# Supplementary material for: Diet and Host Genetics Drive the Bacterial and Fungal Intestinal Metatranscriptome of Gilthead Sea Bream
Source: Front Microbiol. 2022 May 6;13:883738. doi: 10.3389/fmicb.2022.883738 (PMC9121002; doi:10.3389/fmicb.2022.883738)
Supplement: Supplementary file 6 [file Table_2.XLSX]

## Sheet: Hoja1
Supplementary Table 2. Discriminant microbial genes (VIP ≥ 1) separating the experimental groups and their functional annotation. Genes in red are genes allocated to at least one enriched and category-specific GO-BP term. Genes in green are genes allocated to at least one enriched and category-specific KEGG term. Genes in blue are genes allocated to at least one enriched and category-specific GO-…
Assembly ID	e6e2_D1	e6e2_D2	c4c3	Heatmap category	Best hit NCBI ID	Best hit gene description	Best hit Organism	Gene Symbol/TAG	Kingdom	Taxonomy	GO.terms	KEGG
c171834_g2				C1	SEI57585.1	alpha-L-fucosidase	Dyadobacter koreensis	SAMN04487995_1445	Bacteria	k__Bacteria	GO:0000166,GO:0001816,GO:0001817,GO:0001882,GO:0003674,GO:0003676,GO:0005488,GO:0006139,GO:0006725,GO:0006807,GO:0008150,GO:0008152,GO:0008283,GO:0009058,GO:0009987,GO:0010876,GO:0010883,GO:0019915,GO:0032501,GO:0032553,GO:0032879,GO:0033036,GO:0034641,GO:0036094,GO:0042127,GO:0043167,GO:0043168,GO:0043170,GO:0044237,GO:0044238,GO:0044249,GO:0044260,GO:0044699,GO:0044707,GO:0046483,GO:0048518,GO:…	ko00511; Metabolism; Glycan biosynthesis and metabolism; Other glycan degradation
c171532_g3				C1	WP_038578748.1	choline/carnitine O-acyltransferase	Mycobacterium marinum		Bacteria	k__Bacteria	GO:0000166,GO:0003674,GO:0003676,GO:0003824,GO:0005488,GO:0005575,GO:0005622,GO:0005623,GO:0005975,GO:0006139,GO:0006629,GO:0006725,GO:0006807,GO:0008150,GO:0008152,GO:0008233,GO:0009058,GO:0009889,GO:0009987,GO:0016043,GO:0016787,GO:0016788,GO:0019222,GO:0019538,GO:0022411,GO:0031323,GO:0034637,GO:0034641,GO:0036094,GO:0043167,GO:0043168,GO:0043169,GO:0043170,GO:0043933,GO:0044237,GO:0044238,GO:…	ko00071; Metabolism; Lipid metabolism; Fatty acid degradation | ko01212; Metabolism; Overview; Fatty acid metabolism | ko03320; Organismal Systems; Endocrine system; PPAR signaling pathway | ko04152; Environmental Information Processing; Signal transduction; AMPK signaling pathway | ko04920; Organismal Systems; Endocrine system; Adipocytokine signaling pathway | ko04922; Organismal Systems; Endoc…
c34234_g1				C1	WP_001430116.1	enterobactin non-ribosomal peptide synthetase EntF	Escherichia coli	entF	Bacteria	k__Bacteria;p__Proteobacteria;c__Gammaproteobacteria;o__Enterobacterales;f__Enterobacteriaceae	GO:0003674,GO:0003824,GO:0005975,GO:0006629,GO:0008150,GO:0008152,GO:0009058,GO:0009636,GO:0009987,GO:0016740,GO:0016746,GO:0034637,GO:0042221,GO:0043170,GO:0044237,GO:0044238,GO:0044249,GO:0044255,GO:0044260,GO:0044262,GO:0044699,GO:0044710,GO:0044711,GO:0044723,GO:0044763,GO:0050896,GO:0071704,GO:1901135,GO:1901576	ko04011; Environmental Information Processing; Signal transduction; MAPK signaling pathway - yeast
c167217_g1				C1	WP_014628705.1	alpha-mannosidase	Streptomyces cattleya		Bacteria	k__Bacteria	GO:0000166,GO:0001816,GO:0001817,GO:0001882,GO:0003674,GO:0003676,GO:0005488,GO:0006139,GO:0006725,GO:0006807,GO:0008150,GO:0008152,GO:0008283,GO:0009058,GO:0009987,GO:0010876,GO:0010883,GO:0019915,GO:0032501,GO:0032553,GO:0032879,GO:0033036,GO:0034641,GO:0036094,GO:0042127,GO:0043167,GO:0043168,GO:0043170,GO:0044237,GO:0044238,GO:0044249,GO:0044260,GO:0044699,GO:0044707,GO:0046483,GO:0048518,GO:…
c156551_g1				C1	WP_048502738.1	alpha-mannosidase	Chryseobacterium sp. BLS98		Bacteria	k__Bacteria	GO:0000166,GO:0001816,GO:0001817,GO:0001882,GO:0003674,GO:0003676,GO:0005488,GO:0006139,GO:0006725,GO:0006807,GO:0008150,GO:0008152,GO:0008283,GO:0009058,GO:0009987,GO:0010876,GO:0010883,GO:0019915,GO:0032501,GO:0032553,GO:0032879,GO:0033036,GO:0034641,GO:0036094,GO:0042127,GO:0043167,GO:0043168,GO:0043170,GO:0044237,GO:0044238,GO:0044249,GO:0044260,GO:0044699,GO:0044707,GO:0046483,GO:0048518,GO:…
c167845_g2				C1	ANN11967.1	alpha-tubulin	Puccinia helianthi		Fungi	k__Eukaryota	GO:0000166,GO:0001816,GO:0001817,GO:0001882,GO:0003674,GO:0003676,GO:0005488,GO:0006139,GO:0006725,GO:0006807,GO:0008150,GO:0008152,GO:0008283,GO:0009058,GO:0009987,GO:0010876,GO:0010883,GO:0019915,GO:0032501,GO:0032553,GO:0032879,GO:0033036,GO:0034641,GO:0036094,GO:0042127,GO:0043167,GO:0043168,GO:0043170,GO:0044237,GO:0044238,GO:0044249,GO:0044260,GO:0044699,GO:0044707,GO:0046483,GO:0048518,GO:…	ko04145; Cellular Processes; Transport and catabolism; Phagosome | ko04540; Cellular Processes; Cellular commiunity; Gap junction | ko05130; Human Diseases; Infectious diseases; Pathogenic Escherichia coli infection
c167845_g3				C1	ANN11967.1	alpha-tubulin	Puccinia helianthi		Fungi	k__Eukaryota	GO:0000166,GO:0001816,GO:0001817,GO:0001882,GO:0003674,GO:0003676,GO:0005488,GO:0006139,GO:0006725,GO:0006807,GO:0008150,GO:0008152,GO:0008283,GO:0009058,GO:0009987,GO:0010876,GO:0010883,GO:0019915,GO:0032501,GO:0032553,GO:0032879,GO:0033036,GO:0034641,GO:0036094,GO:0042127,GO:0043167,GO:0043168,GO:0043170,GO:0044237,GO:0044238,GO:0044249,GO:0044260,GO:0044699,GO:0044707,GO:0046483,GO:0048518,GO:…	ko04145; Cellular Processes; Transport and catabolism; Phagosome | ko04540; Cellular Processes; Cellular commiunity; Gap junction | ko05130; Human Diseases; Infectious diseases; Pathogenic Escherichia coli infection
c50307_g1				C1	XP_001527210.1	ATP-dependent bile acid permease	Lodderomyces elongisporus NRRL YB-4239	LELG_02039	Fungi	k__Eukaryota	GO:0000166,GO:0000746,GO:0001539,GO:0001882,GO:0003674,GO:0003676,GO:0003824,GO:0005215,GO:0005488,GO:0005575,GO:0005622,GO:0005623,GO:0005737,GO:0005929,GO:0005975,GO:0006082,GO:0006139,GO:0006520,GO:0006725,GO:0006807,GO:0006810,GO:0006928,GO:0006950,GO:0006952,GO:0006996,GO:0007017,GO:0007049,GO:0007154,GO:0007165,GO:0008104,GO:0008150,GO:0008152,GO:0008233,GO:0008565,GO:0009056,GO:0009058,GO:…	ko04011; Environmental Information Processing; Signal transduction; MAPK signaling pathway - yeast
c149737_g1				C1	NP_955300.1	CNPV277 G protein-coupled receptor-like protein	Canarypox virus	CNPV277	Virus	k__Viruses;p__Unclassified;c__Unclassified	GO:0000166,GO:0003674,GO:0003824,GO:0005488,GO:0005975,GO:0006629,GO:0008150,GO:0008152,GO:0009058,GO:0009987,GO:0016740,GO:0016757,GO:0034637,GO:0036094,GO:0043167,GO:0043168,GO:0043170,GO:0044237,GO:0044238,GO:0044249,GO:0044255,GO:0044260,GO:0044262,GO:0044699,GO:0044710,GO:0044711,GO:0044723,GO:0044763,GO:0048037,GO:0050662,GO:0071704,GO:0097159,GO:1901135,GO:1901265,GO:1901363,GO:1901576
c174900_g2				C1	KZD39562.1	Eukaryotic-like protein including metalloproteinase bone morphotic	Bacillus cereus	B4083_2191	Bacteria	k__Bacteria	GO:0003674,GO:0003676,GO:0005488,GO:0006807,GO:0008150,GO:0008152,GO:0009058,GO:0009889,GO:0009891,GO:0009893,GO:0009987,GO:0010604,GO:0016043,GO:0019222,GO:0019538,GO:0022411,GO:0031323,GO:0031325,GO:0034641,GO:0043021,GO:0043170,GO:0043933,GO:0044237,GO:0044238,GO:0044249,GO:0044260,GO:0044699,GO:0044763,GO:0044877,GO:0048518,GO:0048522,GO:0050789,GO:0050794,GO:0051128,GO:0051130,GO:0051171,GO:…
c147258_g1				C1	OBQ35118.1	hypothetical protein AN485_14370, partial	Anabaena sp. MDT14b	AN485_14370	Bacteria	k__Bacteria	GO:0003674,GO:0003676,GO:0003824,GO:0005488,GO:0005575,GO:0005622,GO:0005623,GO:0006091,GO:0006807,GO:0008150,GO:0008152,GO:0008233,GO:0009058,GO:0009987,GO:0015975,GO:0015980,GO:0016020,GO:0016043,GO:0016740,GO:0016741,GO:0016787,GO:0017171,GO:0019012,GO:0019538,GO:0022411,GO:0030529,GO:0030684,GO:0031224,GO:0032991,GO:0034641,GO:0036338,GO:0043170,GO:0043446,GO:0043933,GO:0044237,GO:0044238,GO:…
c242425_g1				C1	OBQ35118.1	hypothetical protein AN485_14370, partial	Anabaena sp. MDT14b	AN485_14370	Bacteria	k__Bacteria	GO:0003674,GO:0003676,GO:0003824,GO:0005488,GO:0005575,GO:0005622,GO:0005623,GO:0006091,GO:0006807,GO:0008150,GO:0008152,GO:0008233,GO:0009058,GO:0009987,GO:0015975,GO:0015980,GO:0016020,GO:0016043,GO:0016740,GO:0016741,GO:0016787,GO:0017171,GO:0019012,GO:0019538,GO:0022411,GO:0030529,GO:0030684,GO:0031224,GO:0032991,GO:0034641,GO:0036338,GO:0043170,GO:0043446,GO:0043933,GO:0044237,GO:0044238,GO:…	ko04011; Environmental Information Processing; Signal transduction; MAPK signaling pathway - yeast
c164397_g2				C1	KDQ11275.1	hypothetical protein BOTBODRAFT_35574	Botryobasidium botryosum FD-172 SS1	BOTBODRAFT_35574	Fungi	k__Eukaryota	GO:0003674,GO:0003676,GO:0005488,GO:0006807,GO:0008150,GO:0008152,GO:0009058,GO:0009889,GO:0009891,GO:0009893,GO:0009987,GO:0010604,GO:0016043,GO:0019222,GO:0019538,GO:0022411,GO:0031323,GO:0031325,GO:0034641,GO:0043021,GO:0043170,GO:0043933,GO:0044237,GO:0044238,GO:0044249,GO:0044260,GO:0044699,GO:0044763,GO:0044877,GO:0048518,GO:0048522,GO:0050789,GO:0050794,GO:0051128,GO:0051130,GO:0051171,GO:…
c157128_g3				C1	XP_009269126.1	hypothetical protein J056_001291	Wallemia ichthyophaga EXF-994	J056_001291	Fungi	k__Eukaryota	GO:0003674,GO:0005215,GO:0005575,GO:0005622,GO:0005623,GO:0005737,GO:0006139,GO:0006725,GO:0006793,GO:0006807,GO:0006810,GO:0008150,GO:0008152,GO:0009058,GO:0009889,GO:0009987,GO:0016020,GO:0016043,GO:0016469,GO:0019222,GO:0019637,GO:0019866,GO:0022411,GO:0022857,GO:0022891,GO:0022892,GO:0031090,GO:0031323,GO:0031966,GO:0031967,GO:0031975,GO:0032991,GO:0033177,GO:0034641,GO:0043170,GO:0043226,GO:…
c172466_g1				C1	XP_016611082.1	hypothetical protein SPPG_02111	Spizellomyces punctatus DAOM BR117	SPPG_02111	Fungi	k__Eukaryota;p__Chytridiomycota	GO:0000003,GO:0000279,GO:0005575,GO:0005622,GO:0005623,GO:0006996,GO:0007049,GO:0007059,GO:0007126,GO:0008150,GO:0009987,GO:0016043,GO:0022402,GO:0022403,GO:0022607,GO:0031974,GO:0043226,GO:0043227,GO:0043228,GO:0043229,GO:0043231,GO:0043232,GO:0043233,GO:0044085,GO:0044422,GO:0044424,GO:0044427,GO:0044428,GO:0044446,GO:0044464,GO:0044699,GO:0044763,GO:0044848,GO:0051321,GO:0051324,GO:0070013,GO:…
c172794_g1				C1	EPZ31169.1	Mannose-1-phosphate guanyltransferase	Rozella allomycis CSF55	O9G_001080	Fungi	k__Eukaryota	GO:0000003,GO:0000279,GO:0003674,GO:0003676,GO:0003824,GO:0005488,GO:0005575,GO:0005622,GO:0005623,GO:0006082,GO:0006139,GO:0006281,GO:0006629,GO:0006725,GO:0006807,GO:0006950,GO:0006996,GO:0007049,GO:0007059,GO:0007126,GO:0008150,GO:0008152,GO:0009056,GO:0009058,GO:0009889,GO:0009987,GO:0016043,GO:0016491,GO:0016614,GO:0016740,GO:0016772,GO:0016787,GO:0016798,GO:0019222,GO:0022402,GO:0022403,GO:…	ko00051; Metabolism; Carbohydrate metabolism; Fructose and mannose metabolism | ko00520; Metabolism; Carbohydrate metabolism; Amino sugar and nucleotide sugar metabolism
c150997_g2				C1	KIY49547.1	mitochondrial ribosomal protein L11	Fistulina hepatica ATCC 64428	FISHEDRAFT_72862	Fungi	k__Eukaryota	GO:0000003,GO:0000166,GO:0001882,GO:0003674,GO:0003824,GO:0005102,GO:0005488,GO:0005515,GO:0005575,GO:0006139,GO:0006725,GO:0006807,GO:0006950,GO:0007610,GO:0007618,GO:0008150,GO:0008152,GO:0008233,GO:0009987,GO:0016020,GO:0016740,GO:0016772,GO:0016787,GO:0016817,GO:0019098,GO:0019538,GO:0019953,GO:0022414,GO:0031224,GO:0032553,GO:0033554,GO:0034641,GO:0036094,GO:0043167,GO:0043168,GO:0043169,GO:…
c166749_g1				C1	XP_013239270.1	mitochondrial ribosomal protein L3	Mitosporidium daphniae	DI09_12p110	Fungi	k__Eukaryota	GO:0000003,GO:0000166,GO:0001882,GO:0003674,GO:0003824,GO:0005102,GO:0005488,GO:0005515,GO:0005575,GO:0006139,GO:0006725,GO:0006807,GO:0006950,GO:0007610,GO:0007618,GO:0008150,GO:0008152,GO:0008233,GO:0009987,GO:0016020,GO:0016740,GO:0016772,GO:0016787,GO:0016817,GO:0019098,GO:0019538,GO:0019953,GO:0022414,GO:0031224,GO:0032553,GO:0033554,GO:0034641,GO:0036094,GO:0043167,GO:0043168,GO:0043169,GO:…	ko03010; Genetic Information Processing; Translation; Ribosome
c178505_g1				C1	ABX10678.1	Na-K-Cl cotransporter	uncultured planctomycete 6FN	6FN_2	Bacteria	k__Bacteria	GO:0000166,GO:0001882,GO:0003674,GO:0003824,GO:0004497,GO:0005488,GO:0005575,GO:0005622,GO:0005623,GO:0005975,GO:0006081,GO:0006082,GO:0006139,GO:0006520,GO:0006629,GO:0006725,GO:0006790,GO:0006793,GO:0006807,GO:0008150,GO:0008152,GO:0009056,GO:0009058,GO:0009110,GO:0009235,GO:0009987,GO:0016491,GO:0016614,GO:0016627,GO:0016701,GO:0016740,GO:0016757,GO:0016765,GO:0016787,GO:0016798,GO:0016810,GO:…
c121424_g1				C1	XP_016610553.1	peptidyl-prolyl cis-trans isomerase-like 3	Spizellomyces punctatus DAOM BR117	SPPG_02972	Fungi	k__Eukaryota	GO:0003674,GO:0003676,GO:0005488,GO:0005575,GO:0005622,GO:0005623,GO:0006807,GO:0007154,GO:0008150,GO:0008152,GO:0009058,GO:0009987,GO:0016043,GO:0019538,GO:0022411,GO:0034641,GO:0043170,GO:0043933,GO:0044237,GO:0044238,GO:0044249,GO:0044260,GO:0044424,GO:0044464,GO:0044699,GO:0044763,GO:0050789,GO:0050794,GO:0065007,GO:0071704,GO:0071840,GO:0097159,GO:1901363,GO:1901564,GO:1901576
c176578_g1				C1	WP_034358940.1	tropomyosin	Herbaspirillum rubrisubalbicans		Bacteria	k__Bacteria	GO:0001775,GO:0003674,GO:0003824,GO:0005102,GO:0005215,GO:0005488,GO:0005515,GO:0005575,GO:0005576,GO:0005615,GO:0005622,GO:0005623,GO:0005737,GO:0005886,GO:0005929,GO:0005975,GO:0006139,GO:0006725,GO:0006793,GO:0006807,GO:0006810,GO:0006928,GO:0006950,GO:0006996,GO:0007049,GO:0007059,GO:0007154,GO:0008104,GO:0008150,GO:0008152,GO:0008233,GO:0009056,GO:0009058,GO:0009611,GO:0009653,GO:0009892,GO:…	ko04974; Organismal Systems; Digestive system; Protein digestion and absorption
c175688_g1				C1	EXX52297.1	Vrg4p	Rhizophagus irregularis DAOM 197198w	RirG_254200	Fungi	k__Eukaryota	GO:0003674,GO:0003824,GO:0005575,GO:0005622,GO:0005623,GO:0005737,GO:0005783,GO:0005789,GO:0005975,GO:0006629,GO:0006810,GO:0008104,GO:0008150,GO:0008152,GO:0009058,GO:0009987,GO:0012505,GO:0016020,GO:0016021,GO:0016853,GO:0016854,GO:0031090,GO:0031224,GO:0031227,GO:0031300,GO:0031301,GO:0033036,GO:0034637,GO:0042175,GO:0043170,GO:0043226,GO:0043227,GO:0043229,GO:0043231,GO:0044237,GO:0044238,GO:…
c166436_g1				C1	OHB24195.1	[5'-3'-deoxyribonucleotidase	Parcubacteria group bacterium	A3J67_02035	Bacteria	k__Bacteria		ko00230; Metabolism; Nucleotide metabolism; Purine metabolism | ko00240; Metabolism; Nucleotide metabolism; Pyrimidine metabolism | ko00760; Metabolism; Metabolism of cofactors and vitamins; Nicotinate and nicotinamide metabolism
c168833_g2				C1	WP_054657076.1	nucleoside hydrolase	Stenotrophomonas pictorum		Bacteria	k__Bacteria		ko00230; Metabolism; Nucleotide metabolism; Purine metabolism | ko00760; Metabolism; Metabolism of cofactors and vitamins; Nicotinate and nicotinamide metabolism
c178096_g2				C1	WP_013767010.1	beta-glucosidase	Haliscomenobacter hydrossis		Bacteria	k__Bacteria	GO:0000166,GO:0003674,GO:0003676,GO:0003824,GO:0005215,GO:0005488,GO:0005575,GO:0006082,GO:0006139,GO:0006725,GO:0006807,GO:0006810,GO:0008150,GO:0008152,GO:0009058,GO:0009889,GO:0009987,GO:0015144,GO:0016020,GO:0016491,GO:0016651,GO:0016740,GO:0016772,GO:0016787,GO:0016798,GO:0016903,GO:0019222,GO:0022803,GO:0022804,GO:0022857,GO:0022891,GO:0022892,GO:0031224,GO:0031323,GO:0034641,GO:0036094,GO:…	ko00460; Metabolism; Metabolism of other amino acids; Cyanoamino acid metabolism | ko00500; Metabolism; Carbohydrate metabolism; Starch and sucrose metabolism | ko00940; Metabolism; Biosynthesis of other secondary metabolites; Phenylpropanoid biosynthesis
c178736_g2				C1	WP_013767010.1	beta-glucosidase	Haliscomenobacter hydrossis		Bacteria	k__Bacteria		ko00460; Metabolism; Metabolism of other amino acids; Cyanoamino acid metabolism | ko00500; Metabolism; Carbohydrate metabolism; Starch and sucrose metabolism | ko00940; Metabolism; Biosynthesis of other secondary metabolites; Phenylpropanoid biosynthesis
c173162_g2				C1	AAB62532.1	gag-v-phosphoinositide 3-kinase catalytic subunit fusion protein,	Avian sarcoma virus 16	gag-v-p3k	Virus	k__Viruses	GO:0003008,GO:0008150,GO:0009987,GO:0016032,GO:0016043,GO:0022607,GO:0032501,GO:0044085,GO:0044403,GO:0044419,GO:0044699,GO:0044707,GO:0044764,GO:0051704,GO:0071840	ko00562; Metabolism; Carbohydrate metabolism; Inositol phosphate metabolism | ko04070; Environmental Information Processing; Signal transduction; Phosphatidylinositol signaling system | ko04140; Cellular Processes; Transport and catabolism; Regulation of autophagy | ko04145; Cellular Processes; Transport and catabolism; Phagosome | ko05152; Human Diseases; Infectious diseases; Tuberculosis
c156300_g1				C1	EXX57307.1	Gab1p	Rhizophagus irregularis DAOM 197198w	RirG_208420	Fungi	k__Eukaryota	GO:0003674,GO:0004871,GO:0004872,GO:0005575,GO:0005622,GO:0005623,GO:0005737,GO:0005783,GO:0006629,GO:0006793,GO:0007154,GO:0007165,GO:0008150,GO:0008152,GO:0009058,GO:0009987,GO:0012505,GO:0016020,GO:0019538,GO:0019637,GO:0023052,GO:0031090,GO:0031224,GO:0038023,GO:0042175,GO:0043170,GO:0043226,GO:0043227,GO:0043229,GO:0043231,GO:0044237,GO:0044238,GO:0044249,GO:0044255,GO:0044260,GO:0044422,GO:…	ko00563; Metabolism; Glycan biosynthesis and metabolism; Glycosylphosphatidylinositol(GPI)-anchor biosynthesis
c143551_g1				C1	ESA00479.1	hypothetical protein GLOINDRAFT_8452	Rhizophagus irregularis DAOM 181602	GLOINDRAFT_8452	Fungi	k__Eukaryota	GO:0005575,GO:0005622,GO:0005623,GO:0005737,GO:0005783,GO:0005789,GO:0006629,GO:0006793,GO:0008150,GO:0008152,GO:0009058,GO:0009987,GO:0012505,GO:0016020,GO:0016021,GO:0019538,GO:0019637,GO:0030176,GO:0031090,GO:0031224,GO:0031227,GO:0031300,GO:0031301,GO:0032991,GO:0042175,GO:0043170,GO:0043226,GO:0043227,GO:0043229,GO:0043231,GO:0043234,GO:0044237,GO:0044238,GO:0044249,GO:0044255,GO:0044260,GO:…	ko00563; Metabolism; Glycan biosynthesis and metabolism; Glycosylphosphatidylinositol(GPI)-anchor biosynthesis
c154112_g1				C1	KFH62009.1	hypothetical protein MVEG_12163	Mortierella verticillata NRRL 6337	MVEG_12163	Fungi	k__Eukaryota	GO:0003674,GO:0003824,GO:0016740,GO:0016757	ko00563; Metabolism; Glycan biosynthesis and metabolism; Glycosylphosphatidylinositol(GPI)-anchor biosynthesis
c148975_g1				C1	CEG68891.1	hypothetical protein RMATCC62417_05059	Rhizopus microsporus	RMATCC62417_05059	Fungi	k__Eukaryota	GO:0003008,GO:0005575,GO:0005622,GO:0005623,GO:0005737,GO:0005783,GO:0006629,GO:0006793,GO:0008150,GO:0008152,GO:0009058,GO:0009987,GO:0012505,GO:0016020,GO:0019538,GO:0019637,GO:0031090,GO:0031224,GO:0032501,GO:0042175,GO:0043170,GO:0043226,GO:0043227,GO:0043229,GO:0043231,GO:0044237,GO:0044238,GO:0044249,GO:0044255,GO:0044260,GO:0044422,GO:0044424,GO:0044425,GO:0044432,GO:0044444,GO:0044446,GO:…	ko00563; Metabolism; Glycan biosynthesis and metabolism; Glycosylphosphatidylinositol(GPI)-anchor biosynthesis
c152722_g1				C1	CEG81534.1	hypothetical protein RMATCC62417_15725	Rhizopus microsporus	RMATCC62417_15725	Fungi	k__Eukaryota	GO:0005575,GO:0005622,GO:0005623,GO:0005737,GO:0005783,GO:0005789,GO:0006629,GO:0006793,GO:0008150,GO:0008152,GO:0009058,GO:0009987,GO:0012505,GO:0016020,GO:0016021,GO:0019538,GO:0019637,GO:0030176,GO:0031090,GO:0031224,GO:0031227,GO:0031300,GO:0031301,GO:0032991,GO:0042175,GO:0043170,GO:0043226,GO:0043227,GO:0043229,GO:0043231,GO:0043234,GO:0044237,GO:0044238,GO:0044249,GO:0044255,GO:0044260,GO:…	ko00563; Metabolism; Glycan biosynthesis and metabolism; Glycosylphosphatidylinositol(GPI)-anchor biosynthesis
c168695_g1				C1	EGU73221.1	hypothetical protein FOXB_16246	Fusarium oxysporum Fo5176	FOXB_16246	Fungi	k__Eukaryota	GO:0000166,GO:0003674,GO:0005488,GO:0005575,GO:0016020,GO:0019012,GO:0019028,GO:0031224,GO:0036094,GO:0043167,GO:0043168,GO:0044423,GO:0044425,GO:0048037,GO:0050662,GO:0097159,GO:1901265,GO:1901363	ko00760; Metabolism; Metabolism of cofactors and vitamins; Nicotinate and nicotinamide metabolism
c171111_g15				C1	WP_000026800.1	(2,3-dihydroxybenzoyl)adenylate synthase EntE	Escherichia coli	entE	Bacteria	k__Bacteria	GO:0000166,GO:0000808,GO:0003674,GO:0003676,GO:0003824,GO:0005488,GO:0005575,GO:0005622,GO:0005623,GO:0006082,GO:0006139,GO:0006520,GO:0006575,GO:0006725,GO:0006807,GO:0006950,GO:0007154,GO:0008150,GO:0008152,GO:0009058,GO:0009605,GO:0009987,GO:0009991,GO:0016491,GO:0016627,GO:0016645,GO:0031668,GO:0031974,GO:0032991,GO:0033554,GO:0034641,GO:0036094,GO:0042168,GO:0042440,GO:0042594,GO:0043167,GO:…	ko01053; Metabolism; Metabolism of terpenoids and polyketides; Biosynthesis of siderophore group nonribosomal peptides
c131766_g1				C1	WP_043118747.1	DDE-type integrase/transposase/recombinase	Solemya velum gill symbiont		Bacteria	k__Bacteria	GO:0003674,GO:0005488,GO:0005575,GO:0005622,GO:0005623,GO:0005737,GO:0005794,GO:0006139,GO:0006725,GO:0006807,GO:0006810,GO:0008104,GO:0008150,GO:0008152,GO:0009987,GO:0010256,GO:0012505,GO:0016043,GO:0031984,GO:0032388,GO:0032879,GO:0032880,GO:0033036,GO:0034641,GO:0043167,GO:0043169,GO:0043170,GO:0043226,GO:0043227,GO:0043229,GO:0043231,GO:0044237,GO:0044238,GO:0044260,GO:0044422,GO:0044424,GO:…	ko03022; Genetic Information Processing; Transcription; Basal transcription factors
c172932_g2				C1	CEP13702.1	hypothetical protein	Parasitella parasitica	PARPA_07832.1 scaffold 30874	Fungi	k__Eukaryota		ko03022; Genetic Information Processing; Transcription; Basal transcription factors
c161241_g1				C1	KIJ14446.1	hypothetical protein PAXINDRAFT_135073	Paxillus involutus ATCC 200175	PAXINDRAFT_135073	Fungi	k__Eukaryota	GO:0003674,GO:0003824,GO:0005575,GO:0005622,GO:0005623,GO:0006139,GO:0006281,GO:0006725,GO:0006807,GO:0006950,GO:0008150,GO:0008152,GO:0009058,GO:0009889,GO:0009987,GO:0016787,GO:0016817,GO:0019222,GO:0031323,GO:0033554,GO:0034641,GO:0043170,GO:0043226,GO:0043227,GO:0043229,GO:0043231,GO:0044237,GO:0044238,GO:0044249,GO:0044260,GO:0044422,GO:0044424,GO:0044428,GO:0044446,GO:0044464,GO:0044699,GO:…	ko03022; Genetic Information Processing; Transcription; Basal transcription factors
c175634_g1				C1	XP_016609741.1	hypothetical protein SPPG_03497	Spizellomyces punctatus DAOM BR117	SPPG_03497	Fungi	k__Eukaryota	GO:0003674,GO:0003824,GO:0005575,GO:0005622,GO:0005623,GO:0006082,GO:0006139,GO:0006520,GO:0006725,GO:0006807,GO:0008150,GO:0008152,GO:0009058,GO:0009987,GO:0016787,GO:0016810,GO:0034641,GO:0043170,GO:0043226,GO:0043227,GO:0043229,GO:0043231,GO:0044237,GO:0044238,GO:0044249,GO:0044260,GO:0044281,GO:0044424,GO:0044464,GO:0044699,GO:0044710,GO:0044763,GO:0046483,GO:0071704,GO:1901360,GO:1901564,GO:…	ko03022; Genetic Information Processing; Transcription; Basal transcription factors | ko05168; Human Diseases; Infectious diseases; Herpes simplex infection
c171760_g5				C1	EXX52635.1	Prp45p	Rhizophagus irregularis DAOM 197198w	RirG_251350	Fungi	k__Eukaryota	GO:0005575,GO:0005622,GO:0005623,GO:0006139,GO:0006725,GO:0006807,GO:0008150,GO:0008152,GO:0009987,GO:0030529,GO:0034641,GO:0043170,GO:0043226,GO:0043227,GO:0043229,GO:0043231,GO:0044237,GO:0044238,GO:0044260,GO:0044422,GO:0044424,GO:0044428,GO:0044446,GO:0044464,GO:0046483,GO:0071704,GO:1901360	ko03040; Genetic Information Processing; Transcription; Spliceosome | ko04330; Environmental Information Processing; Signal transduction; Notch signaling pathway | ko05169; Human Diseases; Infectious diseases; Epstein-Barr virus infection | ko05203; Human Diseases; Cancers; Viral carcinogenesis
c172088_g2				C1	OAQ26658.1	TPR-like protein	Mortierella elongata AG-77	K457DRAFT_22032	Fungi	k__Eukaryota	GO:0003674,GO:0003676,GO:0003824,GO:0005215,GO:0005488,GO:0005575,GO:0005622,GO:0005623,GO:0005737,GO:0006139,GO:0006725,GO:0006807,GO:0006810,GO:0006950,GO:0006952,GO:0008104,GO:0008150,GO:0008152,GO:0009987,GO:0016043,GO:0016787,GO:0016788,GO:0022857,GO:0022891,GO:0022892,GO:0030529,GO:0033036,GO:0034641,GO:0043170,GO:0044237,GO:0044238,GO:0044260,GO:0044424,GO:0044444,GO:0044464,GO:0044699,GO:…	ko03060; Genetic Information Processing; Folding, sorting and degradation; Protein export
c178481_g2				C1	WP_028386485.1	hypothetical protein	Legionella geestiana		Bacteria	k__Bacteria		ko03060; Genetic Information Processing; Folding, sorting and degradation; Protein export
c112586_g1				C1	XP_013276831.1	protein transporter SEC61 subunit alpha	Rhinocladiella mackenziei CBS 650.93	Z518_00776	Fungi	k__Eukaryota	GO:0006139,GO:0006725,GO:0006807,GO:0008150,GO:0008152,GO:0009058,GO:0009889,GO:0009987,GO:0019222,GO:0031323,GO:0034641,GO:0043170,GO:0044237,GO:0044238,GO:0044249,GO:0044260,GO:0046483,GO:0050789,GO:0050794,GO:0051171,GO:0060255,GO:0065007,GO:0071704,GO:0080090,GO:1901360,GO:1901576	ko03060; Genetic Information Processing; Folding, sorting and degradation; Protein export
c112586_g3				C1	XP_016611658.1	protein transporter Sec61 subunit alpha isoform 2	Spizellomyces punctatus DAOM BR117	SPPG_01095	Fungi	k__Eukaryota	GO:0003674,GO:0008047,GO:0019208,GO:0030234,GO:0098772	ko03060; Genetic Information Processing; Folding, sorting and degradation; Protein export
c168171_g1				C1	XP_016611658.1	protein transporter Sec61 subunit alpha isoform 2	Spizellomyces punctatus DAOM BR117	SPPG_01095	Fungi	k__Eukaryota		ko03060; Genetic Information Processing; Folding, sorting and degradation; Protein export | ko04141; Genetic Information Processing; Folding, sorting and degradation; Protein processing in endoplasmic reticulum | ko04145; Cellular Processes; Transport and catabolism; Phagosome | ko05110; Human Diseases; Infectious diseases; Vibrio cholerae infection
c97120_g1				C1	KKY20161.1	putative rhomboid protein 2	Diplodia seriata	UCDDS831_g04962	Fungi	k__Eukaryota	GO:0005575,GO:0005622,GO:0005623,GO:0005737,GO:0005783,GO:0005789,GO:0012505,GO:0016020,GO:0016021,GO:0030176,GO:0031090,GO:0031224,GO:0031227,GO:0031300,GO:0031301,GO:0032991,GO:0042175,GO:0043226,GO:0043227,GO:0043229,GO:0043231,GO:0043234,GO:0044422,GO:0044424,GO:0044425,GO:0044432,GO:0044444,GO:0044446,GO:0044464,GO:0098588,GO:0098796,GO:1902494	ko04011; Environmental Information Processing; Signal transduction; MAPK signaling pathway - yeast
c218213_g1				C1	XP_018269700.1	uncharacterized protein RHOBADRAFT_65375, partial	Rhodotorula graminis WP1	RHOBADRAFT_65375	Fungi	k__Eukaryota		ko04011; Environmental Information Processing; Signal transduction; MAPK signaling pathway - yeast
c175528_g5				C1	AAB72082.1	polyprotein, partial	Bovine viral diarrhea virus 1	LC3	Virus	k__Viruses	GO:0003674,GO:0003676,GO:0004871,GO:0004872,GO:0005215,GO:0005488,GO:0005575,GO:0005622,GO:0005623,GO:0005886,GO:0006139,GO:0006725,GO:0006807,GO:0006810,GO:0007154,GO:0007165,GO:0008150,GO:0008152,GO:0009058,GO:0009719,GO:0009725,GO:0009889,GO:0009987,GO:0010033,GO:0010243,GO:0015459,GO:0016020,GO:0016021,GO:0016247,GO:0016248,GO:0019222,GO:0022803,GO:0022857,GO:0022891,GO:0022892,GO:0023052,GO:…	ko04068; Environmental Information Processing; Signal transduction; FoxO signaling pathway | ko04140; Cellular Processes; Transport and catabolism; Regulation of autophagy | ko04727; Organismal Systems; Nervous system; GABAergic synapse
c170486_g6				C1	AAM77033.1	polyprotein, partial	Bovine viral diarrhea virus 1		Virus	k__Viruses	GO:0003674,GO:0003676,GO:0004871,GO:0004872,GO:0005215,GO:0005488,GO:0005575,GO:0005622,GO:0005623,GO:0005886,GO:0006139,GO:0006725,GO:0006807,GO:0006810,GO:0007154,GO:0007165,GO:0008150,GO:0008152,GO:0009058,GO:0009719,GO:0009725,GO:0009889,GO:0009987,GO:0010033,GO:0010243,GO:0015459,GO:0016020,GO:0016021,GO:0016247,GO:0016248,GO:0019222,GO:0022803,GO:0022857,GO:0022891,GO:0022892,GO:0023052,GO:…	ko04068; Environmental Information Processing; Signal transduction; FoxO signaling pathway | ko04140; Cellular Processes; Transport and catabolism; Regulation of autophagy | ko04727; Organismal Systems; Nervous system; GABAergic synapse
c170744_g3				C1	AAM77034.1	polyprotein, partial	Bovine viral diarrhea virus 1		Virus	k__Viruses	GO:0003674,GO:0003676,GO:0004871,GO:0004872,GO:0005215,GO:0005488,GO:0005575,GO:0005622,GO:0005623,GO:0005886,GO:0006139,GO:0006725,GO:0006807,GO:0006810,GO:0007154,GO:0007165,GO:0008150,GO:0008152,GO:0009058,GO:0009719,GO:0009725,GO:0009889,GO:0009987,GO:0010033,GO:0010243,GO:0015459,GO:0016020,GO:0016021,GO:0016247,GO:0016248,GO:0019222,GO:0022803,GO:0022857,GO:0022891,GO:0022892,GO:0023052,GO:…	ko04068; Environmental Information Processing; Signal transduction; FoxO signaling pathway | ko04140; Cellular Processes; Transport and catabolism; Regulation of autophagy | ko04727; Organismal Systems; Nervous system; GABAergic synapse
c169014_g1				C1	CDH54038.1	histone deacetylase rpd3	Lichtheimia corymbifera JMRC:FSU:9682	LCOR_05326.1	Fungi	k__Eukaryota	GO:0003674,GO:0003824,GO:0006996,GO:0008150,GO:0009987,GO:0016043,GO:0016740,GO:0016746,GO:0043933,GO:0071840	ko04110; Cellular Processes; Cell growth and death; Cell cycle | ko04330; Environmental Information Processing; Signal transduction; Notch signaling pathway | ko04919; Organismal Systems; Endocrine system; Thyroid hormone signaling pathway | ko05016; Human Diseases; Neurodegenerative diseases; Huntington's disease | ko05034; Human Diseases; Substance dependence; Alcoholism | ko05169; Human Diseas…
c170796_g2				C1	ERZ95961.1	hypothetical protein GLOINDRAFT_340936	Rhizophagus irregularis DAOM 181602	GLOINDRAFT_340936	Fungi	k__Eukaryota		ko04130; Genetic Information Processing; Folding, sorting and degradation; SNARE interactions in vesicular transport
c167430_g1				C1	XP_016611083.1	hypothetical protein SPPG_02112	Spizellomyces punctatus DAOM BR117	SPPG_02112	Fungi	k__Eukaryota	GO:0003674,GO:0003824,GO:0005488,GO:0005575,GO:0005622,GO:0005623,GO:0006139,GO:0006725,GO:0006807,GO:0006810,GO:0008104,GO:0008150,GO:0008152,GO:0009058,GO:0009579,GO:0009889,GO:0009987,GO:0016491,GO:0016679,GO:0019222,GO:0031323,GO:0033036,GO:0034641,GO:0043170,GO:0044237,GO:0044238,GO:0044249,GO:0044260,GO:0044424,GO:0044436,GO:0044464,GO:0045184,GO:0046483,GO:0050789,GO:0050794,GO:0051171,GO:…	ko04130; Genetic Information Processing; Folding, sorting and degradation; SNARE interactions in vesicular transport
c162266_g1				C1	CDH50338.1	hypothetical protein RO3G_03490	Lichtheimia corymbifera JMRC:FSU:9682	LCOR_02052.1	Fungi	k__Eukaryota	GO:0000988,GO:0000989,GO:0001076,GO:0003674,GO:0003712,GO:0005575,GO:0005622,GO:0005623,GO:0006139,GO:0006725,GO:0006807,GO:0006996,GO:0008150,GO:0008152,GO:0009058,GO:0009889,GO:0009987,GO:0016020,GO:0016043,GO:0016570,GO:0019222,GO:0019538,GO:0031224,GO:0031323,GO:0031974,GO:0034641,GO:0043170,GO:0043226,GO:0043227,GO:0043229,GO:0043231,GO:0043233,GO:0043933,GO:0044237,GO:0044238,GO:0044249,GO:…	ko04130; Genetic Information Processing; Folding, sorting and degradation; SNARE interactions in vesicular transport
c147316_g3				C1	AAB62532.1	gag-v-phosphoinositide 3-kinase catalytic subunit fusion protein,	Avian sarcoma virus 16	gag-v-p3k	Virus	k__Viruses	GO:0003008,GO:0008150,GO:0009987,GO:0016032,GO:0016043,GO:0022607,GO:0032501,GO:0044085,GO:0044403,GO:0044419,GO:0044699,GO:0044707,GO:0044764,GO:0051704,GO:0071840	ko04140; Cellular Processes; Transport and catabolism; Regulation of autophagy
c159014_g1				C1	XP_016614068.1	hypothetical protein Z519_12035	Cladophialophora bantiana CBS 173.52	Z519_12035	Fungi	k__Eukaryota	GO:0003674,GO:0003824,GO:0016740,GO:0016741	ko04140; Cellular Processes; Transport and catabolism; Regulation of autophagy
c150421_g1				C1	AAM77033.1	polyprotein, partial	Bovine viral diarrhea virus 1		Virus	k__Viruses	GO:0003674,GO:0003676,GO:0005488,GO:0005575,GO:0005622,GO:0005623,GO:0005737,GO:0006139,GO:0006725,GO:0006807,GO:0007154,GO:0007165,GO:0008150,GO:0008152,GO:0009058,GO:0009719,GO:0009725,GO:0009889,GO:0009987,GO:0010033,GO:0019222,GO:0019538,GO:0023052,GO:0030529,GO:0031323,GO:0034641,GO:0042221,GO:0043167,GO:0043169,GO:0043170,GO:0043226,GO:0043227,GO:0043228,GO:0043229,GO:0043231,GO:0043232,GO:…	ko04140; Cellular Processes; Transport and catabolism; Regulation of autophagy
c172974_g1				C1	GAN07460.1	bromodomain-containing protein	Mucor ambiguus	MAM1_0162c06957	Fungi	k__Eukaryota	GO:0003674,GO:0003676,GO:0005488,GO:0097159,GO:1901363	ko04330; Environmental Information Processing; Signal transduction; Notch signaling pathway | ko04919; Organismal Systems; Endocrine system; Thyroid hormone signaling pathway | ko05166; Human Diseases; Infectious diseases; HTLV-I infection | ko05203; Human Diseases; Cancers; Viral carcinogenesis
c176320_g3				C1	XP_016612074.1	pyruvate dehydrogenase (acetyl-transferring) E1 component, alpha	Spizellomyces punctatus DAOM BR117	SPPG_01481	Fungi	k__Eukaryota	GO:0003674,GO:0003824,GO:0016491,GO:0016903	ko00010; Metabolism; Carbohydrate metabolism; Glycolysis / Gluconeogenesis | ko00020; Metabolism; Carbohydrate metabolism; Citrate cycle (TCA cycle) | ko00620; Metabolism; Carbohydrate metabolism; Pyruvate metabolism | ko01200; Metabolism; Overview; Carbon metabolism | ko04066; Environmental Information Processing; Signal transduction; HIF-1 signaling pathway | ko04922; Organismal Systems; Endocr…
c171759_g1				C1	WP_064028179.1	acetate--CoA ligase	Methylomonas koyamae	acs	Bacteria	k__Bacteria;p__Proteobacteria	GO:0000166,GO:0001882,GO:0003674,GO:0003676,GO:0003824,GO:0005215,GO:0005488,GO:0005575,GO:0006139,GO:0006725,GO:0006793,GO:0006807,GO:0006810,GO:0007154,GO:0007165,GO:0008150,GO:0008152,GO:0009058,GO:0009889,GO:0009987,GO:0016020,GO:0016787,GO:0016817,GO:0016820,GO:0019222,GO:0019538,GO:0019637,GO:0022804,GO:0022857,GO:0023052,GO:0031224,GO:0031323,GO:0032553,GO:0034641,GO:0036094,GO:0043167,GO:…	ko00010; Metabolism; Carbohydrate metabolism; Glycolysis / Gluconeogenesis | ko00620; Metabolism; Carbohydrate metabolism; Pyruvate metabolism | ko00640; Metabolism; Carbohydrate metabolism; Propanoate metabolism | ko00680; Metabolism; Energy metabolism; Methane metabolism | ko00720; Metabolism; Energy metabolism; Carbon fixation pathways in prokaryotes | ko01200; Metabolism; Overview; Carbon met…
c171869_g1				C1	WP_066627747.1	acetate--CoA ligase	Labilibacter marinus	acs	Bacteria	k__Bacteria	GO:0000166,GO:0001882,GO:0003674,GO:0003676,GO:0003824,GO:0005215,GO:0005488,GO:0005575,GO:0006139,GO:0006725,GO:0006793,GO:0006807,GO:0006810,GO:0007154,GO:0007165,GO:0008150,GO:0008152,GO:0009058,GO:0009889,GO:0009987,GO:0016020,GO:0016787,GO:0016817,GO:0016820,GO:0019222,GO:0019538,GO:0019637,GO:0022804,GO:0022857,GO:0023052,GO:0031224,GO:0031323,GO:0032553,GO:0034641,GO:0036094,GO:0043167,GO:…	ko00010; Metabolism; Carbohydrate metabolism; Glycolysis / Gluconeogenesis | ko00620; Metabolism; Carbohydrate metabolism; Pyruvate metabolism | ko00640; Metabolism; Carbohydrate metabolism; Propanoate metabolism | ko00680; Metabolism; Energy metabolism; Methane metabolism | ko00720; Metabolism; Energy metabolism; Carbon fixation pathways in prokaryotes | ko01200; Metabolism; Overview; Carbon met…
c171582_g5				C1	WP_033440309.1	NPCBM/NEW2 domain-containing protein	Saccharothrix sp. NRRL B-16314		Bacteria	k__Bacteria		ko00052; Metabolism; Carbohydrate metabolism; Galactose metabolism | ko00561; Metabolism; Lipid metabolism; Glycerolipid metabolism | ko00600; Metabolism; Lipid metabolism; Sphingolipid metabolism | ko00603; Metabolism; Glycan biosynthesis and metabolism; Glycosphingolipid biosynthesis - globo series
c170700_g1				C1	YP_009177047.1	GNS1/SUR4-like protein	Turkeypox virus	ASN15_gp026	Virus	k__Viruses	GO:0003674,GO:0003676,GO:0003824,GO:0005488,GO:0006139,GO:0006725,GO:0006807,GO:0008150,GO:0008152,GO:0009987,GO:0016740,GO:0016741,GO:0034641,GO:0043170,GO:0044237,GO:0044238,GO:0044260,GO:0046483,GO:0071704,GO:0097159,GO:1901360,GO:1901363	ko00062; Metabolism; Lipid metabolism; Fatty acid elongation | ko01040; Metabolism; Lipid metabolism; Biosynthesis of unsaturated fatty acids | ko01212; Metabolism; Overview; Fatty acid metabolism
c173517_g1				C1	KXN72526.1	alpha/beta-hydrolase	Conidiobolus coronatus NRRL 28638	CONCODRAFT_4624	Fungi	k__Eukaryota	GO:0003674,GO:0003824,GO:0005215,GO:0005575,GO:0005622,GO:0005623,GO:0005737,GO:0015002,GO:0016020,GO:0016491,GO:0016675,GO:0019866,GO:0022857,GO:0022891,GO:0022892,GO:0031090,GO:0031966,GO:0031967,GO:0031975,GO:0043226,GO:0043227,GO:0043229,GO:0043231,GO:0044422,GO:0044424,GO:0044425,GO:0044429,GO:0044444,GO:0044446,GO:0044455,GO:0044464,GO:0070469	ko00062; Metabolism; Lipid metabolism; Fatty acid elongation | ko01212; Metabolism; Overview; Fatty acid metabolism | ko04142; Cellular Processes; Transport and catabolism; Lysosome
c168788_g2				C1	WP_020403673.1	fatty acid oxidation complex subunit alpha FadJ	Gracilimonas tropica	fadJ	Bacteria	k__Bacteria		ko00071; Metabolism; Lipid metabolism; Fatty acid degradation | ko00280; Metabolism; Amino acid metabolism; Valine, leucine and isoleucine degradation | ko00281; Metabolism; Metabolism of terpenoids and polyketides; Geraniol degradation | ko00310; Metabolism; Amino acid metabolism; Lysine degradation | ko00380; Metabolism; Amino acid metabolism; Tryptophan metabolism | ko00410; Metabolism; Metabo…
c178186_g1				C1	ESA18826.1	hypothetical protein GLOINDRAFT_139803	Rhizophagus irregularis DAOM 181602	GLOINDRAFT_139803	Fungi	k__Eukaryota	GO:0005575,GO:0005622,GO:0005623,GO:0005737,GO:0044424,GO:0044444,GO:0044464	ko00071; Metabolism; Lipid metabolism; Fatty acid degradation | ko00280; Metabolism; Amino acid metabolism; Valine, leucine and isoleucine degradation | ko00281; Metabolism; Metabolism of terpenoids and polyketides; Geraniol degradation | ko00310; Metabolism; Amino acid metabolism; Lysine degradation | ko00360; Metabolism; Amino acid metabolism; Phenylalanine metabolism | ko00362; Metabolism; Xen…
c170165_g2				C1	WP_069134462.1	cytochrome P450	Gammaproteobacteria bacterium 2W06		Bacteria	k__Bacteria	GO:0003674,GO:0003676,GO:0005488,GO:0005575,GO:0005622,GO:0005623,GO:0006139,GO:0006725,GO:0006807,GO:0008150,GO:0008152,GO:0009058,GO:0009889,GO:0009987,GO:0019222,GO:0031323,GO:0034641,GO:0043167,GO:0043169,GO:0043170,GO:0043226,GO:0043227,GO:0043229,GO:0043231,GO:0044237,GO:0044238,GO:0044249,GO:0044260,GO:0044424,GO:0044464,GO:0046483,GO:0046906,GO:0050789,GO:0050794,GO:0051171,GO:0060255,GO:…	ko00071; Metabolism; Lipid metabolism; Fatty acid degradation | ko00380; Metabolism; Amino acid metabolism; Tryptophan metabolism | ko00627; Metabolism; Xenobiotics biodegradation and metabolism; Aminobenzoate degradation
c172962_g2				C1	SEI80009.1	Acyl-coenzyme A oxidase	Cyclobacterium halophilum	SAMN05192553_101340	Bacteria	k__Bacteria		ko00071; Metabolism; Lipid metabolism; Fatty acid degradation | ko00592; Metabolism; Lipid metabolism; alpha-Linolenic acid metabolism | ko01040; Metabolism; Lipid metabolism; Biosynthesis of unsaturated fatty acids | ko01212; Metabolism; Overview; Fatty acid metabolism | ko03320; Organismal Systems; Endocrine system; PPAR signaling pathway | ko04024; Environmental Information Processing; Signal …
c174303_g1				C1	CEG66310.1	Putative Ubiquinol-cytochrome c reductase cytochrome c1 subunit	Rhizopus microsporus	RMATCC62417_02913	Fungi	k__Eukaryota	GO:0003674,GO:0005488,GO:0046906,GO:0097159,GO:1901363	ko00190; Metabolism; Energy metabolism; Oxidative phosphorylation | ko02020; Environmental Information Processing; Signal transduction; Two-component system | ko04260; Organismal Systems; Circulatory system; Cardiac muscle contraction | ko04932; Human Diseases; Endocrine and metabolic diseases; Non-alcoholic fatty liver disease (NAFLD) | ko05010; Human Diseases; Neurodegenerative diseases; Alzhei…
c141191_g1				C1	KFH62219.1	3-hydroxyacyl-CoA dehydrogenase	Mortierella verticillata NRRL 6337	MVEG_11857	Fungi	k__Eukaryota	GO:0003674,GO:0003676,GO:0005488,GO:0005975,GO:0006139,GO:0006725,GO:0006807,GO:0008150,GO:0008152,GO:0009056,GO:0009987,GO:0019222,GO:0034641,GO:0043170,GO:0044237,GO:0044238,GO:0044248,GO:0044260,GO:0046483,GO:0050789,GO:0065007,GO:0071704,GO:0080090,GO:0097159,GO:1901360,GO:1901363,GO:1901575	ko00281; Metabolism; Metabolism of terpenoids and polyketides; Geraniol degradation | ko00930; Metabolism; Xenobiotics biodegradation and metabolism; Caprolactam degradation
c165112_g5				C1	WP_012597585.1	aldehyde dehydrogenase	Gloeothece citriformis		Bacteria	k__Bacteria	GO:0003674,GO:0003824,GO:0016491,GO:0016627	ko00330; Metabolism; Amino acid metabolism; Arginine and proline metabolism | ko00340; Metabolism; Amino acid metabolism; Histidine metabolism | ko00620; Metabolism; Carbohydrate metabolism; Pyruvate metabolism | ko00561; Metabolism; Lipid metabolism; Glycerolipid metabolism
c153702_g1				C1	GAN10609.1	leucine aminopeptidase	Mucor ambiguus	MAM1_0375d10153	Fungi	k__Eukaryota	GO:0003674,GO:0005215,GO:0005575,GO:0006810,GO:0006928,GO:0007275,GO:0008150,GO:0008152,GO:0009056,GO:0009790,GO:0009987,GO:0016477,GO:0019012,GO:0022857,GO:0022891,GO:0022892,GO:0032501,GO:0032502,GO:0032879,GO:0036338,GO:0040011,GO:0040012,GO:0044237,GO:0044248,GO:0044423,GO:0044699,GO:0044707,GO:0044763,GO:0044765,GO:0044767,GO:0048856,GO:0048870,GO:0050789,GO:0050793,GO:0050794,GO:0051179,GO:…	ko00330; Metabolism; Amino acid metabolism; Arginine and proline metabolism | ko00480; Metabolism; Metabolism of other amino acids; Glutathione metabolism
c155653_g3				C1	CCX14237.1	Similar to Ornithine decarboxylase; acc. no. P27121	Pyronema omphalodes CBS 100304	PCON_13830	Fungi	k__Eukaryota	GO:0000502,GO:0003674,GO:0003824,GO:0005575,GO:0005622,GO:0005623,GO:0005839,GO:0008150,GO:0008152,GO:0008233,GO:0009056,GO:0009987,GO:0016787,GO:0019538,GO:0032991,GO:0043170,GO:0043234,GO:0044237,GO:0044238,GO:0044248,GO:0044260,GO:0044424,GO:0044464,GO:0071704,GO:1901575	ko00330; Metabolism; Amino acid metabolism; Arginine and proline metabolism | ko00480; Metabolism; Metabolism of other amino acids; Glutathione metabolism
c163013_g1				C1	EGJ07058.1	class II glutamine amidotransferase	Escherichia coli D9	SSJG_03107	Bacteria	k__Bacteria;p__Proteobacteria	GO:0000166,GO:0001882,GO:0003674,GO:0003676,GO:0003824,GO:0005488,GO:0005575,GO:0005622,GO:0005623,GO:0006082,GO:0006139,GO:0006520,GO:0006725,GO:0006807,GO:0008150,GO:0008152,GO:0009058,GO:0009987,GO:0016740,GO:0016741,GO:0016874,GO:0016875,GO:0019222,GO:0019538,GO:0032259,GO:0032553,GO:0034641,GO:0036094,GO:0043167,GO:0043168,GO:0043170,GO:0043414,GO:0044237,GO:0044238,GO:0044249,GO:0044260,GO:…	ko00340; Metabolism; Amino acid metabolism; Histidine metabolism
c169692_g1				C1	OGV24013.1	glutamate formimidoyltransferase	Ignavibacteria bacterium RIFOXYC2_FULL_35_21	A2475_10900	Bacteria	k__Bacteria	GO:0003674,GO:0003824,GO:0006575,GO:0006790,GO:0006807,GO:0008150,GO:0008152,GO:0009058,GO:0009987,GO:0016247,GO:0016248,GO:0016874,GO:0016879,GO:0034641,GO:0044237,GO:0044249,GO:0071704,GO:0098772,GO:1901564,GO:1901576	ko00340; Metabolism; Amino acid metabolism; Histidine metabolism | ko00670; Metabolism; Metabolism of cofactors and vitamins; One carbon pool by folate
c154845_g1				C1	WP_015781063.1	S-(hydroxymethyl)glutathione dehydrogenase/class III alcohol	Kangiella koreensis		Bacteria	k__Bacteria	GO:0000166,GO:0003674,GO:0003824,GO:0005488,GO:0005575,GO:0005622,GO:0005623,GO:0006810,GO:0008150,GO:0008152,GO:0008233,GO:0016491,GO:0016614,GO:0016787,GO:0016874,GO:0016877,GO:0019538,GO:0036094,GO:0043167,GO:0043169,GO:0043170,GO:0044238,GO:0044424,GO:0044464,GO:0044699,GO:0044765,GO:0048037,GO:0050662,GO:0051179,GO:0051234,GO:0071704,GO:0097159,GO:1901265,GO:1901363,GO:1902578	ko00350; Metabolism; Amino acid metabolism; Tyrosine metabolism | ko00982; Metabolism; Xenobiotics biodegradation and metabolism; Drug metabolism - cytochrome P450
c166267_g1				C1	XP_016609707.1	glutathione synthetase	Spizellomyces punctatus DAOM BR117	SPPG_03464	Fungi	k__Eukaryota	GO:0003674,GO:0003824,GO:0008150,GO:0009987,GO:0016491,GO:0016667,GO:0019725,GO:0042592,GO:0044699,GO:0044763,GO:0050789,GO:0050794,GO:0065007,GO:0065008	ko00480; Metabolism; Metabolism of other amino acids; Glutathione metabolism
c162436_g4				C1	WP_048636728.1	glutathione-disulfide reductase	Brenneria goodwinii	gorA	Bacteria	k__Bacteria	GO:0003674,GO:0003824,GO:0008150,GO:0009987,GO:0016491,GO:0016667,GO:0019725,GO:0042592,GO:0044699,GO:0044763,GO:0050789,GO:0050794,GO:0065007,GO:0065008	ko00480; Metabolism; Metabolism of other amino acids; Glutathione metabolism
c172564_g1				C1	WP_057159145.1	glutathione peroxidase	Lysobacter sp. Root983		Bacteria	k__Bacteria	GO:0008150,GO:0009987,GO:0019725,GO:0042592,GO:0044699,GO:0044763,GO:0050789,GO:0050794,GO:0065007,GO:0065008	ko00480; Metabolism; Metabolism of other amino acids; Glutathione metabolism | ko00590; Metabolism; Lipid metabolism; Arachidonic acid metabolism | ko04918; Organismal Systems; Endocrine system; Thyroid hormone synthesis
c171822_g6				C1	NP_044017.2	MC066L	Molluscum contagiosum virus subtype 1	MC066L	Virus	k__Viruses	GO:0003674,GO:0003824,GO:0007154,GO:0007165,GO:0008150,GO:0009987,GO:0016491,GO:0016684,GO:0023052,GO:0044699,GO:0044700,GO:0044763,GO:0050789,GO:0050794,GO:0050896,GO:0051716,GO:0065007	ko00480; Metabolism; Metabolism of other amino acids; Glutathione metabolism | ko00590; Metabolism; Lipid metabolism; Arachidonic acid metabolism | ko04918; Organismal Systems; Endocrine system; Thyroid hormone synthesis
c182573_g1				C1	NP_044017.2	MC066L	Molluscum contagiosum virus subtype 1	MC066L	Virus	k__Viruses	GO:0003674,GO:0003824,GO:0007154,GO:0007165,GO:0008150,GO:0009987,GO:0016491,GO:0016684,GO:0023052,GO:0044699,GO:0044700,GO:0044763,GO:0050789,GO:0050794,GO:0050896,GO:0051716,GO:0065007	ko00480; Metabolism; Metabolism of other amino acids; Glutathione metabolism | ko00590; Metabolism; Lipid metabolism; Arachidonic acid metabolism | ko04918; Organismal Systems; Endocrine system; Thyroid hormone synthesis
c167596_g1				C1	WP_008430144.1	glutathione S-transferase mu	Pseudomonas sp. Ag1		Bacteria	k__Bacteria	GO:0005575,GO:0005622,GO:0005623,GO:0005737,GO:0006810,GO:0006996,GO:0008104,GO:0008150,GO:0009987,GO:0016020,GO:0016043,GO:0019867,GO:0031090,GO:0031966,GO:0031967,GO:0031968,GO:0031975,GO:0033036,GO:0043226,GO:0043227,GO:0043229,GO:0043231,GO:0044422,GO:0044424,GO:0044429,GO:0044444,GO:0044446,GO:0044464,GO:0044699,GO:0044765,GO:0045184,GO:0051179,GO:0051234,GO:0051641,GO:0051649,GO:0070727,GO:…	ko00480; Metabolism; Metabolism of other amino acids; Glutathione metabolism | ko00980; Metabolism; Xenobiotics biodegradation and metabolism; Metabolism of xenobiotics by cytochrome P450 | ko00982; Metabolism; Xenobiotics biodegradation and metabolism; Drug metabolism - cytochrome P450 | ko05204; Human Diseases; Cancers; Chemical carcinogenesis
c176246_g1				C1	KPK50442.1	hypothetical protein AMJ63_14655	Myxococcales bacterium SG8_38_1	AMJ63_14655	Bacteria	k__Bacteria		ko00480; Metabolism; Metabolism of other amino acids; Glutathione metabolism | ko00980; Metabolism; Xenobiotics biodegradation and metabolism; Metabolism of xenobiotics by cytochrome P450 | ko00982; Metabolism; Xenobiotics biodegradation and metabolism; Drug metabolism - cytochrome P450 | ko05204; Human Diseases; Cancers; Chemical carcinogenesis
c174536_g5				C1	XP_016609311.1	hypothetical protein SPPG_03082	Spizellomyces punctatus DAOM BR117	SPPG_03082	Fungi	k__Eukaryota		ko00480; Metabolism; Metabolism of other amino acids; Glutathione metabolism | ko00980; Metabolism; Xenobiotics biodegradation and metabolism; Metabolism of xenobiotics by cytochrome P450 | ko00982; Metabolism; Xenobiotics biodegradation and metabolism; Drug metabolism - cytochrome P450 | ko05204; Human Diseases; Cancers; Chemical carcinogenesis
c118902_g1				C1	XP_018274007.1	uncharacterized protein RHOBADRAFT_64295	Rhodotorula graminis WP1	RHOBADRAFT_64295	Fungi	k__Eukaryota	GO:0003674,GO:0003824,GO:0016491,GO:0016667	ko00480; Metabolism; Metabolism of other amino acids; Glutathione metabolism | ko00982; Metabolism; Xenobiotics biodegradation and metabolism; Drug metabolism - cytochrome P450
c173581_g3				C1	CDH50838.1	dolichyl pyrophosphate man9 c2 alpha--glucosyltransferase-like	Lichtheimia corymbifera JMRC:FSU:9682	LCOR_02527.1	Fungi	k__Eukaryota	GO:0003674,GO:0003824,GO:0005575,GO:0005622,GO:0005623,GO:0005737,GO:0007154,GO:0007165,GO:0008150,GO:0009987,GO:0016020,GO:0016787,GO:0016817,GO:0023052,GO:0031224,GO:0032502,GO:0043226,GO:0043227,GO:0043229,GO:0043231,GO:0044424,GO:0044425,GO:0044444,GO:0044464,GO:0044699,GO:0044700,GO:0044763,GO:0044767,GO:0048869,GO:0050789,GO:0050794,GO:0050896,GO:0051716,GO:0065007	ko00510; Metabolism; Glycan biosynthesis and metabolism; N-Glycan biosynthesis
c143201_g1				C1	CDH51140.1	dolichyl-phosphate beta-glucosyltransferaseisoform 1	Lichtheimia corymbifera JMRC:FSU:9682	LCOR_02789.1	Fungi	k__Eukaryota	GO:0003674,GO:0003824,GO:0005575,GO:0005622,GO:0005623,GO:0005737,GO:0007154,GO:0007165,GO:0008150,GO:0009987,GO:0016020,GO:0016787,GO:0016817,GO:0023052,GO:0031224,GO:0032502,GO:0043226,GO:0043227,GO:0043229,GO:0043231,GO:0044424,GO:0044425,GO:0044444,GO:0044464,GO:0044699,GO:0044700,GO:0044763,GO:0044767,GO:0048869,GO:0050789,GO:0050794,GO:0050896,GO:0051716,GO:0065007	ko00510; Metabolism; Glycan biosynthesis and metabolism; N-Glycan biosynthesis
c134199_g1				C1	ESA13997.1	hypothetical protein GLOINDRAFT_174146	Rhizophagus irregularis DAOM 181602	GLOINDRAFT_174146	Fungi	k__Eukaryota	GO:0003674,GO:0003824,GO:0005575,GO:0005622,GO:0005623,GO:0005737,GO:0005746,GO:0005783,GO:0005789,GO:0006091,GO:0008150,GO:0008152,GO:0009987,GO:0012505,GO:0016020,GO:0016740,GO:0016757,GO:0019866,GO:0030964,GO:0031090,GO:0031224,GO:0031966,GO:0031967,GO:0031975,GO:0032991,GO:0042175,GO:0043226,GO:0043227,GO:0043229,GO:0043231,GO:0043234,GO:0044237,GO:0044422,GO:0044424,GO:0044425,GO:0044429,GO:…	ko00510; Metabolism; Glycan biosynthesis and metabolism; N-Glycan biosynthesis
c155880_g1				C1	KFH65571.1	hypothetical protein MVEG_09047	Mortierella verticillata NRRL 6337	MVEG_09047	Fungi	k__Eukaryota	GO:0000166,GO:0001882,GO:0003674,GO:0003824,GO:0005488,GO:0005975,GO:0006082,GO:0006091,GO:0006139,GO:0006725,GO:0006793,GO:0006807,GO:0008150,GO:0008152,GO:0009056,GO:0009987,GO:0016740,GO:0016757,GO:0016772,GO:0019637,GO:0032553,GO:0034641,GO:0036094,GO:0043167,GO:0043168,GO:0044237,GO:0044238,GO:0044281,GO:0044699,GO:0044710,GO:0044712,GO:0044723,GO:0044763,GO:0046483,GO:0051186,GO:0055086,GO:…	ko00510; Metabolism; Glycan biosynthesis and metabolism; N-Glycan biosynthesis
c154340_g1				C1	CEG68428.1	hypothetical protein RMATCC62417_04693	Rhizopus microsporus	RMATCC62417_04693	Fungi	k__Eukaryota	GO:0003674,GO:0003676,GO:0003824,GO:0005488,GO:0005575,GO:0005622,GO:0005623,GO:0006139,GO:0006725,GO:0006807,GO:0006810,GO:0008150,GO:0008152,GO:0009987,GO:0016020,GO:0016043,GO:0016740,GO:0016772,GO:0022607,GO:0031224,GO:0034641,GO:0043170,GO:0043226,GO:0043227,GO:0043229,GO:0043231,GO:0043933,GO:0044085,GO:0044237,GO:0044238,GO:0044260,GO:0044424,GO:0044425,GO:0044464,GO:0044699,GO:0044765,GO:…	ko00510; Metabolism; Glycan biosynthesis and metabolism; N-Glycan biosynthesis
c162622_g1				C1	XP_016611795.1	hypothetical protein SPPG_01211	Spizellomyces punctatus DAOM BR117	SPPG_01211	Fungi	k__Eukaryota	GO:0003674,GO:0003676,GO:0003824,GO:0005488,GO:0005575,GO:0005622,GO:0005623,GO:0005737,GO:0005975,GO:0006139,GO:0006725,GO:0006807,GO:0008150,GO:0008152,GO:0009058,GO:0009889,GO:0009987,GO:0012505,GO:0016020,GO:0016740,GO:0016757,GO:0019222,GO:0019538,GO:0031224,GO:0031323,GO:0034641,GO:0042995,GO:0043170,GO:0043226,GO:0043227,GO:0043229,GO:0043231,GO:0044237,GO:0044238,GO:0044249,GO:0044260,GO:…	ko00510; Metabolism; Glycan biosynthesis and metabolism; N-Glycan biosynthesis
c165311_g5				C1	CEG83090.1	Putative Oligosaccharyl transferase STT3 subunit	Rhizopus microsporus	RMATCC62417_17065	Fungi	k__Eukaryota	GO:0003674,GO:0003676,GO:0003824,GO:0005488,GO:0005975,GO:0006139,GO:0006725,GO:0006807,GO:0008150,GO:0008152,GO:0009058,GO:0009987,GO:0016740,GO:0016757,GO:0016772,GO:0019538,GO:0034641,GO:0043167,GO:0043169,GO:0043170,GO:0044237,GO:0044238,GO:0044249,GO:0044260,GO:0044699,GO:0044710,GO:0044723,GO:0046483,GO:0071704,GO:0097159,GO:1901135,GO:1901360,GO:1901363,GO:1901576	ko00510; Metabolism; Glycan biosynthesis and metabolism; N-Glycan biosynthesis
c170440_g1				C1	XP_007378288.1	hypothetical protein PUNSTDRAFT_78889	Punctularia strigosozonata HHB-11173 SS5	PUNSTDRAFT_78889	Fungi	k__Eukaryota		ko00510; Metabolism; Glycan biosynthesis and metabolism; N-Glycan biosynthesis | ko00513; Metabolism; Glycan biosynthesis and metabolism; Various types of N-glycan biosynthesis
c167705_g1				C1	ESA12520.1	hypothetical protein GLOINDRAFT_183798	Rhizophagus irregularis DAOM 181602	GLOINDRAFT_183798	Fungi	k__Eukaryota	GO:0003674,GO:0003824,GO:0005575,GO:0005622,GO:0005623,GO:0005737,GO:0005783,GO:0005789,GO:0005975,GO:0006486,GO:0008150,GO:0008152,GO:0009058,GO:0009987,GO:0012505,GO:0016020,GO:0016853,GO:0016866,GO:0019538,GO:0031090,GO:0031224,GO:0032991,GO:0042175,GO:0043170,GO:0043226,GO:0043227,GO:0043229,GO:0043231,GO:0043234,GO:0044237,GO:0044238,GO:0044249,GO:0044260,GO:0044422,GO:0044424,GO:0044425,GO:…	ko00510; Metabolism; Glycan biosynthesis and metabolism; N-Glycan biosynthesis | ko00513; Metabolism; Glycan biosynthesis and metabolism; Various types of N-glycan biosynthesis | ko04141; Genetic Information Processing; Folding, sorting and degradation; Protein processing in endoplasmic reticulum
c165632_g4				C1	ESA07099.1	hypothetical protein GLOINDRAFT_217983	Rhizophagus irregularis DAOM 181602	GLOINDRAFT_217983	Fungi	k__Eukaryota	GO:0008150,GO:0009987,GO:0019725,GO:0042592,GO:0044699,GO:0044763,GO:0050789,GO:0050794,GO:0065007,GO:0065008	ko00510; Metabolism; Glycan biosynthesis and metabolism; N-Glycan biosynthesis | ko00513; Metabolism; Glycan biosynthesis and metabolism; Various types of N-glycan biosynthesis | ko04141; Genetic Information Processing; Folding, sorting and degradation; Protein processing in endoplasmic reticulum
c169845_g1				C1	XP_016612239.1	hypothetical protein SPPG_01633	Spizellomyces punctatus DAOM BR117	SPPG_01633	Fungi	k__Eukaryota	GO:0003674,GO:0003824,GO:0005575,GO:0005622,GO:0005623,GO:0005737,GO:0005783,GO:0005975,GO:0006139,GO:0006486,GO:0006725,GO:0006807,GO:0008150,GO:0008152,GO:0009058,GO:0009987,GO:0012505,GO:0016020,GO:0016491,GO:0016651,GO:0019538,GO:0030529,GO:0031090,GO:0034641,GO:0042175,GO:0043170,GO:0043226,GO:0043227,GO:0043229,GO:0043231,GO:0044237,GO:0044238,GO:0044249,GO:0044260,GO:0044422,GO:0044424,GO:…	ko00510; Metabolism; Glycan biosynthesis and metabolism; N-Glycan biosynthesis | ko00513; Metabolism; Glycan biosynthesis and metabolism; Various types of N-glycan biosynthesis | ko04141; Genetic Information Processing; Folding, sorting and degradation; Protein processing in endoplasmic reticulum
c168027_g2				C1	KFH70851.1	hypothetical protein MVEG_03698	Mortierella verticillata NRRL 6337	MVEG_03698	Fungi	k__Eukaryota	GO:0003674,GO:0003824,GO:0016787,GO:0016798	ko00510; Metabolism; Glycan biosynthesis and metabolism; N-Glycan biosynthesis | ko04141; Genetic Information Processing; Folding, sorting and degradation; Protein processing in endoplasmic reticulum
c173314_g5				C1	OGT48042.1	hypothetical protein A3E83_05315	Gammaproteobacteria bacterium	A3E83_05315	Bacteria	k__Bacteria	GO:0003674,GO:0003824,GO:0006629,GO:0006807,GO:0008150,GO:0008152,GO:0009987,GO:0016787,GO:0016798,GO:0044237,GO:0044238,GO:0044255,GO:0044699,GO:0044710,GO:0044763,GO:0071704,GO:1901564	ko00511; Metabolism; Glycan biosynthesis and metabolism; Other glycan degradation | ko00600; Metabolism; Lipid metabolism; Sphingolipid metabolism | ko04142; Cellular Processes; Transport and catabolism; Lysosome
c170295_g5				C1	SAM04237.1	hypothetical protein	Absidia glauca	ABSGL_10097.1 scaffold 11786	Fungi	k__Eukaryota		ko00590; Metabolism; Lipid metabolism; Arachidonic acid metabolism
c173804_g1				C1	SEP45418.1	Lipoxygenase	Rhodospirillales bacterium URHD0017	SAMN02990966_06506	Bacteria	k__Bacteria	GO:0008150,GO:0009605,GO:0009607,GO:0043207,GO:0044403,GO:0044419,GO:0050896,GO:0051701,GO:0051704,GO:0051707,GO:0052173,GO:0075136	ko00590; Metabolism; Lipid metabolism; Arachidonic acid metabolism | ko04726; Organismal Systems; Nervous system; Serotonergic synapse | ko04913; Organismal Systems; Endocrine system; Ovarian steroidogenesis | ko05145; Human Diseases; Infectious diseases; Toxoplasmosis
c164091_g1				C1	WP_066219016.1	thiolase family protein	Balneola sp. EhC07		Bacteria	k__Bacteria	GO:0000166,GO:0001882,GO:0003674,GO:0003676,GO:0003824,GO:0005488,GO:0005575,GO:0005622,GO:0005623,GO:0006139,GO:0006725,GO:0006807,GO:0008150,GO:0008152,GO:0009058,GO:0009889,GO:0009987,GO:0016787,GO:0016817,GO:0019222,GO:0019725,GO:0031323,GO:0032553,GO:0034641,GO:0036094,GO:0042592,GO:0043167,GO:0043168,GO:0043169,GO:0043170,GO:0043226,GO:0043227,GO:0043229,GO:0043231,GO:0044237,GO:0044238,GO:…	ko00592; Metabolism; Lipid metabolism; alpha-Linolenic acid metabolism | ko00281; Metabolism; Metabolism of terpenoids and polyketides; Geraniol degradation | ko00362; Metabolism; Xenobiotics biodegradation and metabolism; Benzoate degradation
c169662_g1				C1	XP_003687971.1	hypothetical protein TPHA_0L01840	Tetrapisispora phaffii CBS 4417	TPHA0L01840	Fungi	k__Eukaryota	GO:0003674,GO:0003824,GO:0004871,GO:0004872,GO:0005215,GO:0005488,GO:0005575,GO:0006629,GO:0006807,GO:0008150,GO:0008152,GO:0009987,GO:0016020,GO:0016787,GO:0016810,GO:0022803,GO:0022857,GO:0022891,GO:0022892,GO:0031224,GO:0034641,GO:0038023,GO:0043167,GO:0043169,GO:0044237,GO:0044238,GO:0044255,GO:0044425,GO:0044699,GO:0044710,GO:0044763,GO:0060089,GO:0071704,GO:1901564	ko00600; Metabolism; Lipid metabolism; Sphingolipid metabolism
c106423_g1				C1	XP_018288880.1	hypothetical protein PHYBLDRAFT_89594, partial	Phycomyces blakesleeanus NRRL 1555(-)	PHYBLDRAFT_89594	Fungi	k__Eukaryota	GO:0003674,GO:0003676,GO:0005488,GO:0005575,GO:0016020,GO:0031224,GO:0044425,GO:0097159,GO:1901363	ko00600; Metabolism; Lipid metabolism; Sphingolipid metabolism
c169066_g2				C1	XP_018291374.1	hypothetical protein PHYBLDRAFT_181498	Phycomyces blakesleeanus NRRL 1555(-)	PHYBLDRAFT_181498	Fungi	k__Eukaryota	GO:0006139,GO:0006725,GO:0006807,GO:0008150,GO:0008152,GO:0009058,GO:0009889,GO:0009890,GO:0009892,GO:0009987,GO:0010605,GO:0019222,GO:0031323,GO:0031324,GO:0034641,GO:0043170,GO:0044237,GO:0044238,GO:0044249,GO:0044260,GO:0046483,GO:0048519,GO:0048523,GO:0050789,GO:0050794,GO:0051171,GO:0051172,GO:0060255,GO:0065007,GO:0071704,GO:0080090,GO:1901360,GO:1901576	ko00600; Metabolism; Lipid metabolism; Sphingolipid metabolism | ko04071; Environmental Information Processing; Signal transduction; Sphingolipid signaling pathway | ko04142; Cellular Processes; Transport and catabolism; Lysosome
c167718_g1				C1	EXX72543.1	hydroxyacylglutathione hydrolase GLO2	Rhizophagus irregularis DAOM 197198w	RirG_068370	Fungi	k__Eukaryota	GO:0003674,GO:0005488,GO:0005575,GO:0016020,GO:0031224,GO:0043167,GO:0043169,GO:0044425	ko00620; Metabolism; Carbohydrate metabolism; Pyruvate metabolism
c163151_g1				C1	KXN69833.1	Thiamin diphosphate-binding protein	Conidiobolus coronatus NRRL 28638	CONCODRAFT_79136	Fungi	k__Eukaryota	GO:0003674,GO:0003824,GO:0016787,GO:0016817	ko00620; Metabolism; Carbohydrate metabolism; Pyruvate metabolism
c160647_g1				C1	CDH57071.1	isocitrate dehydrogenase	Lichtheimia corymbifera JMRC:FSU:9682	LCOR_08058.1	Fungi	k__Eukaryota	GO:0003674,GO:0003824,GO:0006082,GO:0006091,GO:0008150,GO:0008152,GO:0009987,GO:0015980,GO:0016491,GO:0016614,GO:0044237,GO:0044281,GO:0044699,GO:0044710,GO:0044763,GO:0055114,GO:0071704	ko00720; Metabolism; Energy metabolism; Carbon fixation pathways in prokaryotes | ko00480; Metabolism; Metabolism of other amino acids; Glutathione metabolism
c172547_g1				C1	SAM03874.1	hypothetical protein	Absidia glauca	ABSGL_09730.1 scaffold 11617	Fungi	k__Eukaryota		ko01040; Metabolism; Lipid metabolism; Biosynthesis of unsaturated fatty acids
c164623_g7				C1	WP_063080482.1	envelope stress sensor histidine kinase CpxA	Escherichia coli	cpxA	Bacteria	k__Bacteria;p__Proteobacteria;c__Gammaproteobacteria;o__Enterobacterales;f__Enterobacteriaceae	GO:0003674,GO:0004871,GO:0004872,GO:0005575,GO:0007154,GO:0007165,GO:0008150,GO:0009987,GO:0016020,GO:0023052,GO:0031224,GO:0038023,GO:0044425,GO:0044699,GO:0044700,GO:0044763,GO:0050789,GO:0050794,GO:0050896,GO:0051716,GO:0060089,GO:0065007	ko02020; Environmental Information Processing; Signal transduction; Two-component system
c120683_g1				C1	XP_007376400.1	hypothetical protein SPAPADRAFT_72393	Spathaspora passalidarum NRRL Y-27907	SPAPADRAFT_72393	Fungi	k__Eukaryota	GO:0003674,GO:0003824,GO:0005215,GO:0005488,GO:0016491,GO:0016679,GO:0022857,GO:0022891,GO:0022892,GO:0051536,GO:0051540	ko02020; Environmental Information Processing; Signal transduction; Two-component system
c156533_g2				C1	XP_016613086.1	hypothetical protein SPPG_00724	Spizellomyces punctatus DAOM BR117	SPPG_00724	Fungi	k__Eukaryota	GO:0003674,GO:0003824,GO:0005575,GO:0006725,GO:0006807,GO:0008150,GO:0008152,GO:0008233,GO:0009058,GO:0009987,GO:0016020,GO:0016787,GO:0017171,GO:0019538,GO:0031224,GO:0034641,GO:0042168,GO:0042440,GO:0043170,GO:0044237,GO:0044238,GO:0044249,GO:0044425,GO:0044699,GO:0044710,GO:0044711,GO:0044763,GO:0046483,GO:0051186,GO:0071704,GO:1901360,GO:1901564,GO:1901576	ko02020; Environmental Information Processing; Signal transduction; Two-component system
c164359_g8				C1	CDS05852.1	Putative Ubiquinol-cytochrome c reductaseFT cytochrome c1 subunit	Lichtheimia ramosa	LRAMOSA08380	Fungi	k__Eukaryota	GO:0003674,GO:0005488,GO:0046906,GO:0097159,GO:1901363	ko02020; Environmental Information Processing; Signal transduction; Two-component system
c146502_g1				C1	OAQ34839.1	3-ketoacyl-CoA thiolase	Mortierella elongata AG-77	K457DRAFT_133275	Fungi	k__Eukaryota	GO:0005575,GO:0005622,GO:0005623,GO:0005737,GO:0006807,GO:0008150,GO:0008152,GO:0009058,GO:0009987,GO:0019538,GO:0030529,GO:0034641,GO:0043170,GO:0043226,GO:0043228,GO:0043229,GO:0043232,GO:0044237,GO:0044238,GO:0044249,GO:0044260,GO:0044424,GO:0044444,GO:0044464,GO:0071704,GO:1901564,GO:1901576	ko02020; Environmental Information Processing; Signal transduction; Two-component system | ko00620; Metabolism; Carbohydrate metabolism; Pyruvate metabolism | ko00720; Metabolism; Energy metabolism; Carbon fixation pathways in prokaryotes | ko00362; Metabolism; Xenobiotics biodegradation and metabolism; Benzoate degradation
c171841_g6				C1	KXN69491.1	20S proteasome subunit	Conidiobolus coronatus NRRL 28638	CONCODRAFT_79275	Fungi	k__Eukaryota	GO:0003674,GO:0005488,GO:0019842,GO:0036094,GO:0043167,GO:0043168,GO:0043169,GO:0048037,GO:0050662	ko03050; Genetic Information Processing; Folding, sorting and degradation; Proteasome
c149374_g1				C1	CDH59057.1	20s proteasome subunit	Lichtheimia corymbifera JMRC:FSU:9682	LCOR_09894.1	Fungi	k__Eukaryota	GO:0003674,GO:0005488,GO:0019842,GO:0036094,GO:0043167,GO:0043168,GO:0043169,GO:0048037,GO:0050662	ko03050; Genetic Information Processing; Folding, sorting and degradation; Proteasome
c175741_g3				C1	OAD07701.1	hypothetical protein MUCCIDRAFT_154734	Mucor lusitanicus CBS 277.49	MUCCIDRAFT_154734	Fungi	k__Eukaryota	GO:0000502,GO:0003674,GO:0003824,GO:0005575,GO:0005622,GO:0005623,GO:0008150,GO:0008152,GO:0008233,GO:0009056,GO:0009987,GO:0016787,GO:0019538,GO:0032991,GO:0043170,GO:0043234,GO:0044237,GO:0044238,GO:0044248,GO:0044260,GO:0044424,GO:0044464,GO:0071704,GO:1901575	ko03050; Genetic Information Processing; Folding, sorting and degradation; Proteasome
c166215_g1				C1	EPZ30856.1	Proteasome subunit beta type-6	Rozella allomycis CSF55	O9G_005549	Fungi	k__Eukaryota	GO:0000502,GO:0003674,GO:0003824,GO:0005488,GO:0005575,GO:0005622,GO:0005623,GO:0005839,GO:0008150,GO:0008152,GO:0008233,GO:0009056,GO:0009987,GO:0016787,GO:0019538,GO:0032991,GO:0036094,GO:0043167,GO:0043168,GO:0043170,GO:0043177,GO:0043234,GO:0044237,GO:0044238,GO:0044248,GO:0044260,GO:0044424,GO:0044464,GO:0071704,GO:1901575	ko03050; Genetic Information Processing; Folding, sorting and degradation; Proteasome
c106584_g1				C1	XP_016607159.1	26S proteasome non-ATPase regulatory subunit 14	Spizellomyces punctatus DAOM BR117	SPPG_05378	Fungi	k__Eukaryota	GO:0003674,GO:0003824,GO:0016491,GO:0016903	ko03050; Genetic Information Processing; Folding, sorting and degradation; Proteasome
c156465_g1				C1	SAM07544.1	hypothetical protein	Absidia glauca	ABSGL_13187.1 scaffold 13659	Fungi	k__Eukaryota		ko03050; Genetic Information Processing; Folding, sorting and degradation; Proteasome
c167680_g1				C1	CEP15966.1	hypothetical protein	Parasitella parasitica	PARPA_10220.1 scaffold 40051	Fungi	k__Eukaryota		ko03050; Genetic Information Processing; Folding, sorting and degradation; Proteasome
c152671_g1				C1	CEP16623.1	hypothetical protein	Parasitella parasitica	PARPA_10895.1 scaffold 41979	Fungi	k__Eukaryota		ko03050; Genetic Information Processing; Folding, sorting and degradation; Proteasome
c158863_g2				C1	KNE67123.1	hypothetical protein AMAG_12196	Allomyces macrogynus ATCC 38327	AMAG_12196	Fungi	k__Eukaryota	GO:0000502,GO:0003674,GO:0003824,GO:0005575,GO:0005622,GO:0005623,GO:0005839,GO:0008150,GO:0008152,GO:0008233,GO:0009056,GO:0009987,GO:0016787,GO:0019538,GO:0032991,GO:0043170,GO:0043234,GO:0044237,GO:0044238,GO:0044248,GO:0044260,GO:0044424,GO:0044464,GO:0071704,GO:1901575	ko03050; Genetic Information Processing; Folding, sorting and degradation; Proteasome
c129692_g1				C1	OAJ43420.1	hypothetical protein BDEG_26782	Batrachochytrium dendrobatidis JEL423	BDEG_26782	Fungi	k__Eukaryota	GO:0000502,GO:0003674,GO:0003824,GO:0005575,GO:0005622,GO:0005623,GO:0005839,GO:0008150,GO:0008152,GO:0008233,GO:0009056,GO:0009987,GO:0016787,GO:0019538,GO:0032991,GO:0043170,GO:0043234,GO:0044237,GO:0044238,GO:0044248,GO:0044260,GO:0044424,GO:0044464,GO:0071704,GO:1901575	ko03050; Genetic Information Processing; Folding, sorting and degradation; Proteasome
c115671_g1				C1	KXN72323.1	hypothetical protein CONCODRAFT_77841	Conidiobolus coronatus NRRL 28638	CONCODRAFT_77841	Fungi	k__Eukaryota	GO:0000166,GO:0001882,GO:0003674,GO:0003676,GO:0003824,GO:0005488,GO:0006139,GO:0006725,GO:0006807,GO:0006950,GO:0008150,GO:0008152,GO:0009058,GO:0009889,GO:0009987,GO:0016032,GO:0016740,GO:0016772,GO:0016787,GO:0016788,GO:0016817,GO:0019222,GO:0031323,GO:0032553,GO:0033554,GO:0034641,GO:0036094,GO:0043167,GO:0043168,GO:0043170,GO:0044237,GO:0044238,GO:0044249,GO:0044260,GO:0044403,GO:0044419,GO:…	ko03050; Genetic Information Processing; Folding, sorting and degradation; Proteasome
c161731_g1				C1	ERZ97239.1	hypothetical protein GLOINDRAFT_334482	Rhizophagus irregularis DAOM 181602	GLOINDRAFT_334482	Fungi	k__Eukaryota	GO:0003674,GO:0004871,GO:0004872,GO:0005575,GO:0007154,GO:0007165,GO:0008150,GO:0009987,GO:0016020,GO:0023052,GO:0031224,GO:0038023,GO:0044425,GO:0044699,GO:0044700,GO:0044763,GO:0050789,GO:0050794,GO:0050896,GO:0051716,GO:0060089,GO:0065007	ko03050; Genetic Information Processing; Folding, sorting and degradation; Proteasome
c143649_g1				C1	ESA05083.1	hypothetical protein GLOINDRAFT_336022	Rhizophagus irregularis DAOM 181602	GLOINDRAFT_336022	Fungi	k__Eukaryota	GO:0000502,GO:0003674,GO:0003824,GO:0005575,GO:0005622,GO:0005623,GO:0008150,GO:0008152,GO:0008233,GO:0009056,GO:0009987,GO:0016787,GO:0019538,GO:0032991,GO:0043170,GO:0043234,GO:0044237,GO:0044238,GO:0044248,GO:0044260,GO:0044424,GO:0044464,GO:0071704,GO:1901575	ko03050; Genetic Information Processing; Folding, sorting and degradation; Proteasome
c147990_g1				C1	XP_018290103.1	hypothetical protein PHYBLDRAFT_134437	Phycomyces blakesleeanus NRRL 1555(-)	PHYBLDRAFT_134437	Fungi	k__Eukaryota	GO:0000502,GO:0003674,GO:0003824,GO:0005575,GO:0005622,GO:0005623,GO:0005839,GO:0008150,GO:0008152,GO:0008233,GO:0009056,GO:0009987,GO:0016787,GO:0019538,GO:0030312,GO:0032991,GO:0043170,GO:0043234,GO:0044237,GO:0044238,GO:0044248,GO:0044260,GO:0044424,GO:0044464,GO:0071704,GO:0071944,GO:1901575	ko03050; Genetic Information Processing; Folding, sorting and degradation; Proteasome
c136320_g1				C1	XP_018289332.1	hypothetical protein PHYBLDRAFT_134824	Phycomyces blakesleeanus NRRL 1555(-)	PHYBLDRAFT_134824	Fungi	k__Eukaryota	GO:0000502,GO:0003674,GO:0003824,GO:0005575,GO:0005622,GO:0005623,GO:0008150,GO:0008152,GO:0008233,GO:0009056,GO:0009987,GO:0016787,GO:0019538,GO:0032991,GO:0043170,GO:0043234,GO:0044237,GO:0044238,GO:0044248,GO:0044260,GO:0044424,GO:0044464,GO:0071704,GO:1901575	ko03050; Genetic Information Processing; Folding, sorting and degradation; Proteasome
c108339_g1				C1	XP_018290931.1	hypothetical protein PHYBLDRAFT_31086	Phycomyces blakesleeanus NRRL 1555(-)	PHYBLDRAFT_31086	Fungi	k__Eukaryota	GO:0000502,GO:0003674,GO:0003824,GO:0005575,GO:0005622,GO:0005623,GO:0005839,GO:0008150,GO:0008152,GO:0008233,GO:0009056,GO:0009987,GO:0016787,GO:0019538,GO:0032991,GO:0043170,GO:0043234,GO:0044237,GO:0044238,GO:0044248,GO:0044260,GO:0044424,GO:0044464,GO:0071704,GO:1901575	ko03050; Genetic Information Processing; Folding, sorting and degradation; Proteasome
c152848_g4				C1	XP_016611539.1	hypothetical protein SPPG_00984	Spizellomyces punctatus DAOM BR117	SPPG_00984	Fungi	k__Eukaryota	GO:0005575,GO:0005622,GO:0005623,GO:0008150,GO:0008152,GO:0009056,GO:0009894,GO:0019222,GO:0019538,GO:0043170,GO:0044238,GO:0044424,GO:0044464,GO:0050789,GO:0060255,GO:0065007,GO:0071704,GO:0080090,GO:1901575	ko03050; Genetic Information Processing; Folding, sorting and degradation; Proteasome
c153295_g1				C1	KXS22288.1	Mov34-domain-containing protein	Gonapodya prolifera JEL478	M427DRAFT_50622	Fungi	k__Eukaryota	GO:0003674,GO:0005488,GO:0043167,GO:0043168,GO:0043169	ko03050; Genetic Information Processing; Folding, sorting and degradation; Proteasome
c158434_g1				C1	OAQ27968.1	proteasome endopeptidase complex, beta subunit	Mortierella elongata AG-77	K457DRAFT_139093	Fungi	k__Eukaryota	GO:0000502,GO:0000988,GO:0000990,GO:0000996,GO:0003674,GO:0003676,GO:0005488,GO:0005575,GO:0005622,GO:0005623,GO:0005737,GO:0005783,GO:0006139,GO:0006725,GO:0006807,GO:0006810,GO:0008150,GO:0008152,GO:0009058,GO:0009889,GO:0009987,GO:0010876,GO:0012505,GO:0016020,GO:0019222,GO:0019842,GO:0022624,GO:0031090,GO:0031323,GO:0032991,GO:0033036,GO:0034641,GO:0036094,GO:0042175,GO:0043170,GO:0043226,GO:…	ko03050; Genetic Information Processing; Folding, sorting and degradation; Proteasome
c159232_g1				C1	KFH71736.1	proteasome subunit alpha type-2	Mortierella verticillata NRRL 6337	MVEG_02031	Fungi	k__Eukaryota	GO:0000502,GO:0000988,GO:0000990,GO:0000996,GO:0003674,GO:0003676,GO:0005488,GO:0005575,GO:0005622,GO:0005623,GO:0005737,GO:0005783,GO:0006139,GO:0006725,GO:0006807,GO:0006810,GO:0008150,GO:0008152,GO:0009058,GO:0009889,GO:0009987,GO:0010876,GO:0012505,GO:0016020,GO:0019222,GO:0019842,GO:0022624,GO:0031090,GO:0031323,GO:0032991,GO:0033036,GO:0034641,GO:0036094,GO:0042175,GO:0043170,GO:0043226,GO:…	ko03050; Genetic Information Processing; Folding, sorting and degradation; Proteasome
c108807_g1				C1	KFH66971.1	proteasome subunit alpha type-7-like	Mortierella verticillata NRRL 6337	MVEG_07495	Fungi	k__Eukaryota	GO:0000502,GO:0003674,GO:0003824,GO:0005575,GO:0005622,GO:0005623,GO:0008150,GO:0008152,GO:0008233,GO:0009056,GO:0009987,GO:0016787,GO:0019538,GO:0032991,GO:0043170,GO:0043234,GO:0044237,GO:0044238,GO:0044248,GO:0044260,GO:0044424,GO:0044464,GO:0071704,GO:1901575	ko03050; Genetic Information Processing; Folding, sorting and degradation; Proteasome
c150994_g3				C1	EPB83216.1	proteasome subunit beta type-7	Mucor circinelloides 1006PhL	HMPREF1544_10012	Fungi	k__Eukaryota	GO:0000502,GO:0003674,GO:0003824,GO:0005575,GO:0005622,GO:0005623,GO:0005839,GO:0008150,GO:0008152,GO:0008233,GO:0009056,GO:0009987,GO:0016787,GO:0019538,GO:0032991,GO:0043170,GO:0043234,GO:0044237,GO:0044238,GO:0044248,GO:0044260,GO:0044424,GO:0044464,GO:0071704,GO:1901575	ko03050; Genetic Information Processing; Folding, sorting and degradation; Proteasome
c142373_g2				C1	KXS12385.1	putative proteasome subunit beta type 1	Gonapodya prolifera JEL478	M427DRAFT_114093	Fungi	k__Eukaryota	GO:0000502,GO:0003674,GO:0003824,GO:0005575,GO:0005622,GO:0005623,GO:0008150,GO:0008152,GO:0008233,GO:0009056,GO:0009987,GO:0016787,GO:0019538,GO:0032991,GO:0043170,GO:0043234,GO:0044237,GO:0044238,GO:0044248,GO:0044260,GO:0044424,GO:0044464,GO:0071704,GO:1901575	ko03050; Genetic Information Processing; Folding, sorting and degradation; Proteasome
c155719_g1				C1	XP_006678757.1	uncharacterized protein BATDEDRAFT_88011	Batrachochytrium dendrobatidis JAM81	BATDEDRAFT_88011	Fungi	k__Eukaryota	GO:0000502,GO:0003674,GO:0003824,GO:0005575,GO:0005622,GO:0005623,GO:0008150,GO:0008152,GO:0008233,GO:0009056,GO:0009987,GO:0016787,GO:0019538,GO:0032991,GO:0043170,GO:0043234,GO:0044237,GO:0044238,GO:0044248,GO:0044260,GO:0044424,GO:0044464,GO:0071704,GO:1901575	ko03050; Genetic Information Processing; Folding, sorting and degradation; Proteasome
c143366_g1				C1	XP_006679179.1	uncharacterized protein BATDEDRAFT_88542	Batrachochytrium dendrobatidis JAM81	BATDEDRAFT_88542	Fungi	k__Eukaryota	GO:0000502,GO:0003674,GO:0003824,GO:0005575,GO:0005622,GO:0005623,GO:0008150,GO:0008152,GO:0008233,GO:0009056,GO:0009987,GO:0016787,GO:0019538,GO:0032991,GO:0043170,GO:0043234,GO:0044237,GO:0044238,GO:0044248,GO:0044260,GO:0044424,GO:0044464,GO:0071704,GO:1901575	ko03050; Genetic Information Processing; Folding, sorting and degradation; Proteasome
c172112_g5				C1	EPZ32152.1	Proteasome activator pa28, REG alpha/beta subunit domain-containing	Rozella allomycis CSF55	O9G_003291	Fungi	k__Eukaryota		ko03050; Genetic Information Processing; Folding, sorting and degradation; Proteasome | ko04612; Organismal Systems; Immune system; Antigen processing and presentation | ko05160; Human Diseases; Infectious diseases; Hepatitis C
c169490_g3				C1	KXS13487.1	26S proteasome subunit P45	Gonapodya prolifera JEL478	M427DRAFT_58541	Fungi	k__Eukaryota		ko03050; Genetic Information Processing; Folding, sorting and degradation; Proteasome | ko05169; Human Diseases; Infectious diseases; Epstein-Barr virus infection
c172200_g1				C1	ESA20961.1	hypothetical protein GLOINDRAFT_124839	Rhizophagus irregularis DAOM 181602	GLOINDRAFT_124839	Fungi	k__Eukaryota	GO:0000166,GO:0001882,GO:0003674,GO:0003676,GO:0003824,GO:0005488,GO:0006139,GO:0006725,GO:0006807,GO:0006950,GO:0008150,GO:0008152,GO:0009058,GO:0009889,GO:0009987,GO:0016740,GO:0016772,GO:0016787,GO:0016817,GO:0019222,GO:0031323,GO:0032553,GO:0033554,GO:0034641,GO:0036094,GO:0043167,GO:0043168,GO:0043170,GO:0044237,GO:0044238,GO:0044249,GO:0044260,GO:0046483,GO:0050789,GO:0050794,GO:0050896,GO:…	ko03050; Genetic Information Processing; Folding, sorting and degradation; Proteasome | ko05169; Human Diseases; Infectious diseases; Epstein-Barr virus infection
c168748_g2				C1	XP_018295692.1	hypothetical protein PHYBLDRAFT_108812	Phycomyces blakesleeanus NRRL 1555(-)	PHYBLDRAFT_108812	Fungi	k__Eukaryota		ko03050; Genetic Information Processing; Folding, sorting and degradation; Proteasome | ko05169; Human Diseases; Infectious diseases; Epstein-Barr virus infection
c172892_g7				C1	XP_016613107.1	hypothetical protein SPPG_00743	Spizellomyces punctatus DAOM BR117	SPPG_00743	Fungi	k__Eukaryota	GO:0003674,GO:0005215,GO:0005575,GO:0006810,GO:0008150,GO:0009987,GO:0016020,GO:0022857,GO:0022891,GO:0022892,GO:0031224,GO:0044425,GO:0044699,GO:0044763,GO:0044765,GO:0051179,GO:0051234,GO:0055085,GO:1902578	ko03050; Genetic Information Processing; Folding, sorting and degradation; Proteasome | ko05169; Human Diseases; Infectious diseases; Epstein-Barr virus infection
c177391_g1				C1	XP_016609721.1	hypothetical protein SPPG_03477	Spizellomyces punctatus DAOM BR117	SPPG_03477	Fungi	k__Eukaryota		ko03050; Genetic Information Processing; Folding, sorting and degradation; Proteasome | ko05169; Human Diseases; Infectious diseases; Epstein-Barr virus infection
c166266_g1				C1	CDH52208.1	pci-domain-containing protein	Lichtheimia corymbifera JMRC:FSU:9682	LCOR_03715.1	Fungi	k__Eukaryota	GO:0000166,GO:0001882,GO:0003674,GO:0003824,GO:0005488,GO:0006139,GO:0006725,GO:0006793,GO:0006807,GO:0007154,GO:0007165,GO:0008150,GO:0008152,GO:0009056,GO:0009058,GO:0009987,GO:0016740,GO:0016772,GO:0016829,GO:0016849,GO:0019538,GO:0019637,GO:0023052,GO:0032553,GO:0034641,GO:0036094,GO:0043167,GO:0043168,GO:0043170,GO:0044237,GO:0044238,GO:0044248,GO:0044249,GO:0044260,GO:0044281,GO:0044699,GO:…	ko03050; Genetic Information Processing; Folding, sorting and degradation; Proteasome | ko05169; Human Diseases; Infectious diseases; Epstein-Barr virus infection
c167805_g3				C1	EXX69250.1	proteasome regulatory particle base subunit RPN1	Rhizophagus irregularis DAOM 197198w	RirG_097850	Fungi	k__Eukaryota	GO:0000502,GO:0000988,GO:0000990,GO:0000996,GO:0003674,GO:0003676,GO:0005488,GO:0005575,GO:0005622,GO:0005623,GO:0005737,GO:0005783,GO:0006139,GO:0006725,GO:0006807,GO:0006810,GO:0008150,GO:0008152,GO:0009058,GO:0009889,GO:0009987,GO:0010876,GO:0012505,GO:0016020,GO:0019222,GO:0019842,GO:0022624,GO:0031090,GO:0031323,GO:0032991,GO:0033036,GO:0034641,GO:0036094,GO:0042175,GO:0043170,GO:0043226,GO:…	ko03050; Genetic Information Processing; Folding, sorting and degradation; Proteasome | ko05169; Human Diseases; Infectious diseases; Epstein-Barr virus infection
c171227_g1				C1	ESA02536.1	hypothetical protein GLOINDRAFT_337332	Rhizophagus irregularis DAOM 181602	GLOINDRAFT_337332	Fungi	k__Eukaryota	GO:0000166,GO:0001882,GO:0003674,GO:0003676,GO:0003824,GO:0005488,GO:0006139,GO:0006725,GO:0006807,GO:0006950,GO:0008150,GO:0008152,GO:0009058,GO:0009889,GO:0009987,GO:0016032,GO:0016740,GO:0016772,GO:0016787,GO:0016788,GO:0016817,GO:0019222,GO:0031323,GO:0032553,GO:0033554,GO:0034641,GO:0036094,GO:0043167,GO:0043168,GO:0043170,GO:0044237,GO:0044238,GO:0044249,GO:0044260,GO:0044403,GO:0044419,GO:…	ko03050; Genetic Information Processing; Folding, sorting and degradation; Proteasome | ko05169; Human Diseases; Infectious diseases; Epstein-Barr virus infection | ko05203; Human Diseases; Cancers; Viral carcinogenesis
c297600_g1				C1	WP_017745364.1	glutathione S-transferase family protein	Scytonema hofmannii		Bacteria	k__Bacteria	GO:0005575,GO:0005622,GO:0005623,GO:0005737,GO:0006810,GO:0006996,GO:0008104,GO:0008150,GO:0009987,GO:0016020,GO:0016043,GO:0019867,GO:0031090,GO:0031966,GO:0031967,GO:0031968,GO:0031975,GO:0033036,GO:0043226,GO:0043227,GO:0043229,GO:0043231,GO:0044422,GO:0044424,GO:0044429,GO:0044444,GO:0044446,GO:0044464,GO:0044699,GO:0044765,GO:0045184,GO:0051179,GO:0051234,GO:0051641,GO:0051649,GO:0070727,GO:…	ko04011; Environmental Information Processing; Signal transduction; MAPK signaling pathway - yeast
c31651_g1				C1	WP_069192540.1	leucyl aminopeptidase, partial	Escherichia coli		Bacteria	k__Bacteria;p__Proteobacteria	GO:0002252,GO:0002376,GO:0002682,GO:0002683,GO:0002697,GO:0002698,GO:0002831,GO:0002832,GO:0005575,GO:0005622,GO:0005623,GO:0005737,GO:0006807,GO:0006950,GO:0006952,GO:0008150,GO:0008152,GO:0009058,GO:0009605,GO:0009607,GO:0009615,GO:0009987,GO:0016032,GO:0019538,GO:0030529,GO:0031348,GO:0032101,GO:0032102,GO:0034641,GO:0035821,GO:0043170,GO:0043207,GO:0043226,GO:0043228,GO:0043229,GO:0043232,GO:…	ko04011; Environmental Information Processing; Signal transduction; MAPK signaling pathway - yeast
c159969_g1				C1	XP_016607154.1	hypothetical protein SPPG_05373	Spizellomyces punctatus DAOM BR117	SPPG_05373	Fungi	k__Eukaryota	GO:0000166,GO:0003674,GO:0003824,GO:0005488,GO:0006139,GO:0006725,GO:0006793,GO:0006807,GO:0008150,GO:0008152,GO:0009056,GO:0009987,GO:0016491,GO:0016627,GO:0016787,GO:0016788,GO:0019637,GO:0034641,GO:0036094,GO:0043167,GO:0043168,GO:0044237,GO:0044238,GO:0044248,GO:0044281,GO:0044699,GO:0044710,GO:0044712,GO:0044763,GO:0046483,GO:0048037,GO:0050662,GO:0055086,GO:0071704,GO:0097159,GO:1901265,GO:…	ko00071; Metabolism; Lipid metabolism; Fatty acid degradation | ko01212; Metabolism; Overview; Fatty acid metabolism
c162362_g1				C1	WP_037268131.1	cytochrome P450	Rhodococcus rhodnii		Bacteria	k__Bacteria	GO:0003674,GO:0003676,GO:0005488,GO:0005575,GO:0005622,GO:0005623,GO:0006139,GO:0006725,GO:0006807,GO:0008150,GO:0008152,GO:0009058,GO:0009889,GO:0009987,GO:0019222,GO:0031323,GO:0034641,GO:0043167,GO:0043169,GO:0043170,GO:0043226,GO:0043227,GO:0043229,GO:0043231,GO:0044237,GO:0044238,GO:0044249,GO:0044260,GO:0044424,GO:0044464,GO:0046483,GO:0046906,GO:0050789,GO:0050794,GO:0051171,GO:0060255,GO:…	ko02020; Environmental Information Processing; Signal transduction; Two-component system | ko00982; Metabolism; Xenobiotics biodegradation and metabolism; Drug metabolism - cytochrome P450 | ko00720; Metabolism; Energy metabolism; Carbon fixation pathways in prokaryotes | ko00510; Metabolism; Glycan biosynthesis and metabolism; N-Glycan biosynthesis | ko00590; Metabolism; Lipid metabolism; Arachi…
c176489_g2				C1	EXX77350.1	hypothetical protein RirG_024560	Rhizophagus irregularis DAOM 197198w	RirG_024560	Fungi	k__Eukaryota	GO:0003674,GO:0003676,GO:0005488,GO:0006807,GO:0008150,GO:0008152,GO:0009058,GO:0009987,GO:0019538,GO:0034641,GO:0043170,GO:0044237,GO:0044238,GO:0044249,GO:0044260,GO:0071704,GO:0097159,GO:1901363,GO:1901564,GO:1901576	ko00010; Metabolism; Carbohydrate metabolism; Glycolysis / Gluconeogenesis | ko00051; Metabolism; Carbohydrate metabolism; Fructose and mannose metabolism | ko00052; Metabolism; Carbohydrate metabolism; Galactose metabolism | ko00500; Metabolism; Carbohydrate metabolism; Starch and sucrose metabolism | ko00520; Metabolism; Carbohydrate metabolism; Amino sugar and nucleotide sugar metabolism | ko0…
c174152_g2				C1	KIK79157.1	hypothetical protein PAXRUDRAFT_834233	Paxillus rubicundulus Ve08.2h10	PAXRUDRAFT_834233	Fungi	k__Eukaryota	GO:0005575,GO:0005622,GO:0005623,GO:0006139,GO:0006725,GO:0006807,GO:0008150,GO:0008152,GO:0009058,GO:0009987,GO:0034641,GO:0043170,GO:0043226,GO:0043227,GO:0043229,GO:0043231,GO:0044237,GO:0044238,GO:0044249,GO:0044260,GO:0044424,GO:0044464,GO:0046483,GO:0071704,GO:1901360,GO:1901576	ko00010; Metabolism; Carbohydrate metabolism; Glycolysis / Gluconeogenesis | ko00052; Metabolism; Carbohydrate metabolism; Galactose metabolism
c167280_g2				C1	XP_006678086.1	uncharacterized protein BATDEDRAFT_87345	Batrachochytrium dendrobatidis JAM81	BATDEDRAFT_87345	Fungi	k__Eukaryota	GO:0003674,GO:0003824,GO:0005488,GO:0005575,GO:0005622,GO:0005623,GO:0005737,GO:0005975,GO:0006082,GO:0006091,GO:0006139,GO:0006725,GO:0006793,GO:0006807,GO:0006810,GO:0006996,GO:0008104,GO:0008150,GO:0008152,GO:0009056,GO:0009987,GO:0016020,GO:0016021,GO:0016043,GO:0016829,GO:0016835,GO:0019637,GO:0031090,GO:0031224,GO:0031231,GO:0031300,GO:0031301,GO:0031903,GO:0032991,GO:0033036,GO:0034641,GO:…	ko00010; Metabolism; Carbohydrate metabolism; Glycolysis / Gluconeogenesis | ko00680; Metabolism; Energy metabolism; Methane metabolism | ko01200; Metabolism; Overview; Carbon metabolism | ko01230; Metabolism; Overview; Biosynthesis of amino acids | ko03018; Genetic Information Processing; Folding, sorting and degradation; RNA degradation | ko04066; Environmental Information Processing; Signal tr…
c174798_g1				C1	EIE81822.1	dihydrolipoyllysine-residue succinyltransferase E2 component	Rhizopus delemar RA 99-880	RO3G_06527	Fungi	k__Eukaryota	GO:0003674,GO:0003824,GO:0005575,GO:0005622,GO:0005623,GO:0006082,GO:0006139,GO:0006520,GO:0006725,GO:0006793,GO:0006807,GO:0008150,GO:0008152,GO:0009058,GO:0009987,GO:0016491,GO:0016645,GO:0019637,GO:0034641,GO:0044237,GO:0044238,GO:0044249,GO:0044281,GO:0044424,GO:0044464,GO:0044699,GO:0044710,GO:0044711,GO:0044763,GO:0046483,GO:0055086,GO:0071704,GO:1901360,GO:1901564,GO:1901576	ko00020; Metabolism; Carbohydrate metabolism; Citrate cycle (TCA cycle) | ko00310; Metabolism; Amino acid metabolism; Lysine degradation | ko01200; Metabolism; Overview; Carbon metabolism
c177169_g2				C1	XP_006675876.1	uncharacterized protein BATDEDRAFT_36456	Batrachochytrium dendrobatidis JAM81	BATDEDRAFT_36456	Fungi	k__Eukaryota	GO:0006139,GO:0006725,GO:0006807,GO:0008150,GO:0008152,GO:0009058,GO:0009605,GO:0009607,GO:0009615,GO:0009889,GO:0009987,GO:0019222,GO:0031323,GO:0034641,GO:0043170,GO:0043207,GO:0044237,GO:0044238,GO:0044249,GO:0044260,GO:0046483,GO:0050789,GO:0050794,GO:0050896,GO:0051171,GO:0051704,GO:0051707,GO:0060255,GO:0065007,GO:0071704,GO:0080090,GO:1901360,GO:1901576	ko00020; Metabolism; Carbohydrate metabolism; Citrate cycle (TCA cycle) | ko00640; Metabolism; Carbohydrate metabolism; Propanoate metabolism | ko01200; Metabolism; Overview; Carbon metabolism
c167405_g1				C1	KFH68640.1	isocitrate dehydrogenase	Mortierella verticillata NRRL 6337	MVEG_05450	Fungi	k__Eukaryota	GO:0003674,GO:0003824,GO:0006082,GO:0006091,GO:0008150,GO:0008152,GO:0009987,GO:0015980,GO:0016491,GO:0016614,GO:0044237,GO:0044281,GO:0044699,GO:0044710,GO:0044763,GO:0055114,GO:0071704	ko00020; Metabolism; Carbohydrate metabolism; Citrate cycle (TCA cycle) | ko01200; Metabolism; Overview; Carbon metabolism | ko01210; Metabolism; Overview; 2-Oxocarboxylic acid metabolism | ko01230; Metabolism; Overview; Biosynthesis of amino acids
c172503_g6				C1	OGW64513.1	transketolase	Nitrospirae bacterium	A3H49_09930	Bacteria	k__Bacteria	GO:0003674,GO:0003824,GO:0005488,GO:0005575,GO:0005622,GO:0005623,GO:0006629,GO:0008150,GO:0008152,GO:0009058,GO:0009987,GO:0016491,GO:0016740,GO:0016744,GO:0016903,GO:0019842,GO:0036094,GO:0043167,GO:0043168,GO:0043169,GO:0043226,GO:0043227,GO:0043229,GO:0043231,GO:0044237,GO:0044238,GO:0044249,GO:0044255,GO:0044424,GO:0044464,GO:0044699,GO:0044710,GO:0044711,GO:0044763,GO:0048037,GO:0050662,GO:…	ko00030; Metabolism; Carbohydrate metabolism; Pentose phosphate pathway | ko00710; Metabolism; Energy metabolism; Carbon fixation in photosynthetic organisms | ko01051; Metabolism; Metabolism of terpenoids and polyketides; Biosynthesis of ansamycins | ko01200; Metabolism; Overview; Carbon metabolism | ko01230; Metabolism; Overview; Biosynthesis of amino acids
c174200_g1				C1	OAC98366.1	hypothetical protein MUCCIDRAFT_181535	Mucor lusitanicus CBS 277.49	MUCCIDRAFT_181535	Fungi	k__Eukaryota	GO:0003674,GO:0003824,GO:0016740,GO:0016772	ko00040; Metabolism; Carbohydrate metabolism; Pentose and glucuronate interconversions | ko00052; Metabolism; Carbohydrate metabolism; Galactose metabolism | ko00500; Metabolism; Carbohydrate metabolism; Starch and sucrose metabolism | ko00520; Metabolism; Carbohydrate metabolism; Amino sugar and nucleotide sugar metabolism
c175660_g1				C1	EIE87102.1	hypothetical protein RO3G_11813	Rhizopus delemar RA 99-880	RO3G_11813	Fungi	k__Eukaryota	GO:0000166,GO:0001882,GO:0003674,GO:0005488,GO:0032553,GO:0036094,GO:0043167,GO:0043168,GO:0097159,GO:0097367,GO:1901265,GO:1901363	ko00040; Metabolism; Carbohydrate metabolism; Pentose and glucuronate interconversions | ko00053; Metabolism; Carbohydrate metabolism; Ascorbate and aldarate metabolism | ko00520; Metabolism; Carbohydrate metabolism; Amino sugar and nucleotide sugar metabolism
c175661_g1				C1	XP_016606281.1	hypothetical protein SPPG_06641	Spizellomyces punctatus DAOM BR117	SPPG_06641	Fungi	k__Eukaryota	GO:0008150,GO:0009987,GO:0016032,GO:0044403,GO:0044419,GO:0044764,GO:0051704	ko00040; Metabolism; Carbohydrate metabolism; Pentose and glucuronate interconversions | ko00053; Metabolism; Carbohydrate metabolism; Ascorbate and aldarate metabolism | ko00520; Metabolism; Carbohydrate metabolism; Amino sugar and nucleotide sugar metabolism
c176401_g1				C1	EDN68116.1	Ketohexokinase	Beggiatoa sp. PS	Khk	Bacteria	k__Bacteria	GO:0003674,GO:0003676,GO:0003824,GO:0005488,GO:0006139,GO:0006725,GO:0006807,GO:0008150,GO:0008152,GO:0009058,GO:0009889,GO:0009987,GO:0016829,GO:0016835,GO:0019222,GO:0019748,GO:0031323,GO:0034641,GO:0042440,GO:0043170,GO:0044237,GO:0044238,GO:0044249,GO:0044260,GO:0044699,GO:0044710,GO:0046483,GO:0050789,GO:0050794,GO:0051171,GO:0060255,GO:0065007,GO:0071704,GO:0080090,GO:0097159,GO:1901360,GO:…	ko00051; Metabolism; Carbohydrate metabolism; Fructose and mannose metabolism
c176170_g6				C1	EGI08838.1	mannitol-1-phosphate 5-dehydrogenase	Escherichia coli H736	ECHG_03489	Bacteria	k__Bacteria;p__Proteobacteria		ko00051; Metabolism; Carbohydrate metabolism; Fructose and mannose metabolism
c169109_g2				C1	BAA19164.1	phosphomannomutase, partial	Schizosaccharomyces pombe	pmm1	Fungi	k__Eukaryota		ko00051; Metabolism; Carbohydrate metabolism; Fructose and mannose metabolism | ko00520; Metabolism; Carbohydrate metabolism; Amino sugar and nucleotide sugar metabolism
c166308_g5				C1	XP_016607411.1	galactokinase	Spizellomyces punctatus DAOM BR117	SPPG_05616	Fungi	k__Eukaryota	GO:0000166,GO:0001882,GO:0003674,GO:0003824,GO:0005488,GO:0006793,GO:0006950,GO:0006952,GO:0008150,GO:0008152,GO:0009605,GO:0009607,GO:0009620,GO:0009987,GO:0016740,GO:0016772,GO:0019538,GO:0032553,GO:0036094,GO:0043167,GO:0043168,GO:0043170,GO:0043207,GO:0044237,GO:0044238,GO:0044260,GO:0050896,GO:0051704,GO:0051707,GO:0071704,GO:0097159,GO:0097367,GO:0098542,GO:1901265,GO:1901363	ko00052; Metabolism; Carbohydrate metabolism; Galactose metabolism | ko00520; Metabolism; Carbohydrate metabolism; Amino sugar and nucleotide sugar metabolism
c172552_g9				C1	CUS20670.1	LAQU0S01e11936g1_1	Lachancea quebecensis	LAQU0_S01e11936g	Fungi	k__Eukaryota;p__Ascomycota;c__Saccharomycetes;o__Saccharomycetales;f__Saccharomycetaceae;g__Lachancea;s__Lachancea quebecensis	GO:0003674,GO:0003824,GO:0005575,GO:0006950,GO:0006952,GO:0008150,GO:0008233,GO:0009605,GO:0009607,GO:0009617,GO:0016020,GO:0016787,GO:0031224,GO:0043207,GO:0044425,GO:0050896,GO:0051704,GO:0051707,GO:0098542	ko00062; Metabolism; Lipid metabolism; Fatty acid elongation | ko01040; Metabolism; Lipid metabolism; Biosynthesis of unsaturated fatty acids | ko01212; Metabolism; Overview; Fatty acid metabolism
c165689_g2				C1	XP_013239454.1	O-acyltransferase	Mitosporidium daphniae	DI09_117p30	Fungi	k__Eukaryota	GO:0003674,GO:0003676,GO:0003824,GO:0005488,GO:0006629,GO:0008150,GO:0008152,GO:0009058,GO:0016229,GO:0016491,GO:0016614,GO:0016874,GO:0016877,GO:0044238,GO:0044699,GO:0044710,GO:0044711,GO:0071704,GO:0097159,GO:1901360,GO:1901363,GO:1901576	ko00100; Metabolism; Lipid metabolism; Steroid biosynthesis
c167441_g1				C1	XP_011392431.1	putative inorganic diphosphatase IPP1	Ustilago maydis 521	UMAG_06070	Fungi	k__Eukaryota	GO:0003674,GO:0003824,GO:0005488,GO:0005575,GO:0005622,GO:0005623,GO:0006793,GO:0008150,GO:0008152,GO:0009987,GO:0016787,GO:0016817,GO:0043167,GO:0043169,GO:0044237,GO:0044424,GO:0044464	ko00190; Metabolism; Energy metabolism; Oxidative phosphorylation
c168148_g9				C1	WP_025225801.1	deoxyribose-phosphate aldolase	Fimbriimonas ginsengisoli	deoC	Bacteria	k__Bacteria	GO:0005575,GO:0008150,GO:0009987,GO:0016032,GO:0016043,GO:0019012,GO:0036338,GO:0040011,GO:0044403,GO:0044419,GO:0044423,GO:0044764,GO:0044803,GO:0051701,GO:0051704,GO:0051828,GO:0052126,GO:0052192,GO:0061024,GO:0071840	ko00190; Metabolism; Energy metabolism; Oxidative phosphorylation | ko04142; Cellular Processes; Transport and catabolism; Lysosome | ko04145; Cellular Processes; Transport and catabolism; Phagosome | ko04721; Organismal Systems; Nervous system; Synaptic vesicle cycle | ko05110; Human Diseases; Infectious diseases; Vibrio cholerae infection | ko05120; Human Diseases; Infectious diseases; Epitheli…
c167150_g6				C1	XP_016606028.1	hypothetical protein SPPG_06975	Spizellomyces punctatus DAOM BR117	SPPG_06975	Fungi	k__Eukaryota	GO:0003674,GO:0005215,GO:0005488,GO:0005515,GO:0005575,GO:0005622,GO:0005623,GO:0005737,GO:0006139,GO:0006725,GO:0006807,GO:0006810,GO:0008150,GO:0008152,GO:0009058,GO:0009987,GO:0016020,GO:0016469,GO:0019538,GO:0022803,GO:0022857,GO:0022891,GO:0022892,GO:0030529,GO:0032991,GO:0033177,GO:0034641,GO:0042802,GO:0043170,GO:0043226,GO:0043228,GO:0043229,GO:0043232,GO:0043234,GO:0044237,GO:0044238,GO:…	ko00190; Metabolism; Energy metabolism; Oxidative phosphorylation | ko04142; Cellular Processes; Transport and catabolism; Lysosome | ko04145; Cellular Processes; Transport and catabolism; Phagosome | ko04721; Organismal Systems; Nervous system; Synaptic vesicle cycle | ko04966; Organismal Systems; Excretory system; Collecting duct acid secretion | ko05110; Human Diseases; Infectious diseases; Vi…
c166638_g1				C1	EXX54132.1	Vph1p	Rhizophagus irregularis DAOM 197198w	RirG_237450	Fungi	k__Eukaryota		ko00190; Metabolism; Energy metabolism; Oxidative phosphorylation | ko04142; Cellular Processes; Transport and catabolism; Lysosome | ko04145; Cellular Processes; Transport and catabolism; Phagosome | ko04721; Organismal Systems; Nervous system; Synaptic vesicle cycle | ko04966; Organismal Systems; Excretory system; Collecting duct acid secretion | ko05110; Human Diseases; Infectious diseases; Vi…
c166588_g5				C1	KXS15095.1	V-type ATPase	Gonapodya prolifera JEL478	M427DRAFT_32574	Fungi	k__Eukaryota	GO:0003674,GO:0005215,GO:0005575,GO:0006139,GO:0006725,GO:0006807,GO:0006810,GO:0008150,GO:0008152,GO:0009058,GO:0009987,GO:0016020,GO:0016032,GO:0016043,GO:0016469,GO:0022607,GO:0022857,GO:0022891,GO:0022892,GO:0032991,GO:0033177,GO:0034641,GO:0043170,GO:0043234,GO:0044085,GO:0044237,GO:0044238,GO:0044249,GO:0044260,GO:0044403,GO:0044419,GO:0044425,GO:0044699,GO:0044763,GO:0044764,GO:0044765,GO:…	ko00190; Metabolism; Energy metabolism; Oxidative phosphorylation | ko04145; Cellular Processes; Transport and catabolism; Phagosome | ko04721; Organismal Systems; Nervous system; Synaptic vesicle cycle | ko04966; Organismal Systems; Excretory system; Collecting duct acid secretion | ko05110; Human Diseases; Infectious diseases; Vibrio cholerae infection | ko05120; Human Diseases; Infectious dise…
c175630_g1				C1	KZT02045.1	COX5A-domain-containing protein	Laetiporus sulphureus 93-53	LAESUDRAFT_662678	Fungi	k__Eukaryota	GO:0008150,GO:0008152,GO:0009058,GO:0009987,GO:0042180,GO:0044237,GO:0044249,GO:0044281,GO:0044699,GO:0044710,GO:0044711,GO:0044763,GO:0051186,GO:0071704,GO:1901576	ko00190; Metabolism; Energy metabolism; Oxidative phosphorylation | ko04260; Organismal Systems; Circulatory system; Cardiac muscle contraction | ko04932; Human Diseases; Endocrine and metabolic diseases; Non-alcoholic fatty liver disease (NAFLD) | ko05010; Human Diseases; Neurodegenerative diseases; Alzheimer's disease | ko05012; Human Diseases; Neurodegenerative diseases; Parkinson's disease | …
c166011_g4				C1	XP_002172243.2	cytochrome c oxidase subunit IV	Schizosaccharomyces japonicus yFS275	SJAG_00976	Fungi	k__Eukaryota	GO:0003674,GO:0003824,GO:0005215,GO:0005488,GO:0005575,GO:0006091,GO:0008150,GO:0008152,GO:0009987,GO:0015002,GO:0015980,GO:0016020,GO:0016491,GO:0016675,GO:0022857,GO:0022891,GO:0022892,GO:0031224,GO:0043167,GO:0043169,GO:0044237,GO:0044425,GO:0044699,GO:0044710,GO:0044763,GO:0046906,GO:0055114,GO:0097159,GO:1901363	ko00190; Metabolism; Energy metabolism; Oxidative phosphorylation | ko04260; Organismal Systems; Circulatory system; Cardiac muscle contraction | ko04932; Human Diseases; Endocrine and metabolic diseases; Non-alcoholic fatty liver disease (NAFLD) | ko05010; Human Diseases; Neurodegenerative diseases; Alzheimer's disease | ko05012; Human Diseases; Neurodegenerative diseases; Parkinson's disease | …
c168676_g1				C1	ERZ99122.1	hypothetical protein GLOINDRAFT_339265	Rhizophagus irregularis DAOM 181602	GLOINDRAFT_339265	Fungi	k__Eukaryota	GO:0000166,GO:0003674,GO:0004871,GO:0004872,GO:0005488,GO:0007154,GO:0007165,GO:0008150,GO:0009987,GO:0023052,GO:0036094,GO:0038023,GO:0044699,GO:0044700,GO:0044763,GO:0048037,GO:0050662,GO:0050789,GO:0050794,GO:0050896,GO:0051716,GO:0060089,GO:0065007,GO:0097159,GO:1901265,GO:1901363	ko00190; Metabolism; Energy metabolism; Oxidative phosphorylation | ko04932; Human Diseases; Endocrine and metabolic diseases; Non-alcoholic fatty liver disease (NAFLD) | ko05010; Human Diseases; Neurodegenerative diseases; Alzheimer's disease | ko05012; Human Diseases; Neurodegenerative diseases; Parkinson's disease | ko05016; Human Diseases; Neurodegenerative diseases; Huntington's disease
c166427_g4				C1	XP_016608167.1	hypothetical protein SPPG_04470	Spizellomyces punctatus DAOM BR117	SPPG_04470	Fungi	k__Eukaryota	GO:0006091,GO:0006139,GO:0006725,GO:0006807,GO:0008150,GO:0008152,GO:0009058,GO:0009889,GO:0009987,GO:0019222,GO:0031323,GO:0034641,GO:0043170,GO:0044237,GO:0044238,GO:0044249,GO:0044260,GO:0044699,GO:0044710,GO:0046483,GO:0050789,GO:0050794,GO:0051171,GO:0055114,GO:0060255,GO:0065007,GO:0071704,GO:0080090,GO:1901360,GO:1901576	ko00190; Metabolism; Energy metabolism; Oxidative phosphorylation | ko04932; Human Diseases; Endocrine and metabolic diseases; Non-alcoholic fatty liver disease (NAFLD) | ko05010; Human Diseases; Neurodegenerative diseases; Alzheimer's disease | ko05012; Human Diseases; Neurodegenerative diseases; Parkinson's disease | ko05016; Human Diseases; Neurodegenerative diseases; Huntington's disease
c170628_g1				C1	KXN71541.1	putative NADH dehydrogenase 78K chain precursor	Conidiobolus coronatus NRRL 28638	CONCODRAFT_81585	Fungi	k__Eukaryota	GO:0003674,GO:0005488,GO:0006082,GO:0006139,GO:0006520,GO:0006725,GO:0006807,GO:0008150,GO:0008152,GO:0009058,GO:0009987,GO:0019538,GO:0019842,GO:0034641,GO:0036094,GO:0043167,GO:0043168,GO:0043169,GO:0043170,GO:0044237,GO:0044238,GO:0044249,GO:0044260,GO:0044281,GO:0044699,GO:0044710,GO:0044763,GO:0046483,GO:0048037,GO:0050662,GO:0071704,GO:0097159,GO:1901265,GO:1901360,GO:1901363,GO:1901564,GO:…	ko00190; Metabolism; Energy metabolism; Oxidative phosphorylation | ko04932; Human Diseases; Endocrine and metabolic diseases; Non-alcoholic fatty liver disease (NAFLD) | ko05010; Human Diseases; Neurodegenerative diseases; Alzheimer's disease | ko05012; Human Diseases; Neurodegenerative diseases; Parkinson's disease | ko05016; Human Diseases; Neurodegenerative diseases; Huntington's disease
c167170_g2				C1	EIE81465.1	ATP synthase F1, gamma subunit	Rhizopus delemar RA 99-880	RO3G_06170	Fungi	k__Eukaryota	GO:0000166,GO:0001882,GO:0003674,GO:0003676,GO:0003824,GO:0005215,GO:0005488,GO:0005575,GO:0006139,GO:0006725,GO:0006807,GO:0006810,GO:0007154,GO:0007165,GO:0008150,GO:0008152,GO:0009987,GO:0016020,GO:0016740,GO:0016772,GO:0016787,GO:0016817,GO:0016820,GO:0022804,GO:0022857,GO:0023052,GO:0031224,GO:0032553,GO:0034641,GO:0036094,GO:0043167,GO:0043168,GO:0043170,GO:0044237,GO:0044238,GO:0044260,GO:…	ko00190; Metabolism; Energy metabolism; Oxidative phosphorylation | ko05010; Human Diseases; Neurodegenerative diseases; Alzheimer's disease | ko05012; Human Diseases; Neurodegenerative diseases; Parkinson's disease | ko05016; Human Diseases; Neurodegenerative diseases; Huntington's disease
c168499_g7				C1	KNE58326.1	ATP synthase subunit alpha, mitochondrial	Allomyces macrogynus ATCC 38327	AMAG_03913	Fungi	k__Eukaryota	GO:0000166,GO:0001882,GO:0003674,GO:0003824,GO:0005488,GO:0016787,GO:0016817,GO:0032553,GO:0036094,GO:0043167,GO:0043168,GO:0097159,GO:0097367,GO:1901265,GO:1901363	ko00190; Metabolism; Energy metabolism; Oxidative phosphorylation | ko05010; Human Diseases; Neurodegenerative diseases; Alzheimer's disease | ko05012; Human Diseases; Neurodegenerative diseases; Parkinson's disease | ko05016; Human Diseases; Neurodegenerative diseases; Huntington's disease
c168499_g8				C1	KNE58326.1	ATP synthase subunit alpha, mitochondrial	Allomyces macrogynus ATCC 38327	AMAG_03913	Fungi	k__Eukaryota	GO:0000166,GO:0001882,GO:0003674,GO:0003824,GO:0005215,GO:0005488,GO:0005575,GO:0006790,GO:0006810,GO:0008150,GO:0008152,GO:0009987,GO:0016020,GO:0016740,GO:0016772,GO:0016787,GO:0016817,GO:0016820,GO:0022804,GO:0022857,GO:0031224,GO:0032553,GO:0036094,GO:0043167,GO:0043168,GO:0044237,GO:0044425,GO:0044699,GO:0044765,GO:0051179,GO:0051234,GO:0097159,GO:0097367,GO:1901265,GO:1901363,GO:1902578	ko00190; Metabolism; Energy metabolism; Oxidative phosphorylation | ko05010; Human Diseases; Neurodegenerative diseases; Alzheimer's disease | ko05012; Human Diseases; Neurodegenerative diseases; Parkinson's disease | ko05016; Human Diseases; Neurodegenerative diseases; Huntington's disease
c169310_g2				C1	ODQ48331.1	hypothetical protein PICMEDRAFT_13927	Pichia membranifaciens NRRL Y-2026	PICMEDRAFT_13927	Fungi	k__Eukaryota	GO:0003674,GO:0003824,GO:0005215,GO:0006139,GO:0006725,GO:0006793,GO:0006807,GO:0006810,GO:0008150,GO:0008152,GO:0009058,GO:0009987,GO:0016787,GO:0016817,GO:0016820,GO:0019637,GO:0022804,GO:0022857,GO:0022891,GO:0022892,GO:0034641,GO:0044237,GO:0044238,GO:0044249,GO:0044281,GO:0044699,GO:0044710,GO:0044711,GO:0044763,GO:0044765,GO:0046483,GO:0051179,GO:0051234,GO:0055085,GO:0055086,GO:0071704,GO:…	ko00190; Metabolism; Energy metabolism; Oxidative phosphorylation | ko05010; Human Diseases; Neurodegenerative diseases; Alzheimer's disease | ko05012; Human Diseases; Neurodegenerative diseases; Parkinson's disease | ko05016; Human Diseases; Neurodegenerative diseases; Huntington's disease
c176592_g2				C1	WP_036501782.1	alanine--glyoxylate aminotransferase family protein	Nitrosococcus oceani		Bacteria	k__Bacteria	GO:0003674,GO:0005215,GO:0006810,GO:0008150,GO:0022804,GO:0022857,GO:0022891,GO:0022892,GO:0044699,GO:0044765,GO:0051179,GO:0051234,GO:1902578	ko00230; Metabolism; Nucleotide metabolism; Purine metabolism
c172204_g8				C1	EPZ32795.1	Carbohydrate kinase PfkB domain-containing protein	Rozella allomycis CSF55	O9G_000870	Fungi	k__Eukaryota	GO:0000166,GO:0001882,GO:0003674,GO:0005488,GO:0032553,GO:0036094,GO:0043167,GO:0043168,GO:0097159,GO:0097367,GO:1901265,GO:1901363	ko00230; Metabolism; Nucleotide metabolism; Purine metabolism
c178455_g1				C1	XP_006690701.1	xanthine dehydrogenase-like protein	Chaetomium thermophilum var. thermophilum DSM	CTHT_0001520	Fungi	k__Eukaryota		ko00230; Metabolism; Nucleotide metabolism; Purine metabolism | ko00232; Metabolism; Biosynthesis of other secondary metabolites; Caffeine metabolism | ko00983; Metabolism; Xenobiotics biodegradation and metabolism; Drug metabolism - other enzymes | ko04146; Cellular Processes; Transport and catabolism; Peroxisome
c176785_g1				C1	KPK62398.1	transporter	candidate division WOR_3 bacterium SM23_42	AMJ83_11080	Bacteria	k__Bacteria	GO:0001906,GO:0003674,GO:0005215,GO:0005575,GO:0006810,GO:0008150,GO:0009987,GO:0016020,GO:0016032,GO:0019012,GO:0019835,GO:0022804,GO:0022857,GO:0022891,GO:0022892,GO:0031224,GO:0031640,GO:0035821,GO:0036338,GO:0044364,GO:0044403,GO:0044419,GO:0044423,GO:0044425,GO:0044699,GO:0044764,GO:0044765,GO:0051179,GO:0051234,GO:0051701,GO:0051704,GO:0051715,GO:0051817,GO:0051883,GO:0065007,GO:0065008,GO:…	ko00230; Metabolism; Nucleotide metabolism; Purine metabolism | ko00240; Metabolism; Nucleotide metabolism; Pyrimidine metabolism | ko03020; Genetic Information Processing; Transcription; RNA polymerase | ko04623; Organismal Systems; Immune system; Cytosolic DNA-sensing pathway | ko05016; Human Diseases; Neurodegenerative diseases; Huntington's disease | ko05169; Human Diseases; Infectious diseas…
c169293_g2				C1	CEG78113.1	Putative DNA-directed RNA polymerase II subunit RPB11	Rhizopus microsporus	RMATCC62417_12766	Fungi	k__Eukaryota		ko00230; Metabolism; Nucleotide metabolism; Purine metabolism | ko00240; Metabolism; Nucleotide metabolism; Pyrimidine metabolism | ko03020; Genetic Information Processing; Transcription; RNA polymerase | ko05016; Human Diseases; Neurodegenerative diseases; Huntington's disease | ko05169; Human Diseases; Infectious diseases; Epstein-Barr virus infection
c173347_g2				C1	OAJ38651.1	[3'5'-cyclic nucleotide phosphodiesterase	Batrachochytrium dendrobatidis JEL423	BDEG_22560	Fungi	k__Eukaryota	GO:0000988,GO:0000990,GO:0000996,GO:0003674,GO:0003676,GO:0003824,GO:0005488,GO:0006139,GO:0006725,GO:0006807,GO:0007154,GO:0008150,GO:0008152,GO:0009058,GO:0009889,GO:0009987,GO:0016787,GO:0016788,GO:0019222,GO:0031323,GO:0034641,GO:0043170,GO:0044237,GO:0044238,GO:0044249,GO:0044260,GO:0044699,GO:0044763,GO:0046483,GO:0050789,GO:0050794,GO:0051171,GO:0060255,GO:0065007,GO:0071704,GO:0080090,GO:…	ko00230; Metabolism; Nucleotide metabolism; Purine metabolism | ko04113; Cellular Processes; Cell growth and death; Meiosis - yeast
c178089_g7				C1	ODV80127.1	vacuolar ATP synthase subunit B (V-ATPase B subunit)	Suhomyces tanzawaensis NRRL Y-17324	CANTADRAFT_50349	Fungi	k__Eukaryota	GO:0000166,GO:0001882,GO:0003674,GO:0003824,GO:0004871,GO:0004872,GO:0005488,GO:0005575,GO:0005622,GO:0005623,GO:0006793,GO:0007154,GO:0007165,GO:0008150,GO:0008152,GO:0009987,GO:0016740,GO:0016772,GO:0016787,GO:0016817,GO:0019538,GO:0023052,GO:0032553,GO:0036094,GO:0038023,GO:0043167,GO:0043168,GO:0043170,GO:0044237,GO:0044238,GO:0044260,GO:0044424,GO:0044464,GO:0044699,GO:0044700,GO:0044763,GO:…	ko00250; Metabolism; Amino acid metabolism; Alanine, aspartate and glutamate metabolism | ko00280; Metabolism; Amino acid metabolism; Valine, leucine and isoleucine degradation | ko00410; Metabolism; Metabolism of other amino acids; beta-Alanine metabolism | ko00640; Metabolism; Carbohydrate metabolism; Propanoate metabolism | ko00650; Metabolism; Carbohydrate metabolism; Butanoate metabolism | k…
c166225_g2				C1	WP_036481122.1	N-methyl-L-tryptophan oxidase	Myxosarcina sp. GI1	solA	Bacteria	k__Bacteria	GO:0003674,GO:0003676,GO:0003824,GO:0005488,GO:0006082,GO:0006139,GO:0006725,GO:0006807,GO:0008150,GO:0008152,GO:0009058,GO:0009987,GO:0016740,GO:0016772,GO:0019538,GO:0034641,GO:0042180,GO:0043170,GO:0044237,GO:0044238,GO:0044249,GO:0044260,GO:0044281,GO:0044699,GO:0044710,GO:0044711,GO:0044763,GO:0046483,GO:0051186,GO:0071704,GO:0097159,GO:1901360,GO:1901363,GO:1901564,GO:1901576	ko00260; Metabolism; Amino acid metabolism; Glycine, serine and threonine metabolism
c175641_g2				C1	WP_058530626.1	pyridoxal-phosphate dependent enzyme	Legionella rubrilucens		Bacteria	k__Bacteria	GO:0003674,GO:0005488,GO:0043167,GO:0043168	ko00260; Metabolism; Amino acid metabolism; Glycine, serine and threonine metabolism | ko00270; Metabolism; Amino acid metabolism; Cysteine and methionine metabolism | ko00290; Metabolism; Amino acid metabolism; Valine, leucine and isoleucine biosynthesis | ko01200; Metabolism; Overview; Carbon metabolism | ko01230; Metabolism; Overview; Biosynthesis of amino acids
c175644_g3				C1	OBZ87097.1	Protein asteroid 1	Choanephora cucurbitarum	aste1	Fungi	k__Eukaryota		ko00260; Metabolism; Amino acid metabolism; Glycine, serine and threonine metabolism | ko00270; Metabolism; Amino acid metabolism; Cysteine and methionine metabolism | ko00290; Metabolism; Amino acid metabolism; Valine, leucine and isoleucine biosynthesis | ko01200; Metabolism; Overview; Carbon metabolism | ko01230; Metabolism; Overview; Biosynthesis of amino acids
c169442_g1				C1	WP_069134468.1	adenosylhomocysteinase	Gammaproteobacteria bacterium 2W06		Bacteria	k__Bacteria	GO:0000166,GO:0003674,GO:0003824,GO:0005488,GO:0006082,GO:0006520,GO:0006575,GO:0006725,GO:0006807,GO:0006810,GO:0008150,GO:0008152,GO:0009058,GO:0009987,GO:0016491,GO:0016614,GO:0016627,GO:0016645,GO:0016740,GO:0016772,GO:0016787,GO:0016801,GO:0016817,GO:0016874,GO:0016877,GO:0019538,GO:0034641,GO:0036094,GO:0042168,GO:0042440,GO:0043170,GO:0044237,GO:0044238,GO:0044249,GO:0044260,GO:0044281,GO:…	ko00270; Metabolism; Amino acid metabolism; Cysteine and methionine metabolism
c172558_g3				C1	WP_013031602.1	adenosylhomocysteinase	Nitrosococcus halophilus		Bacteria	k__Bacteria;p__Proteobacteria	GO:0000166,GO:0003674,GO:0003824,GO:0005488,GO:0006082,GO:0006520,GO:0006575,GO:0006725,GO:0006807,GO:0006810,GO:0008150,GO:0008152,GO:0009058,GO:0009987,GO:0016491,GO:0016614,GO:0016627,GO:0016645,GO:0016740,GO:0016772,GO:0016787,GO:0016801,GO:0016817,GO:0016874,GO:0016877,GO:0019538,GO:0034641,GO:0036094,GO:0042168,GO:0042440,GO:0043170,GO:0044237,GO:0044238,GO:0044249,GO:0044260,GO:0044281,GO:…	ko00270; Metabolism; Amino acid metabolism; Cysteine and methionine metabolism
c170510_g2				C1	WP_069134467.1	methionine adenosyltransferase	Gammaproteobacteria bacterium 2W06	metK	Bacteria	k__Bacteria		ko00270; Metabolism; Amino acid metabolism; Cysteine and methionine metabolism | ko01230; Metabolism; Overview; Biosynthesis of amino acids
c169157_g3				C1	KNE63402.1	hypothetical protein AMAG_08534	Allomyces macrogynus ATCC 38327	AMAG_08534	Fungi	k__Eukaryota	GO:0003674,GO:0003824,GO:0005575,GO:0006996,GO:0008104,GO:0008150,GO:0008233,GO:0009987,GO:0010256,GO:0016020,GO:0016043,GO:0016787,GO:0031224,GO:0033036,GO:0044425,GO:0044699,GO:0044763,GO:0044802,GO:0045184,GO:0051179,GO:0051234,GO:0051641,GO:0061024,GO:0070727,GO:0071840,GO:1902578,GO:1902580	ko00270; Metabolism; Amino acid metabolism; Cysteine and methionine metabolism | ko05206; Human Diseases; Cancers; MicroRNAs in cancer
c169157_g4				C1	KXS17092.1	rudimentary enhancer	Gonapodya prolifera JEL478	M427DRAFT_54746	Fungi	k__Eukaryota	GO:0006139,GO:0006725,GO:0006793,GO:0006807,GO:0007154,GO:0007165,GO:0008150,GO:0008152,GO:0009058,GO:0009966,GO:0009967,GO:0009987,GO:0010646,GO:0010647,GO:0019637,GO:0023051,GO:0023052,GO:0023056,GO:0034641,GO:0044237,GO:0044238,GO:0044249,GO:0044281,GO:0044699,GO:0044700,GO:0044710,GO:0044711,GO:0044763,GO:0046483,GO:0048518,GO:0048522,GO:0048583,GO:0048584,GO:0050789,GO:0050794,GO:0050896,GO:…	ko00270; Metabolism; Amino acid metabolism; Cysteine and methionine metabolism | ko05206; Human Diseases; Cancers; MicroRNAs in cancer
c169229_g2				C1	KNE57680.1	hypothetical protein AMAG_04540	Allomyces macrogynus ATCC 38327	AMAG_04540	Fungi	k__Eukaryota	GO:0003674,GO:0003676,GO:0003824,GO:0005488,GO:0006139,GO:0006725,GO:0006807,GO:0006950,GO:0006952,GO:0008150,GO:0008152,GO:0009987,GO:0016787,GO:0016788,GO:0034641,GO:0043170,GO:0044237,GO:0044238,GO:0044260,GO:0046483,GO:0050896,GO:0071704,GO:0097159,GO:1901360,GO:1901363	ko00310; Metabolism; Amino acid metabolism; Lysine degradation
c176300_g3				C1	XP_016605575.1	hypothetical protein SPPG_07010	Spizellomyces punctatus DAOM BR117	SPPG_07010	Fungi	k__Eukaryota	GO:0003674,GO:0003824,GO:0006082,GO:0006629,GO:0008150,GO:0008152,GO:0009058,GO:0009987,GO:0016829,GO:0016830,GO:0044237,GO:0044238,GO:0044249,GO:0044255,GO:0044281,GO:0044699,GO:0044710,GO:0044711,GO:0044763,GO:0071704,GO:1901576	ko00410; Metabolism; Metabolism of other amino acids; beta-Alanine metabolism | ko00640; Metabolism; Carbohydrate metabolism; Propanoate metabolism | ko04146; Cellular Processes; Transport and catabolism; Peroxisome | ko04152; Environmental Information Processing; Signal transduction; AMPK signaling pathway
c173838_g3				C1	KXN69986.1	cytosolic glyco protein FP21	Conidiobolus coronatus NRRL 28638	CONCODRAFT_79052	Fungi	k__Eukaryota	GO:0008150,GO:0008152,GO:0009056,GO:0009987,GO:0019538,GO:0043170,GO:0044237,GO:0044238,GO:0044248,GO:0044260,GO:0071704,GO:1901575	ko00450; Metabolism; Metabolism of other amino acids; Selenocompound metabolism
c173581_g7				C1	CZF81466.1	Na+/Pi-cotransporter	Grimontia celer	GCE9029_02626	Bacteria	k__Bacteria	GO:0003674,GO:0003824,GO:0016740,GO:0016746	ko00510; Metabolism; Glycan biosynthesis and metabolism; N-Glycan biosynthesis
c168046_g1				C1	EPZ35114.1	ATP binding domain-containing protein	Rozella allomycis CSF55	O9G_003486	Fungi	k__Eukaryota;p__Cryptomycota;c__Unclassified;o__Unclassified;f__Unclassified;g__Rozella;s__Rozella allomycis	GO:0000166,GO:0001882,GO:0003674,GO:0003676,GO:0003824,GO:0005215,GO:0005488,GO:0005515,GO:0005575,GO:0005622,GO:0005623,GO:0006139,GO:0006725,GO:0006793,GO:0006807,GO:0006810,GO:0007154,GO:0007165,GO:0008150,GO:0008152,GO:0009058,GO:0009889,GO:0009987,GO:0016020,GO:0016740,GO:0016772,GO:0016787,GO:0016817,GO:0016820,GO:0019222,GO:0019538,GO:0019637,GO:0022804,GO:0022857,GO:0023052,GO:0031224,GO:…	ko00510; Metabolism; Glycan biosynthesis and metabolism; N-Glycan biosynthesis | ko04141; Genetic Information Processing; Folding, sorting and degradation; Protein processing in endoplasmic reticulum
c175938_g2				C1	OBZ83253.1	Glucosamine-6-phosphate isomerase 1	Choanephora cucurbitarum	Gnpda1	Fungi	k__Eukaryota		ko00520; Metabolism; Carbohydrate metabolism; Amino sugar and nucleotide sugar metabolism
c170077_g7				C1	AKM84893.1	NANS, N-acetylneuraminic acid synthase, sialic acid synthase	candidate division Kazan bacterium	VE98_C0001G0439	Bacteria	k__Bacteria	GO:0003674,GO:0003824,GO:0005575,GO:0005622,GO:0005623,GO:0016491,GO:0016614,GO:0043226,GO:0043227,GO:0043229,GO:0043231,GO:0044424,GO:0044464	ko00520; Metabolism; Carbohydrate metabolism; Amino sugar and nucleotide sugar metabolism
c166359_g8				C1	XP_016272698.1	phosphoacetylglucosamine mutase	Rhodotorula toruloides NP11	RHTO_01639	Fungi	k__Eukaryota		ko00520; Metabolism; Carbohydrate metabolism; Amino sugar and nucleotide sugar metabolism
c167097_g1				C1	XP_018739280.1	uncharacterized protein MSY001_0662	Malassezia sympodialis ATCC 42132	MSY001_0662	Fungi	k__Eukaryota	GO:0003674,GO:0005488,GO:0006629,GO:0006793,GO:0008150,GO:0008152,GO:0009987,GO:0017046,GO:0019637,GO:0033218,GO:0042277,GO:0042562,GO:0044237,GO:0044238,GO:0044255,GO:0044699,GO:0044710,GO:0044763,GO:0071704	ko00521; Metabolism; Biosynthesis of other secondary metabolites; Streptomycin biosynthesis | ko00562; Metabolism; Carbohydrate metabolism; Inositol phosphate metabolism | ko04070; Environmental Information Processing; Signal transduction; Phosphatidylinositol signaling system
c174186_g1				C1	WP_056366651.1	dihydroxyacetone kinase subunit DhaK	Burkholderia sp. Leaf177	dhaK	Bacteria	k__Bacteria	GO:0000988,GO:0000989,GO:0001076,GO:0003674,GO:0003712,GO:0005575,GO:0005622,GO:0005623,GO:0006139,GO:0006725,GO:0006807,GO:0008150,GO:0008152,GO:0009058,GO:0009889,GO:0009987,GO:0019222,GO:0031323,GO:0031974,GO:0034641,GO:0043170,GO:0043226,GO:0043227,GO:0043229,GO:0043231,GO:0043233,GO:0044237,GO:0044238,GO:0044249,GO:0044260,GO:0044422,GO:0044424,GO:0044428,GO:0044446,GO:0044464,GO:0046483,GO:…	ko00561; Metabolism; Lipid metabolism; Glycerolipid metabolism | ko00680; Metabolism; Energy metabolism; Methane metabolism | ko01200; Metabolism; Overview; Carbon metabolism | ko04622; Organismal Systems; Immune system; RIG-I-like receptor signaling pathway
c174189_g1				C1	KXS16773.1	hypothetical protein M427DRAFT_55113	Gonapodya prolifera JEL478	M427DRAFT_55113	Fungi	k__Eukaryota;p__Chytridiomycota	GO:0003674,GO:0005246,GO:0016247,GO:0016248,GO:0098772	ko00561; Metabolism; Lipid metabolism; Glycerolipid metabolism | ko00680; Metabolism; Energy metabolism; Methane metabolism | ko01200; Metabolism; Overview; Carbon metabolism | ko04622; Organismal Systems; Immune system; RIG-I-like receptor signaling pathway
c175759_g2				C1	WP_069134462.1	cytochrome P450	Gammaproteobacteria bacterium 2W06		Bacteria	k__Bacteria	GO:0003674,GO:0003676,GO:0005488,GO:0005575,GO:0005622,GO:0005623,GO:0006139,GO:0006725,GO:0006807,GO:0008150,GO:0008152,GO:0009058,GO:0009889,GO:0009987,GO:0019222,GO:0031323,GO:0034641,GO:0043167,GO:0043169,GO:0043170,GO:0043226,GO:0043227,GO:0043229,GO:0043231,GO:0044237,GO:0044238,GO:0044249,GO:0044260,GO:0044424,GO:0044464,GO:0046483,GO:0046906,GO:0050789,GO:0050794,GO:0051171,GO:0060255,GO:…	ko00562; Metabolism; Carbohydrate metabolism; Inositol phosphate metabolism | ko04070; Environmental Information Processing; Signal transduction; Phosphatidylinositol signaling system | ko04140; Cellular Processes; Transport and catabolism; Regulation of autophagy | ko04145; Cellular Processes; Transport and catabolism; Phagosome | ko05152; Human Diseases; Infectious diseases; Tuberculosis
c173751_g1				C1	XP_016608010.1	hypothetical protein SPPG_05345	Spizellomyces punctatus DAOM BR117	SPPG_05345	Fungi	k__Eukaryota	GO:0000166,GO:0001882,GO:0003674,GO:0003676,GO:0003824,GO:0005488,GO:0007154,GO:0007165,GO:0008150,GO:0009987,GO:0016787,GO:0016817,GO:0023052,GO:0032553,GO:0036094,GO:0043167,GO:0043168,GO:0044699,GO:0044700,GO:0044763,GO:0050789,GO:0050794,GO:0050896,GO:0051716,GO:0065007,GO:0097159,GO:0097367,GO:1901265,GO:1901363	ko00564; Metabolism; Lipid metabolism; Glycerophospholipid metabolism
c166005_g7				C1	KXN72295.1	pyridoxal kinase	Conidiobolus coronatus NRRL 28638	CONCODRAFT_37151	Fungi	k__Eukaryota	GO:0003674,GO:0005488,GO:0005575,GO:0005622,GO:0005623,GO:0006139,GO:0006725,GO:0006807,GO:0008150,GO:0008152,GO:0009058,GO:0009889,GO:0009987,GO:0019222,GO:0031323,GO:0034641,GO:0043167,GO:0043169,GO:0043170,GO:0043226,GO:0043227,GO:0043229,GO:0043231,GO:0044237,GO:0044238,GO:0044249,GO:0044260,GO:0044424,GO:0044464,GO:0046483,GO:0050789,GO:0050794,GO:0051171,GO:0060255,GO:0065007,GO:0071704,GO:…	ko00750; Metabolism; Metabolism of cofactors and vitamins; Vitamin B6 metabolism
c168696_g1				C1	KXS09299.1	cysteine proteinase	Gonapodya prolifera JEL478	M427DRAFT_239506	Fungi	k__Eukaryota		ko00760; Metabolism; Metabolism of cofactors and vitamins; Nicotinate and nicotinamide metabolism
c170100_g4				C1	NP_955164.1	CNPV141 HAL3-like domain protein	Canarypox virus	CNPV141	Virus	k__Viruses	GO:0003674,GO:0005102,GO:0005488,GO:0005515,GO:0005575,GO:0008150,GO:0009987,GO:0016032,GO:0019012,GO:0036338,GO:0044403,GO:0044419,GO:0044423,GO:0044764,GO:0051704	ko00770; Metabolism; Metabolism of cofactors and vitamins; Pantothenate and CoA biosynthesis
c178626_g1				C1	ACL06381.1	Short-chain dehydrogenase/reductase SDR	Desulfatibacillum aliphaticivorans	Dalk_4703	Bacteria	k__Bacteria		ko00830; Metabolism; Metabolism of cofactors and vitamins; Retinol metabolism
c176542_g3				C1	XP_016610860.1	ferrochelatase	Spizellomyces punctatus DAOM BR117	SPPG_08966	Fungi	k__Eukaryota	GO:0003674,GO:0005215,GO:0005488,GO:0006810,GO:0008150,GO:0022803,GO:0022857,GO:0022891,GO:0022892,GO:0043167,GO:0043168,GO:0044699,GO:0044765,GO:0048037,GO:0050662,GO:0051179,GO:0051234,GO:1902578	ko00860; Metabolism; Metabolism of cofactors and vitamins; Porphyrin and chlorophyll metabolism
c173947_g1				C1	CDS04228.1	hypothetical protein LRAMOSA07168	Lichtheimia ramosa	LRAMOSA07168	Fungi	k__Eukaryota	GO:0003674,GO:0003824,GO:0005575,GO:0005622,GO:0005623,GO:0005737,GO:0006807,GO:0008150,GO:0008152,GO:0009058,GO:0009987,GO:0016829,GO:0016846,GO:0019538,GO:0030529,GO:0034641,GO:0043170,GO:0043226,GO:0043227,GO:0043228,GO:0043229,GO:0043231,GO:0043232,GO:0044237,GO:0044238,GO:0044249,GO:0044260,GO:0044424,GO:0044444,GO:0044464,GO:0071704,GO:1901564,GO:1901576	ko00860; Metabolism; Metabolism of cofactors and vitamins; Porphyrin and chlorophyll metabolism
c174394_g4				C1	WP_050307170.1	carbonic anhydrase family protein	Salmonella enterica		Bacteria	k__Bacteria		ko00910; Metabolism; Energy metabolism; Nitrogen metabolism
c171692_g1				C1	XP_016604520.1	glycine-tRNA ligase	Spizellomyces punctatus DAOM BR117	SPPG_08070	Fungi	k__Eukaryota		ko00970; Genetic Information Processing; Translation; Aminoacyl-tRNA biosynthesis
c169931_g4				C1	XP_016609918.1	HAD hydrolase, family IE	Spizellomyces punctatus DAOM BR117	SPPG_03668	Fungi	k__Eukaryota	GO:0000166,GO:0001882,GO:0003674,GO:0003824,GO:0005488,GO:0005575,GO:0005622,GO:0005623,GO:0006139,GO:0006725,GO:0006807,GO:0008150,GO:0008152,GO:0009058,GO:0009889,GO:0009987,GO:0016787,GO:0016788,GO:0019222,GO:0031323,GO:0032553,GO:0034641,GO:0036094,GO:0043167,GO:0043168,GO:0043169,GO:0043170,GO:0044237,GO:0044238,GO:0044249,GO:0044260,GO:0044424,GO:0044464,GO:0046483,GO:0050789,GO:0050794,GO:…	ko00970; Genetic Information Processing; Translation; Aminoacyl-tRNA biosynthesis
c170555_g12				C1	KNE56469.1	threonine-tRNA ligase	Allomyces macrogynus ATCC 38327	AMAG_02273	Fungi	k__Eukaryota	GO:0000166,GO:0001882,GO:0001906,GO:0003674,GO:0003824,GO:0005488,GO:0005575,GO:0005622,GO:0005623,GO:0005737,GO:0006082,GO:0006139,GO:0006520,GO:0006725,GO:0006807,GO:0008150,GO:0008152,GO:0009058,GO:0009987,GO:0016874,GO:0016875,GO:0019538,GO:0019835,GO:0030529,GO:0031640,GO:0032553,GO:0034641,GO:0035821,GO:0036094,GO:0043167,GO:0043168,GO:0043170,GO:0043226,GO:0043228,GO:0043229,GO:0043232,GO:…	ko00970; Genetic Information Processing; Translation; Aminoacyl-tRNA biosynthesis
c168835_g10				C1	XP_016611303.1	atypical/RIO/RIO2 protein kinase	Spizellomyces punctatus DAOM BR117	SPPG_02315	Fungi	k__Eukaryota	GO:0000166,GO:0001882,GO:0003674,GO:0003824,GO:0005488,GO:0006793,GO:0008150,GO:0008152,GO:0009987,GO:0016740,GO:0016772,GO:0019538,GO:0032553,GO:0036094,GO:0043167,GO:0043168,GO:0043170,GO:0044237,GO:0044238,GO:0044260,GO:0071704,GO:0097159,GO:0097367,GO:1901265,GO:1901363	ko03008; Genetic Information Processing; Translation; Ribosome biogenesis in eukaryotes
c170815_g2				C1	OGO51049.1	hypothetical protein A2148_10730	Chloroflexi bacterium RBG_16_68_14	A2148_10730	Bacteria	k__Bacteria;p__Chloroflexi;c__Unclassified;o__Unclassified;f__Unclassified;g__Unclassified;s__Chloroflexi bacterium RBG_16_68_14	GO:0000166,GO:0001882,GO:0003674,GO:0003676,GO:0004871,GO:0005057,GO:0005215,GO:0005488,GO:0005575,GO:0007154,GO:0007165,GO:0008150,GO:0009987,GO:0016020,GO:0022803,GO:0022857,GO:0022891,GO:0022892,GO:0023052,GO:0031224,GO:0032553,GO:0036094,GO:0043167,GO:0043168,GO:0044425,GO:0044699,GO:0044700,GO:0044763,GO:0050789,GO:0050794,GO:0050896,GO:0051716,GO:0060089,GO:0065007,GO:0097159,GO:0097367,GO:…	ko03008; Genetic Information Processing; Translation; Ribosome biogenesis in eukaryotes
c166128_g1				C1	CCG81281.1	Putative uncharacterized protein	Taphrina deformans PYCC 5710	TAPDE_001012	Fungi	k__Eukaryota	GO:0006139,GO:0006725,GO:0006807,GO:0006950,GO:0008150,GO:0008152,GO:0009987,GO:0033554,GO:0034641,GO:0043170,GO:0044237,GO:0044238,GO:0044260,GO:0046483,GO:0050896,GO:0051716,GO:0071704,GO:1901360	ko03008; Genetic Information Processing; Translation; Ribosome biogenesis in eukaryotes
c170256_g1				C1	XP_007367675.1	WD40 repeat-like protein	Dichomitus squalens LYAD-421 SS1	DICSQDRAFT_181865	Fungi	k__Eukaryota	GO:0000003,GO:0000988,GO:0000989,GO:0001076,GO:0003674,GO:0003712,GO:0005215,GO:0005575,GO:0005622,GO:0005623,GO:0006139,GO:0006725,GO:0006807,GO:0006810,GO:0006996,GO:0007049,GO:0007126,GO:0008150,GO:0008152,GO:0009056,GO:0009058,GO:0009889,GO:0009893,GO:0009894,GO:0009896,GO:0009987,GO:0010876,GO:0015459,GO:0016020,GO:0016043,GO:0016247,GO:0016248,GO:0016469,GO:0019012,GO:0019222,GO:0019538,GO:…	ko03008; Genetic Information Processing; Translation; Ribosome biogenesis in eukaryotes
c175048_g1				C1	XP_018230658.1	exportin-1	Pneumocystis jirovecii RU7	T551_00648	Fungi	k__Eukaryota	GO:0003674,GO:0003676,GO:0005488,GO:0005515,GO:0005575,GO:0005622,GO:0005623,GO:0006139,GO:0006281,GO:0006725,GO:0006807,GO:0006810,GO:0006950,GO:0007155,GO:0008104,GO:0008150,GO:0008152,GO:0008219,GO:0009987,GO:0010941,GO:0010942,GO:0016265,GO:0019899,GO:0022610,GO:0033036,GO:0033554,GO:0034641,GO:0043167,GO:0043169,GO:0043170,GO:0043226,GO:0043227,GO:0043229,GO:0043231,GO:0044237,GO:0044238,GO:…	ko03008; Genetic Information Processing; Translation; Ribosome biogenesis in eukaryotes | ko03013; Genetic Information Processing; Translation; RNA transport | ko05164; Human Diseases; Infectious diseases; Influenza A | ko05166; Human Diseases; Infectious diseases; HTLV-I infection | ko05169; Human Diseases; Infectious diseases; Epstein-Barr virus infection
c176020_g1				C1	AMP18892.1	gag-fps fusion protein	Avian leukosis and sarcoma virus	v-fps	Virus	k__Viruses	GO:0003006,GO:0003674,GO:0003676,GO:0005488,GO:0005575,GO:0005622,GO:0005623,GO:0006139,GO:0006725,GO:0006807,GO:0007530,GO:0007531,GO:0008150,GO:0008152,GO:0009058,GO:0009889,GO:0009891,GO:0009893,GO:0009987,GO:0010604,GO:0019222,GO:0022414,GO:0031323,GO:0031325,GO:0032502,GO:0034641,GO:0043170,GO:0043226,GO:0043227,GO:0043229,GO:0043231,GO:0044237,GO:0044238,GO:0044249,GO:0044260,GO:0044424,GO:…	ko03008; Genetic Information Processing; Translation; Ribosome biogenesis in eukaryotes | ko04064; Environmental Information Processing; Signal transduction; NF-kappa B signaling pathway | ko04310; Environmental Information Processing; Signal transduction; Wnt signaling pathway | ko04520; Cellular Processes; Cellular commiunity; Adherens junction | ko04530; Cellular Processes; Cellular commiunity…
c168745_g2				C1	XP_016606919.1	40S ribosomal protein S12	Spizellomyces punctatus DAOM BR117	SPPG_09319	Fungi	k__Eukaryota		ko03010; Genetic Information Processing; Translation; Ribosome
c168763_g2				C1	XP_016605466.1	40S ribosomal protein S26	Spizellomyces punctatus DAOM BR117	SPPG_07348	Fungi	k__Eukaryota	GO:0003674,GO:0003824,GO:0005575,GO:0016020,GO:0016740,GO:0016765,GO:0031224,GO:0044425	ko03010; Genetic Information Processing; Translation; Ribosome
c175460_g2				C1	WP_069134501.1	50S ribosomal protein L10	Gammaproteobacteria bacterium 2W06	rplJ	Bacteria	k__Bacteria	GO:0003674,GO:0003824,GO:0006725,GO:0008150,GO:0008152,GO:0009056,GO:0009987,GO:0016853,GO:0016860,GO:0044237,GO:0044248	ko03010; Genetic Information Processing; Translation; Ribosome
c165843_g1				C1	XP_002383966.1	60S ribosomal protein L37	Aspergillus flavus NRRL3357	AFLA_100940	Fungi	k__Eukaryota	GO:0005575,GO:0005622,GO:0005623,GO:0005737,GO:0006807,GO:0008150,GO:0008152,GO:0009058,GO:0009987,GO:0019538,GO:0030529,GO:0034641,GO:0043170,GO:0043226,GO:0043228,GO:0043229,GO:0043232,GO:0044237,GO:0044238,GO:0044249,GO:0044260,GO:0044424,GO:0044444,GO:0044464,GO:0071704,GO:1901564,GO:1901576	ko03010; Genetic Information Processing; Translation; Ribosome
c174490_g6				C1	XP_001483432.1	conserved hypothetical protein	Meyerozyma guilliermondii ATCC 6260	PGUG_04161	Fungi	k__Eukaryota	GO:0000166,GO:0001882,GO:0003674,GO:0003676,GO:0003824,GO:0005215,GO:0005488,GO:0005575,GO:0005622,GO:0005623,GO:0005737,GO:0006139,GO:0006629,GO:0006725,GO:0006793,GO:0006807,GO:0006810,GO:0006950,GO:0006952,GO:0008150,GO:0008152,GO:0008233,GO:0009056,GO:0009058,GO:0009579,GO:0009605,GO:0009607,GO:0009617,GO:0009889,GO:0009987,GO:0015144,GO:0016020,GO:0016043,GO:0016491,GO:0016638,GO:0016740,GO:…	ko03010; Genetic Information Processing; Translation; Ribosome
c175466_g1				C1	ESA00211.1	hypothetical protein GLOINDRAFT_8715	Rhizophagus irregularis DAOM 181602	GLOINDRAFT_8715	Fungi	k__Eukaryota	GO:0003674,GO:0003676,GO:0005488,GO:0006139,GO:0006725,GO:0006807,GO:0008150,GO:0008152,GO:0009058,GO:0009889,GO:0009890,GO:0009892,GO:0009987,GO:0010605,GO:0016032,GO:0019222,GO:0031323,GO:0031324,GO:0034641,GO:0043170,GO:0044237,GO:0044238,GO:0044249,GO:0044260,GO:0044403,GO:0044419,GO:0044764,GO:0046483,GO:0048519,GO:0048523,GO:0050789,GO:0050794,GO:0051171,GO:0051172,GO:0051704,GO:0060255,GO:…	ko03010; Genetic Information Processing; Translation; Ribosome
c167456_g1				C1	XP_018227707.1	hypothetical protein T552_00229	Pneumocystis carinii B80	T552_00229	Fungi	k__Eukaryota	GO:0005575,GO:0005622,GO:0005623,GO:0005737,GO:0006807,GO:0008150,GO:0008152,GO:0009058,GO:0009987,GO:0019538,GO:0030529,GO:0034641,GO:0043170,GO:0043226,GO:0043228,GO:0043229,GO:0043232,GO:0044237,GO:0044238,GO:0044249,GO:0044260,GO:0044424,GO:0044444,GO:0044464,GO:0071704,GO:1901564,GO:1901576	ko03010; Genetic Information Processing; Translation; Ribosome
c175986_g1				C1	WP_017455684.1	hypothetical protein, partial	Herbaspirillum rubrisubalbicans		Bacteria	k__Bacteria	GO:0000166,GO:0001882,GO:0003674,GO:0003676,GO:0003824,GO:0005215,GO:0005488,GO:0005575,GO:0005622,GO:0005623,GO:0005737,GO:0006082,GO:0006139,GO:0006520,GO:0006725,GO:0006807,GO:0006810,GO:0007154,GO:0008150,GO:0008152,GO:0008233,GO:0009058,GO:0009653,GO:0009889,GO:0009987,GO:0015144,GO:0016043,GO:0016740,GO:0016772,GO:0016787,GO:0016788,GO:0016810,GO:0019222,GO:0019538,GO:0022607,GO:0022804,GO:…	ko03010; Genetic Information Processing; Translation; Ribosome
c175677_g5				C1	WP_045202466.1	L30/L7 family 60S ribosomal protein, partial	Pseudomonas sp. 2(2015)		Bacteria	k__Bacteria		ko03010; Genetic Information Processing; Translation; Ribosome
c174313_g2				C1	YP_009163846.1	ORF_085L	Scale drop disease virus	AMQ81_gp085	Virus	k__Viruses	GO:0003674,GO:0005488,GO:0043167,GO:0043169	ko03010; Genetic Information Processing; Translation; Ribosome
c170757_g1				C1	XP_012178761.1	predicted protein	Fibroporia radiculosa	FIBRA_01496	Fungi	k__Eukaryota	GO:0006139,GO:0006725,GO:0006807,GO:0006810,GO:0008150,GO:0008152,GO:0009058,GO:0009889,GO:0009987,GO:0019222,GO:0031323,GO:0034641,GO:0043170,GO:0044237,GO:0044238,GO:0044249,GO:0044260,GO:0044699,GO:0044765,GO:0046483,GO:0050789,GO:0050794,GO:0051171,GO:0051179,GO:0051234,GO:0060255,GO:0065007,GO:0071704,GO:0080090,GO:1901360,GO:1901576,GO:1902578	ko03010; Genetic Information Processing; Translation; Ribosome
c176192_g9				C1	GAF26800.1	ribosomal protein S15P/S13E	Moorella thermoacetica Y72	MTY_2140	Bacteria	k__Bacteria		ko03010; Genetic Information Processing; Translation; Ribosome
c168686_g5				C1	XP_016608599.1	hypothetical protein SPPG_04868	Spizellomyces punctatus DAOM BR117	SPPG_04868	Fungi	k__Eukaryota	GO:0003674,GO:0005488,GO:0006139,GO:0006725,GO:0006807,GO:0008150,GO:0008152,GO:0009058,GO:0009987,GO:0034641,GO:0043167,GO:0043169,GO:0043170,GO:0044237,GO:0044238,GO:0044249,GO:0044260,GO:0046483,GO:0071704,GO:1901360,GO:1901576	ko03013; Genetic Information Processing; Translation; RNA transport
c170705_g4				C1	KTB32776.1	hypothetical protein WG66_14579	Moniliophthora roreri	WG66_14579	Fungi	k__Eukaryota	GO:0003674,GO:0003676,GO:0005488,GO:0006807,GO:0008150,GO:0008152,GO:0009058,GO:0009987,GO:0019538,GO:0034641,GO:0043170,GO:0044237,GO:0044238,GO:0044249,GO:0044260,GO:0071704,GO:0097159,GO:1901363,GO:1901564,GO:1901576	ko03013; Genetic Information Processing; Translation; RNA transport
c177304_g2				C1	ELQ74785.1	tRNA-splicing endonuclease positive effector (SEN1), partial	Trachipleistophora hominis	THOM_2262	Fungi	k__Eukaryota		ko03013; Genetic Information Processing; Translation; RNA transport | ko03015; Genetic Information Processing; Translation; mRNA surveillance pathway
c173037_g1				C1	YP_009001499.1	phosphatidic acid phosphatase type 2	Anomala cuprea entomopoxvirus	BA82_gp026	Virus	k__Viruses	GO:0003674,GO:0003824,GO:0006629,GO:0006793,GO:0008150,GO:0008152,GO:0009056,GO:0009987,GO:0016787,GO:0016788,GO:0019538,GO:0043170,GO:0044237,GO:0044238,GO:0044260,GO:0044699,GO:0044710,GO:0044712,GO:0071704,GO:1901575	ko03013; Genetic Information Processing; Translation; RNA transport | ko04011; Environmental Information Processing; Signal transduction; MAPK signaling pathway - yeast | ko05200; Human Diseases; Cancers; Pathways in cancer | ko05216; Human Diseases; Cancers; Thyroid cancer
c175038_g3				C1	KFH67197.1	translation initiation factor eIF-4E	Mortierella verticillata NRRL 6337	MVEG_07720	Fungi	k__Eukaryota	GO:0003674,GO:0003676,GO:0005488,GO:0005575,GO:0005622,GO:0005623,GO:0006807,GO:0008150,GO:0008152,GO:0009058,GO:0009987,GO:0019538,GO:0034641,GO:0043170,GO:0044237,GO:0044238,GO:0044249,GO:0044260,GO:0044424,GO:0044464,GO:0071704,GO:0097159,GO:1901363,GO:1901564,GO:1901576	ko03013; Genetic Information Processing; Translation; RNA transport | ko04066; Environmental Information Processing; Signal transduction; HIF-1 signaling pathway | ko04150; Environmental Information Processing; Signal transduction; mTOR signaling pathway | ko04151; Environmental Information Processing; Signal transduction; PI3K-Akt signaling pathway | ko04910; Organismal Systems; Endocrine system…
c171102_g1				C1	KXS20112.1	hypothetical protein M427DRAFT_52370	Gonapodya prolifera JEL478	M427DRAFT_52370	Fungi	k__Eukaryota;p__Chytridiomycota	GO:0003674,GO:0005488,GO:0043167,GO:0043169	ko03015; Genetic Information Processing; Translation; mRNA surveillance pathway
c177733_g3				C1	XP_016610856.1	hypothetical protein SPPG_01899	Spizellomyces punctatus DAOM BR117	SPPG_01899	Fungi	k__Eukaryota	GO:0000166,GO:0000988,GO:0000990,GO:0000996,GO:0001882,GO:0003674,GO:0003676,GO:0003824,GO:0005488,GO:0005575,GO:0005622,GO:0005623,GO:0005737,GO:0005783,GO:0006139,GO:0006725,GO:0006807,GO:0008150,GO:0008152,GO:0009058,GO:0009889,GO:0009987,GO:0012505,GO:0016020,GO:0016740,GO:0016772,GO:0019012,GO:0019028,GO:0019222,GO:0019538,GO:0031090,GO:0031323,GO:0032553,GO:0034641,GO:0036094,GO:0042175,GO:…	ko03015; Genetic Information Processing; Translation; mRNA surveillance pathway
c174730_g8				C1	ETS64339.1	hypothetical protein PaG_01186	Moesziomyces aphidis DSM 70725	PaG_01186	Fungi	k__Eukaryota		ko03015; Genetic Information Processing; Translation; mRNA surveillance pathway | ko04071; Environmental Information Processing; Signal transduction; Sphingolipid signaling pathway | ko04111; Cellular Processes; Cell growth and death; Cell cycle - yeast | ko04151; Environmental Information Processing; Signal transduction; PI3K-Akt signaling pathway | ko04152; Environmental Information Processing;…
c177975_g1				C1	SEU36536.1	EGF-like domain-containing protein	Myxococcus fulvus	SAMN05443572_111218	Bacteria	k__Bacteria	GO:0003674,GO:0003824,GO:0005488,GO:0006629,GO:0008150,GO:0008152,GO:0009058,GO:0009987,GO:0016829,GO:0016835,GO:0043167,GO:0043169,GO:0044237,GO:0044238,GO:0044249,GO:0044255,GO:0044699,GO:0044710,GO:0044711,GO:0044763,GO:0071704,GO:1901576	ko03015; Genetic Information Processing; Translation; mRNA surveillance pathway | ko04530; Cellular Processes; Cellular commiunity; Tight junction
c168577_g2				C1	WP_060822544.1	type VI secretion system tip protein VgrG	Burkholderia sp. BDU18	tssI	Bacteria	k__Bacteria;p__Proteobacteria;c__Betaproteobacteria;o__Burkholderiales;f__Burkholderiaceae;g__Burkholderia		ko03018; Genetic Information Processing; Folding, sorting and degradation; RNA degradation | ko04940; Human Diseases; Endocrine and metabolic diseases; Type I diabetes mellitus | ko05134; Human Diseases; Infectious diseases; Legionellosis | ko05152; Human Diseases; Infectious diseases; Tuberculosis
c178345_g2				C1	ESA07236.1	hypothetical protein GLOINDRAFT_349551	Rhizophagus irregularis DAOM 181602	GLOINDRAFT_349551	Fungi	k__Eukaryota;p__Mucoromycota;c__Glomeromycetes;o__Glomerales;f__Glomeraceae;g__Rhizophagus;s__Rhizophagus irregularis	GO:0000166,GO:0001882,GO:0003674,GO:0003676,GO:0003824,GO:0005488,GO:0005575,GO:0005622,GO:0005623,GO:0005737,GO:0005794,GO:0006807,GO:0006810,GO:0008150,GO:0008152,GO:0009058,GO:0009987,GO:0012505,GO:0016740,GO:0016772,GO:0016787,GO:0016817,GO:0019538,GO:0030529,GO:0032553,GO:0034641,GO:0036094,GO:0043167,GO:0043168,GO:0043170,GO:0043226,GO:0043227,GO:0043228,GO:0043229,GO:0043231,GO:0043232,GO:…	ko03022; Genetic Information Processing; Transcription; Basal transcription factors | ko03420; Genetic Information Processing; Replication and repair; Nucleotide excision repair
c171059_g2				C1	XP_016611361.1	hypothetical protein SPPG_02368	Spizellomyces punctatus DAOM BR117	SPPG_02368	Fungi	k__Eukaryota	GO:0000166,GO:0001882,GO:0003674,GO:0003676,GO:0003824,GO:0005488,GO:0005575,GO:0005622,GO:0005623,GO:0006139,GO:0006725,GO:0006807,GO:0006950,GO:0008150,GO:0008152,GO:0009058,GO:0009889,GO:0009987,GO:0016740,GO:0016757,GO:0016787,GO:0016788,GO:0016817,GO:0019222,GO:0031323,GO:0032553,GO:0033554,GO:0034641,GO:0036094,GO:0043167,GO:0043168,GO:0043170,GO:0043226,GO:0043227,GO:0043229,GO:0043231,GO:…	ko03030; Genetic Information Processing; Replication and repair; DNA replication
c169066_g4				C1	XP_018225373.1	hypothetical protein T552_04153	Pneumocystis carinii B80	T552_04153	Fungi	k__Eukaryota		ko03030; Genetic Information Processing; Replication and repair; DNA replication | ko03420; Genetic Information Processing; Replication and repair; Nucleotide excision repair | ko03430; Genetic Information Processing; Replication and repair; Mismatch repair | ko03440; Genetic Information Processing; Replication and repair; Homologous recombination | ko03460; Genetic Information Processing; Replic…
c172425_g1				C1	CUS85569.1	single-strand binding protein	Candidatus Kryptonium thompsoni	JGI14_102125	Bacteria	k__Bacteria		ko03030; Genetic Information Processing; Replication and repair; DNA replication | ko03430; Genetic Information Processing; Replication and repair; Mismatch repair | ko03440; Genetic Information Processing; Replication and repair; Homologous recombination
c170768_g2				C1	ESA03226.1	hypothetical protein GLOINDRAFT_334099	Rhizophagus irregularis DAOM 181602	GLOINDRAFT_334099	Fungi	k__Eukaryota	GO:0000166,GO:0001882,GO:0003674,GO:0003824,GO:0005488,GO:0005575,GO:0005622,GO:0005623,GO:0006139,GO:0006725,GO:0006807,GO:0008150,GO:0008152,GO:0009987,GO:0016787,GO:0016817,GO:0032553,GO:0034641,GO:0036094,GO:0043167,GO:0043168,GO:0043170,GO:0043226,GO:0043227,GO:0043228,GO:0043229,GO:0043231,GO:0043232,GO:0044237,GO:0044238,GO:0044260,GO:0044422,GO:0044424,GO:0044430,GO:0044446,GO:0044464,GO:…	ko03040; Genetic Information Processing; Transcription; Spliceosome
c174668_g2				C1	OBZ83453.1	U5 small nuclear ribonucleoprotein	Choanephora cucurbitarum	Snrnp40	Fungi	k__Eukaryota	GO:0005575,GO:0005622,GO:0005623,GO:0006139,GO:0006725,GO:0006807,GO:0008150,GO:0008152,GO:0009058,GO:0009889,GO:0009987,GO:0019012,GO:0019028,GO:0019222,GO:0031323,GO:0034641,GO:0043170,GO:0043226,GO:0043227,GO:0043229,GO:0043231,GO:0044237,GO:0044238,GO:0044249,GO:0044260,GO:0044423,GO:0044424,GO:0044464,GO:0046483,GO:0050789,GO:0050794,GO:0051171,GO:0060255,GO:0065007,GO:0071704,GO:0080090,GO:…	ko03040; Genetic Information Processing; Transcription; Spliceosome
c175665_g2				C1	WP_063516749.1	molecular chaperone DnaK, partial	Lactobacillus harbinensis	dnaK	Bacteria	k__Bacteria	GO:0003674,GO:0003676,GO:0003824,GO:0005488,GO:0005575,GO:0005622,GO:0005623,GO:0005737,GO:0006139,GO:0006725,GO:0006807,GO:0008150,GO:0008152,GO:0009058,GO:0009653,GO:0009987,GO:0016020,GO:0016043,GO:0016740,GO:0016772,GO:0019538,GO:0030529,GO:0031224,GO:0032196,GO:0032502,GO:0032989,GO:0034641,GO:0043170,GO:0043226,GO:0043228,GO:0043229,GO:0043232,GO:0044237,GO:0044238,GO:0044249,GO:0044260,GO:…	ko03040; Genetic Information Processing; Transcription; Spliceosome | ko04010; Environmental Information Processing; Signal transduction; MAPK signaling pathway | ko04141; Genetic Information Processing; Folding, sorting and degradation; Protein processing in endoplasmic reticulum | ko04144; Cellular Processes; Transport and catabolism; Endocytosis | ko04612; Organismal Systems; Immune system; An…
c175578_g6				C1	EXX69962.1	Smd1p	Rhizophagus irregularis DAOM 197198w	RirG_091590	Fungi	k__Eukaryota	GO:0000166,GO:0001882,GO:0003674,GO:0003824,GO:0005488,GO:0006082,GO:0006629,GO:0006793,GO:0008150,GO:0008152,GO:0009056,GO:0009058,GO:0009987,GO:0016740,GO:0016772,GO:0016787,GO:0016788,GO:0019538,GO:0032553,GO:0036094,GO:0043167,GO:0043168,GO:0043170,GO:0044237,GO:0044238,GO:0044248,GO:0044249,GO:0044255,GO:0044260,GO:0044281,GO:0044699,GO:0044710,GO:0044711,GO:0044763,GO:0048037,GO:0050662,GO:…	ko03040; Genetic Information Processing; Transcription; Spliceosome | ko05322; Human Diseases; Immune diseases; Systemic lupus erythematosus
c172145_g3				C1	OAJ41092.1	hypothetical protein BDEG_24738	Batrachochytrium dendrobatidis JEL423	BDEG_24738	Fungi	k__Eukaryota		ko03050; Genetic Information Processing; Folding, sorting and degradation; Proteasome | ko04612; Organismal Systems; Immune system; Antigen processing and presentation | ko05160; Human Diseases; Infectious diseases; Hepatitis C
c178481_g4				C1	WP_012472679.1	ankyrin repeat domain-containing protein	Candidatus Amoebophilus asiaticus		Bacteria	k__Bacteria	GO:0003674,GO:0003676,GO:0005488,GO:0005575,GO:0005622,GO:0005623,GO:0005737,GO:0005783,GO:0005789,GO:0006139,GO:0006725,GO:0006807,GO:0006810,GO:0006996,GO:0008104,GO:0008150,GO:0008152,GO:0009058,GO:0009889,GO:0009987,GO:0012505,GO:0016020,GO:0016021,GO:0016043,GO:0019222,GO:0022607,GO:0030029,GO:0031090,GO:0031224,GO:0031227,GO:0031300,GO:0031301,GO:0031323,GO:0031334,GO:0032535,GO:0032970,GO:…	ko03060; Genetic Information Processing; Folding, sorting and degradation; Protein export | ko03070; Environmental Information Processing; Membrane transport; Bacterial secretion system
c169081_g3				C1	OAG32142.1	small subunit ribosomal protein S27Ae	Nematocida sp. ERTm5	NEIG_01873	Fungi	k__Eukaryota		ko03320; Organismal Systems; Endocrine system; PPAR signaling pathway
c171818_g2				C1	KWW32039.1	Uracil-DNA glycosylase	bacterium P3	AUK63_135	Bacteria	k__Bacteria	GO:0003674,GO:0003824,GO:0005488,GO:0006139,GO:0006725,GO:0006793,GO:0006807,GO:0008150,GO:0008152,GO:0009058,GO:0009987,GO:0016740,GO:0016772,GO:0019637,GO:0034641,GO:0043167,GO:0043169,GO:0044237,GO:0044238,GO:0044249,GO:0044281,GO:0044699,GO:0044710,GO:0044711,GO:0044763,GO:0046483,GO:0055086,GO:0071704,GO:1901135,GO:1901360,GO:1901564,GO:1901576,GO:1901657	ko03410; Genetic Information Processing; Replication and repair; Base excision repair | ko05340; Human Diseases; Immune diseases; Primary immunodeficiency
c172164_g5				C1	EPZ30967.1	Ku70/Ku80 beta-barrel domain-containing protein	Rozella allomycis CSF55	O9G_004936	Fungi	k__Eukaryota	GO:0003674,GO:0003676,GO:0003824,GO:0005488,GO:0006139,GO:0006281,GO:0006725,GO:0006807,GO:0006950,GO:0008150,GO:0008152,GO:0009987,GO:0016740,GO:0016772,GO:0016787,GO:0016817,GO:0033554,GO:0034641,GO:0043170,GO:0044237,GO:0044238,GO:0044260,GO:0044699,GO:0044710,GO:0044763,GO:0046483,GO:0050896,GO:0051716,GO:0071704,GO:0097159,GO:1901360,GO:1901363	ko03450; Genetic Information Processing; Replication and repair; Non-homologous end-joining
c178389_g1				C1	WP_055670817.1	cadherin domain-containing protein, partial	Labrenzia alexandrii		Bacteria	k__Bacteria;p__Proteobacteria;c__Alphaproteobacteria;o__Rhodobacterales;f__Rhodobacteraceae;g__Labrenzia;s__Labrenzia alexandrii	GO:0000166,GO:0001882,GO:0003674,GO:0003824,GO:0004871,GO:0004872,GO:0005488,GO:0005975,GO:0006629,GO:0006793,GO:0006996,GO:0007155,GO:0008104,GO:0008150,GO:0008152,GO:0008233,GO:0009058,GO:0009987,GO:0010256,GO:0016043,GO:0016740,GO:0016757,GO:0016772,GO:0016787,GO:0019538,GO:0019637,GO:0022610,GO:0032553,GO:0033036,GO:0036094,GO:0038023,GO:0043167,GO:0043168,GO:0043169,GO:0043170,GO:0044237,GO:…	ko03460; Genetic Information Processing; Replication and repair; Fanconi anemia pathway
c172388_g1				C1	CEG71812.1	Putative Calcineurin subunit B	Rhizopus microsporus	RMATCC62417_07481	Fungi	k__Eukaryota	GO:0003674,GO:0005488,GO:0007154,GO:0008150,GO:0009987,GO:0043167,GO:0043169,GO:0044699,GO:0044763,GO:0050789,GO:0050794,GO:0065007	ko04010; Environmental Information Processing; Signal transduction; MAPK signaling pathway | ko04020; Environmental Information Processing; Signal transduction; Calcium signaling pathway | ko04022; Environmental Information Processing; Signal transduction; cGMP-PKG signaling pathway | ko04114; Cellular Processes; Cell growth and death; Oocyte meiosis | ko04210; Cellular Processes; Cell growth and…
c343988_g1				C1	XP_567518.1	calcineurin A catalytic subunit	Cryptococcus neoformans var. neoformans JEC21	CNJ02230	Fungi	k__Eukaryota	GO:0003674,GO:0005488,GO:0007155,GO:0008150,GO:0022610,GO:0043167,GO:0043169,GO:0098609	ko04011; Environmental Information Processing; Signal transduction; MAPK signaling pathway - yeast
c210338_g1				C1	WP_028859706.1	DNA/RNA non-specific endonuclease	Psychrobacter phenylpyruvicus		Bacteria	k__Bacteria;p__Proteobacteria	GO:0003674,GO:0005488,GO:0043167,GO:0043169	ko04011; Environmental Information Processing; Signal transduction; MAPK signaling pathway - yeast
c218924_g1				C1	AFJ73475.1	hexokinase 2	Neocallimastix frontalis	HEX2	Fungi	k__Eukaryota	GO:0000166,GO:0001882,GO:0003674,GO:0003824,GO:0005488,GO:0016740,GO:0016772,GO:0032553,GO:0036094,GO:0043167,GO:0043168,GO:0097159,GO:0097367,GO:1901265,GO:1901363	ko04011; Environmental Information Processing; Signal transduction; MAPK signaling pathway - yeast
c294449_g1				C1	WP_013461537.1	50S ribosomal protein L19	Candidatus Liberibacter solanacearum	rplS	Bacteria	k__Bacteria;p__Proteobacteria	GO:0005575,GO:0005622,GO:0005623,GO:0005737,GO:0006807,GO:0008150,GO:0008152,GO:0009058,GO:0009987,GO:0019538,GO:0030529,GO:0034641,GO:0043170,GO:0043226,GO:0043228,GO:0043229,GO:0043232,GO:0044237,GO:0044238,GO:0044249,GO:0044260,GO:0044424,GO:0044444,GO:0044464,GO:0071704,GO:1901564,GO:1901576	ko04011; Environmental Information Processing; Signal transduction; MAPK signaling pathway - yeast
c59061_g1				C1	ANV80957.1	ABC-type phosphate/phosphonate transport protein, periplasmic	uncultured Candidatus Thalassoarchaea		Archaea	k__Archaea;p__Euryarchaeota		ko04011; Environmental Information Processing; Signal transduction; MAPK signaling pathway - yeast
c94577_g1				C1	KPA19449.1	cadherin EGF LAG seven-pass G-type receptor 1-like, partial	Candidatus Magnetomorum sp. HK-1	MHK_000331	Bacteria	k__Bacteria	GO:0000166,GO:0001882,GO:0003674,GO:0003824,GO:0005488,GO:0005575,GO:0005622,GO:0005623,GO:0005737,GO:0006139,GO:0006725,GO:0006793,GO:0006807,GO:0007155,GO:0008150,GO:0008152,GO:0009058,GO:0009987,GO:0016740,GO:0016772,GO:0019538,GO:0019637,GO:0022610,GO:0030529,GO:0032553,GO:0034641,GO:0036094,GO:0043167,GO:0043168,GO:0043169,GO:0043170,GO:0043226,GO:0043228,GO:0043229,GO:0043232,GO:0044237,GO:…	ko04011; Environmental Information Processing; Signal transduction; MAPK signaling pathway - yeast
c36312_g1				C1	XP_016611315.1	CAMK/CAMK1 protein kinase	Spizellomyces punctatus DAOM BR117	SPPG_02327	Fungi	k__Eukaryota		ko04011; Environmental Information Processing; Signal transduction; MAPK signaling pathway - yeast
c36760_g2				C1	XP_016612751.1	centrin-1	Spizellomyces punctatus DAOM BR117	SPPG_00421	Fungi	k__Eukaryota	GO:0003674,GO:0005488,GO:0043167,GO:0043169	ko04011; Environmental Information Processing; Signal transduction; MAPK signaling pathway - yeast
c213045_g1				C1	KXN66206.1	centromere protein X-like protein	Conidiobolus coronatus NRRL 28638	CONCODRAFT_80565	Fungi	k__Eukaryota;p__Zoopagomycota;c__Entomophthoromycetes;o__Entomophthorales;f__Ancylistaceae;g__Conidiobolus;s__Conidiobolus coronatus	GO:0006950,GO:0006952,GO:0008150,GO:0009605,GO:0009607,GO:0009617,GO:0043207,GO:0050896,GO:0051704,GO:0051707,GO:0098542	ko04011; Environmental Information Processing; Signal transduction; MAPK signaling pathway - yeast
c78635_g1				C1	ABG53858.1	cyclic nucleotide-binding protein	Trichodesmium erythraeum IMS101	Tery_4944	Bacteria	k__Bacteria	GO:0003674,GO:0004871,GO:0004872,GO:0005215,GO:0006810,GO:0008150,GO:0022803,GO:0022857,GO:0022891,GO:0022892,GO:0038023,GO:0044699,GO:0044765,GO:0051179,GO:0051234,GO:0060089,GO:1902578	ko04011; Environmental Information Processing; Signal transduction; MAPK signaling pathway - yeast
c74490_g1				C1	OAQ23356.1	DUF221-domain-containing protein	Mortierella elongata AG-77	K457DRAFT_142770	Fungi	k__Eukaryota	GO:0003674,GO:0005215,GO:0006810,GO:0008150,GO:0022857,GO:0022891,GO:0022892,GO:0044699,GO:0044765,GO:0051179,GO:0051234,GO:1902578	ko04011; Environmental Information Processing; Signal transduction; MAPK signaling pathway - yeast
c302384_g1				C1	CFH47421.1	exonuclease III	Mycobacterium tuberculosis	ERS031555_04077	Bacteria	k__Bacteria	GO:0000776,GO:0000940,GO:0003674,GO:0003676,GO:0003824,GO:0005488,GO:0005515,GO:0005575,GO:0005622,GO:0005623,GO:0005737,GO:0005874,GO:0005938,GO:0006139,GO:0006725,GO:0006807,GO:0006810,GO:0006928,GO:0006996,GO:0007017,GO:0007049,GO:0007059,GO:0007275,GO:0008104,GO:0008150,GO:0008152,GO:0009056,GO:0009058,GO:0009790,GO:0009889,GO:0009987,GO:0016020,GO:0016043,GO:0016477,GO:0016787,GO:0016817,GO:…	ko04011; Environmental Information Processing; Signal transduction; MAPK signaling pathway - yeast
c52021_g1				C1	ABX12969.1	Fibronectin type III domain protein	Nitrosopumilus maritimus SCM1	Nmar_1073	Archaea	k__Archaea	GO:0003674,GO:0005102,GO:0005488,GO:0005515,GO:0008092,GO:0032403,GO:0044877	ko04011; Environmental Information Processing; Signal transduction; MAPK signaling pathway - yeast
c217430_g1				C1	CDH51279.1	golgi reassembly-stacking protein 2-like	Lichtheimia corymbifera JMRC:FSU:9682	LCOR_02915.1	Fungi	k__Eukaryota	GO:0005575,GO:0006139,GO:0006725,GO:0006807,GO:0008150,GO:0008152,GO:0009058,GO:0009889,GO:0009987,GO:0016020,GO:0019222,GO:0031224,GO:0031323,GO:0034641,GO:0043170,GO:0044237,GO:0044238,GO:0044249,GO:0044260,GO:0044425,GO:0046483,GO:0050789,GO:0050794,GO:0051171,GO:0060255,GO:0065007,GO:0071704,GO:0080090,GO:1901360,GO:1901576	ko04011; Environmental Information Processing; Signal transduction; MAPK signaling pathway - yeast
c77234_g1				C1	KXN70791.1	HlyIII-domain-containing protein	Conidiobolus coronatus NRRL 28638	CONCODRAFT_78651	Fungi	k__Eukaryota	GO:0005575,GO:0016020,GO:0031224,GO:0044425	ko04011; Environmental Information Processing; Signal transduction; MAPK signaling pathway - yeast
c294699_g1				C1	OED50480.1	hypothetical protein ACH42_01130	Endozoicomonas sp. (ex Bugula neritina AB1)	ACH42_01130	Bacteria	k__Bacteria;p__Proteobacteria;c__Gammaproteobacteria;o__Oceanospirillales;f__Hahellaceae;g__Endozoicomonas;s__Endozoicomonas sp. (ex Bugula neritina AB1)	GO:0005575,GO:0005622,GO:0005623,GO:0043226,GO:0043227,GO:0043229,GO:0043231,GO:0044424,GO:0044464	ko04011; Environmental Information Processing; Signal transduction; MAPK signaling pathway - yeast
c207640_g1				C1	KNE58570.1	hypothetical protein AMAG_04134	Allomyces macrogynus ATCC 38327	AMAG_04134	Fungi	k__Eukaryota		ko04011; Environmental Information Processing; Signal transduction; MAPK signaling pathway - yeast
c23606_g1				C1	KNE60941.1	hypothetical protein AMAG_06703	Allomyces macrogynus ATCC 38327	AMAG_06703	Fungi	k__Eukaryota		ko04011; Environmental Information Processing; Signal transduction; MAPK signaling pathway - yeast
c59695_g1				C1	OCR00393.1	hypothetical protein BCD67_12830	Oscillatoriales cyanobacterium USR001	BCD67_12830	Bacteria	k__Bacteria	GO:0003674,GO:0003824,GO:0008150,GO:0008152,GO:0008233,GO:0016740,GO:0016782,GO:0016787,GO:0019538,GO:0043170,GO:0044238,GO:0071704	ko04011; Environmental Information Processing; Signal transduction; MAPK signaling pathway - yeast
c75647_g1				C1	CDO77876.1	hypothetical protein BN946_scf184739.g2	Trametes cinnabarina	BN946_scf184739.g2	Fungi	k__Eukaryota		ko04011; Environmental Information Processing; Signal transduction; MAPK signaling pathway - yeast
c22963_g1				C1	EPS96726.1	hypothetical protein FOMPIDRAFT_1025304	Fomitopsis pinicola FP-58527 SS1	FOMPIDRAFT_1025304	Fungi	k__Eukaryota		ko04011; Environmental Information Processing; Signal transduction; MAPK signaling pathway - yeast
c96251_g2				C1	OAQ25142.1	hypothetical protein K457DRAFT_1794060	Mortierella elongata AG-77	K457DRAFT_1794060	Fungi	k__Eukaryota		ko04011; Environmental Information Processing; Signal transduction; MAPK signaling pathway - yeast
c60892_g1				C1	EPZ33972.1	hypothetical protein O9G_005067	Rozella allomycis CSF55	O9G_005067	Fungi	k__Eukaryota		ko04011; Environmental Information Processing; Signal transduction; MAPK signaling pathway - yeast
c297151_g1				C1	ODQ46365.1	hypothetical protein PICMEDRAFT_58694	Pichia membranifaciens NRRL Y-2026	PICMEDRAFT_58694	Fungi	k__Eukaryota	GO:0003674,GO:0003676,GO:0005488,GO:0006139,GO:0006725,GO:0006807,GO:0008150,GO:0008152,GO:0009058,GO:0009889,GO:0009987,GO:0019222,GO:0031323,GO:0034641,GO:0043170,GO:0044237,GO:0044238,GO:0044249,GO:0044260,GO:0046483,GO:0050789,GO:0050794,GO:0051171,GO:0060255,GO:0065007,GO:0071704,GO:0080090,GO:0097159,GO:1901360,GO:1901363,GO:1901576	ko04011; Environmental Information Processing; Signal transduction; MAPK signaling pathway - yeast
c244462_g1				C1	EXX52740.1	hypothetical protein RirG_250390	Rhizophagus irregularis DAOM 197198w	RirG_250390	Fungi	k__Eukaryota	GO:0003674,GO:0003676,GO:0005488,GO:0006139,GO:0006725,GO:0006807,GO:0008150,GO:0008152,GO:0009987,GO:0032196,GO:0034641,GO:0043170,GO:0044237,GO:0044238,GO:0044260,GO:0044699,GO:0044763,GO:0046483,GO:0071704,GO:0097159,GO:1901360,GO:1901363	ko04011; Environmental Information Processing; Signal transduction; MAPK signaling pathway - yeast
c322630_g1				C1	EIE89918.1	hypothetical protein RO3G_14629	Rhizopus delemar RA 99-880	RO3G_14629	Fungi	k__Eukaryota		ko04011; Environmental Information Processing; Signal transduction; MAPK signaling pathway - yeast
c75151_g1				C1	XP_016607100.1	hypothetical protein SPPG_06009	Spizellomyces punctatus DAOM BR117	SPPG_06009	Fungi	k__Eukaryota		ko04011; Environmental Information Processing; Signal transduction; MAPK signaling pathway - yeast
c51486_g1				C1	XP_016606028.1	hypothetical protein SPPG_06975	Spizellomyces punctatus DAOM BR117	SPPG_06975	Fungi	k__Eukaryota	GO:0003674,GO:0005215,GO:0005488,GO:0005515,GO:0005575,GO:0005622,GO:0005623,GO:0005737,GO:0006139,GO:0006725,GO:0006807,GO:0006810,GO:0008150,GO:0008152,GO:0009058,GO:0009987,GO:0016020,GO:0016469,GO:0019538,GO:0022803,GO:0022857,GO:0022891,GO:0022892,GO:0030529,GO:0032991,GO:0033177,GO:0034641,GO:0042802,GO:0043170,GO:0043226,GO:0043228,GO:0043229,GO:0043232,GO:0043234,GO:0044237,GO:0044238,GO:…	ko04011; Environmental Information Processing; Signal transduction; MAPK signaling pathway - yeast
c242083_g1				C1	XP_016603838.1	hypothetical protein SPPG_09580	Spizellomyces punctatus DAOM BR117	SPPG_09580	Fungi	k__Eukaryota	GO:0000166,GO:0001882,GO:0003674,GO:0003676,GO:0003824,GO:0005488,GO:0016787,GO:0016817,GO:0032553,GO:0036094,GO:0043167,GO:0043168,GO:0043169,GO:0097159,GO:0097367,GO:1901265,GO:1901363	ko04011; Environmental Information Processing; Signal transduction; MAPK signaling pathway - yeast
c20639_g1				C1	WP_062127707.1	isoprenoid biosynthesis glyoxalase ElbB	Geofilum rubicundum	elbB	Bacteria	k__Bacteria		ko04011; Environmental Information Processing; Signal transduction; MAPK signaling pathway - yeast
c325882_g1				C1	WP_023064333.1	kunitz/Bovine pancreatic trypsin inhibitor domain protein	Lyngbya aestuarii		Bacteria	k__Bacteria;p__Cyanobacteria;c__Unclassified;o__Oscillatoriales;f__Oscillatoriaceae	GO:0003674,GO:0004857,GO:0005102,GO:0005488,GO:0005515,GO:0005575,GO:0005623,GO:0005886,GO:0007154,GO:0007165,GO:0008150,GO:0009605,GO:0009607,GO:0009987,GO:0023052,GO:0030234,GO:0043207,GO:0044403,GO:0044419,GO:0044464,GO:0044699,GO:0044700,GO:0044763,GO:0050789,GO:0050794,GO:0050896,GO:0051701,GO:0051704,GO:0051707,GO:0051716,GO:0052173,GO:0061134,GO:0065007,GO:0071944,GO:0075136,GO:0098772	ko04011; Environmental Information Processing; Signal transduction; MAPK signaling pathway - yeast
c52403_g1				C1	WP_051568450.1	M4 family metallopeptidase	Crocinitomix catalasitica		Bacteria	k__Bacteria;p__Bacteroidetes;c__Flavobacteriia;o__Flavobacteriales;f__Crocinitomicaceae;g__Crocinitomix;s__Crocinitomix catalasitica	GO:0003674,GO:0005102,GO:0005488,GO:0005515,GO:0005575,GO:0005622,GO:0005623,GO:0005737,GO:0006807,GO:0008150,GO:0008152,GO:0009058,GO:0009987,GO:0016247,GO:0016248,GO:0017080,GO:0019538,GO:0030529,GO:0034641,GO:0043170,GO:0043226,GO:0043228,GO:0043229,GO:0043232,GO:0044237,GO:0044238,GO:0044249,GO:0044260,GO:0044424,GO:0044444,GO:0044464,GO:0071704,GO:0098772,GO:1901564,GO:1901576	ko04011; Environmental Information Processing; Signal transduction; MAPK signaling pathway - yeast
c96156_g1				C1	XP_013427197.1	mitochondrial ATP synthase	Aureobasidium namibiae CBS 147.97	M436DRAFT_72945	Fungi	k__Eukaryota;p__Ascomycota	GO:0003674,GO:0005488,GO:0043167,GO:0043169	ko04011; Environmental Information Processing; Signal transduction; MAPK signaling pathway - yeast
c189775_g1				C1	WP_000323726.1	MULTISPECIES: dTDP-4-amino-4,6-dideoxy-D-glucose acetyltransferase	Enterobacteriaceae	vioB	Bacteria	k__Bacteria		ko04011; Environmental Information Processing; Signal transduction; MAPK signaling pathway - yeast
c294329_g1				C1	WP_063113928.1	O7 family O-antigen polymerase, partial	Escherichia coli	wzy	Bacteria	k__Bacteria;p__Proteobacteria	GO:0003674,GO:0003824,GO:0005575,GO:0005622,GO:0005623,GO:0006139,GO:0006725,GO:0006807,GO:0006950,GO:0008150,GO:0008152,GO:0009058,GO:0009987,GO:0016787,GO:0016788,GO:0031974,GO:0033554,GO:0034641,GO:0043170,GO:0043226,GO:0043227,GO:0043228,GO:0043229,GO:0043231,GO:0043232,GO:0043233,GO:0044237,GO:0044238,GO:0044249,GO:0044260,GO:0044422,GO:0044424,GO:0044427,GO:0044428,GO:0044446,GO:0044464,GO:…	ko04011; Environmental Information Processing; Signal transduction; MAPK signaling pathway - yeast
c95125_g1				C1	WP_017454570.1	parvalbumin beta	Herbaspirillum rubrisubalbicans		Bacteria	k__Bacteria	GO:0006082,GO:0006139,GO:0006520,GO:0006725,GO:0006790,GO:0006807,GO:0008150,GO:0008152,GO:0009058,GO:0009889,GO:0009987,GO:0019222,GO:0031323,GO:0034641,GO:0043170,GO:0044237,GO:0044238,GO:0044249,GO:0044260,GO:0044281,GO:0044699,GO:0044710,GO:0044763,GO:0046483,GO:0050789,GO:0050794,GO:0051171,GO:0060255,GO:0065007,GO:0071704,GO:0080090,GO:1901360,GO:1901564,GO:1901576	ko04011; Environmental Information Processing; Signal transduction; MAPK signaling pathway - yeast
c218255_g1				C1	EQB60879.1	piggybac-derived 2 (agap012114-pa)	Nosema apis BRL 01	NAPIS_ORF01548	Fungi	k__Eukaryota	GO:0005575,GO:0006810,GO:0008150,GO:0016020,GO:0031224,GO:0044425,GO:0044699,GO:0044765,GO:0051179,GO:0051234,GO:1902578	ko04011; Environmental Information Processing; Signal transduction; MAPK signaling pathway - yeast
c73244_g1				C1	XP_004196137.1	Piso0_005584	Millerozyma farinosa CBS 7064	Piso0_005584	Fungi	k__Eukaryota		ko04011; Environmental Information Processing; Signal transduction; MAPK signaling pathway - yeast
c302139_g1				C1	ABI32391.1	predicted laminin-type epidermal growth factor-like protein	Large yellow croaker iridovirus		Virus	k__Viruses;p__Unclassified;c__Unclassified;o__Unclassified;f__Iridoviridae;g__Megalocytivirus		ko04011; Environmental Information Processing; Signal transduction; MAPK signaling pathway - yeast
c96736_g1				C1	OGM39306.1	protein GET1	Aspergillus bombycis	ABOM_012015	Fungi	k__Eukaryota	GO:0000166,GO:0001882,GO:0003674,GO:0003676,GO:0003824,GO:0005488,GO:0005575,GO:0005622,GO:0005623,GO:0005635,GO:0006139,GO:0006725,GO:0006793,GO:0006807,GO:0006810,GO:0006950,GO:0007154,GO:0007165,GO:0008104,GO:0008150,GO:0008152,GO:0009058,GO:0009889,GO:0009987,GO:0012505,GO:0016043,GO:0016740,GO:0016772,GO:0016787,GO:0016817,GO:0019222,GO:0019538,GO:0019637,GO:0023052,GO:0031323,GO:0031967,GO:…	ko04011; Environmental Information Processing; Signal transduction; MAPK signaling pathway - yeast
c297208_g1				C1	OAL68311.1	putative parvalbumin beta	Trichophyton violaceum	A7D00_7394	Fungi	k__Eukaryota	GO:0003674,GO:0005488,GO:0043167,GO:0043169	ko04011; Environmental Information Processing; Signal transduction; MAPK signaling pathway - yeast
c84285_g1				C1	CEI98059.1	Putative Small nuclear ribonucleoprotein Sm D2	Rhizopus microsporus	RMCBS344292_12176	Fungi	k__Eukaryota	GO:0003674,GO:0004857,GO:0030234,GO:0061134,GO:0098772	ko04011; Environmental Information Processing; Signal transduction; MAPK signaling pathway - yeast
c273075_g1				C1	YP_398965.1	putative terminase large subunit	Escherichia virus Rtp	rtp21	Virus	k__Viruses	GO:0000166,GO:0001882,GO:0003674,GO:0005488,GO:0006139,GO:0006725,GO:0006807,GO:0008150,GO:0008152,GO:0009058,GO:0009889,GO:0009987,GO:0019222,GO:0031323,GO:0032553,GO:0034641,GO:0036094,GO:0043167,GO:0043168,GO:0043170,GO:0044237,GO:0044238,GO:0044249,GO:0044260,GO:0046483,GO:0050789,GO:0050794,GO:0051171,GO:0060255,GO:0065007,GO:0071704,GO:0080090,GO:0097159,GO:0097367,GO:1901265,GO:1901360,GO:…	ko04011; Environmental Information Processing; Signal transduction; MAPK signaling pathway - yeast
c92772_g1				C1	WP_064660637.1	reverse transcriptase family protein	Anaplasma phagocytophilum		Bacteria	k__Bacteria	GO:0003674,GO:0003676,GO:0003824,GO:0005215,GO:0005488,GO:0005575,GO:0005622,GO:0005623,GO:0005737,GO:0006139,GO:0006725,GO:0006793,GO:0006807,GO:0006810,GO:0007154,GO:0007165,GO:0008150,GO:0008152,GO:0009058,GO:0009987,GO:0012505,GO:0016020,GO:0016469,GO:0016740,GO:0016757,GO:0016874,GO:0016879,GO:0019637,GO:0019866,GO:0022857,GO:0022891,GO:0022892,GO:0023052,GO:0031090,GO:0031224,GO:0031966,GO:…	ko04011; Environmental Information Processing; Signal transduction; MAPK signaling pathway - yeast
c95338_g1				C1	WP_022787899.1	RICIN domain-containing protein	Clostridiales bacterium NK3B98		Bacteria	k__Bacteria;p__Firmicutes;c__Clostridia;o__Clostridiales;f__Unclassified;g__Unclassified;s__Clostridiales bacterium NK3B98	GO:0003674,GO:0003824,GO:0005488,GO:0005515,GO:0005575,GO:0006139,GO:0006725,GO:0006807,GO:0008150,GO:0008152,GO:0008233,GO:0009987,GO:0016787,GO:0018995,GO:0019222,GO:0019538,GO:0019899,GO:0022613,GO:0033643,GO:0033646,GO:0034641,GO:0043167,GO:0043169,GO:0043170,GO:0043656,GO:0043657,GO:0044085,GO:0044215,GO:0044216,GO:0044217,GO:0044237,GO:0044238,GO:0044260,GO:0046483,GO:0050789,GO:0050790,GO:…	ko04011; Environmental Information Processing; Signal transduction; MAPK signaling pathway - yeast
c265752_g1				C1	YP_073558.1	RNA-dependent DNA polymerase	Lymphocystis disease virus - isolate China	LDVICp051	Virus	k__Viruses	GO:0000776,GO:0000940,GO:0003674,GO:0003824,GO:0005575,GO:0005622,GO:0005623,GO:0006139,GO:0006725,GO:0006807,GO:0006810,GO:0006996,GO:0007017,GO:0007049,GO:0007154,GO:0008150,GO:0008152,GO:0009987,GO:0016043,GO:0016787,GO:0016817,GO:0019012,GO:0022402,GO:0031974,GO:0032991,GO:0034641,GO:0036338,GO:0043170,GO:0043226,GO:0043227,GO:0043228,GO:0043229,GO:0043231,GO:0043232,GO:0043233,GO:0043234,GO:…	ko04011; Environmental Information Processing; Signal transduction; MAPK signaling pathway - yeast
c97173_g1				C1	WP_040614900.1	RNA-directed DNA polymerase	Rickettsia endosymbiont of Ixodes scapularis		Bacteria	k__Bacteria	GO:0000166,GO:0001882,GO:0002376,GO:0003674,GO:0003676,GO:0003824,GO:0005488,GO:0006139,GO:0006725,GO:0006793,GO:0006807,GO:0006810,GO:0006950,GO:0006952,GO:0006955,GO:0006959,GO:0006996,GO:0008104,GO:0008150,GO:0008152,GO:0009058,GO:0009605,GO:0009607,GO:0009611,GO:0009617,GO:0009987,GO:0016043,GO:0016787,GO:0016817,GO:0019538,GO:0019637,GO:0032501,GO:0032553,GO:0033036,GO:0033554,GO:0034641,GO:…	ko04011; Environmental Information Processing; Signal transduction; MAPK signaling pathway - yeast
c295063_g1				C1	KRH93858.1	RNA-directed DNA polymerase, Non LTR Retrotransposon	Pseudoloma neurophilia	M153_5170005747	Fungi	k__Eukaryota	GO:0000988,GO:0000990,GO:0000996,GO:0003674,GO:0003676,GO:0005488,GO:0006139,GO:0006725,GO:0006807,GO:0008150,GO:0008152,GO:0009058,GO:0009889,GO:0009987,GO:0019222,GO:0031323,GO:0034641,GO:0043170,GO:0044237,GO:0044238,GO:0044249,GO:0044260,GO:0046483,GO:0050789,GO:0050794,GO:0051171,GO:0060255,GO:0065007,GO:0071704,GO:0080090,GO:0097159,GO:1901360,GO:1901363,GO:1901576	ko04011; Environmental Information Processing; Signal transduction; MAPK signaling pathway - yeast
c74909_g1				C1	YP_002321389.1	semaphorin-like protein	Oryctes rhinoceros nudivirus	OrNV_gp078	Virus	k__Viruses;p__Unclassified;c__Unclassified;o__Unclassified;f__Nudiviridae;g__Unclassified;s__Oryctes rhinoceros nudivirus	GO:0003674,GO:0003824,GO:0005488,GO:0006082,GO:0006520,GO:0006790,GO:0006807,GO:0008150,GO:0008152,GO:0009058,GO:0009987,GO:0016740,GO:0016741,GO:0043167,GO:0043169,GO:0044237,GO:0044238,GO:0044249,GO:0044281,GO:0044699,GO:0044710,GO:0044711,GO:0044763,GO:0071704,GO:1901564,GO:1901576	ko04011; Environmental Information Processing; Signal transduction; MAPK signaling pathway - yeast
c76351_g1				C1	SDF49027.1	Serine protease, subtilisin family	Blastococcus sp. DSM 44268	SAMN05660662_2326	Bacteria	k__Bacteria	GO:0003674,GO:0003824,GO:0004871,GO:0004872,GO:0005488,GO:0005575,GO:0005622,GO:0005623,GO:0006082,GO:0006139,GO:0006520,GO:0006725,GO:0006807,GO:0007154,GO:0007165,GO:0008150,GO:0008152,GO:0008233,GO:0009058,GO:0009889,GO:0009987,GO:0016020,GO:0016491,GO:0016638,GO:0016787,GO:0017171,GO:0019222,GO:0019538,GO:0023052,GO:0031224,GO:0031323,GO:0034641,GO:0038023,GO:0043167,GO:0043169,GO:0043170,GO:…	ko04011; Environmental Information Processing; Signal transduction; MAPK signaling pathway - yeast
c327313_g1				C1	WP_051575518.1	T9SS type A sorting domain-containing protein	Aquimarina atlantica		Bacteria	k__Bacteria	GO:0000166,GO:0001882,GO:0003674,GO:0003824,GO:0005215,GO:0005488,GO:0005575,GO:0005622,GO:0005623,GO:0005737,GO:0006139,GO:0006725,GO:0006793,GO:0006807,GO:0006810,GO:0008150,GO:0008152,GO:0009058,GO:0009987,GO:0016020,GO:0016469,GO:0016787,GO:0016817,GO:0016820,GO:0016874,GO:0016886,GO:0019637,GO:0019866,GO:0022804,GO:0022857,GO:0022891,GO:0022892,GO:0031090,GO:0031966,GO:0031967,GO:0031975,GO:…	ko04011; Environmental Information Processing; Signal transduction; MAPK signaling pathway - yeast
c236565_g1				C1	WP_068261864.1	tandem-95 repeat protein	Rubripirellula obstinata		Bacteria	k__Bacteria		ko04011; Environmental Information Processing; Signal transduction; MAPK signaling pathway - yeast
c44681_g1				C1	KZO98957.1	transcription factor	Calocera viscosa TUFC12733	CALVIDRAFT_561883	Fungi	k__Eukaryota;p__Basidiomycota;c__Dacrymycetes;o__Dacrymycetales;f__Dacrymycetaceae;g__Calocera;s__Calocera viscosa	GO:0003674,GO:0003676,GO:0005488,GO:0006139,GO:0006725,GO:0006807,GO:0008150,GO:0008152,GO:0009058,GO:0009889,GO:0009987,GO:0019222,GO:0031323,GO:0034641,GO:0043170,GO:0044237,GO:0044238,GO:0044249,GO:0044260,GO:0046483,GO:0050789,GO:0050794,GO:0051171,GO:0060255,GO:0065007,GO:0071704,GO:0080090,GO:0097159,GO:1901360,GO:1901363,GO:1901576	ko04011; Environmental Information Processing; Signal transduction; MAPK signaling pathway - yeast
c215361_g1				C1	XP_016605369.1	U2 snRNP auxilliary factor, large subunit, splicing factor	Spizellomyces punctatus DAOM BR117	SPPG_07259	Fungi	k__Eukaryota		ko04011; Environmental Information Processing; Signal transduction; MAPK signaling pathway - yeast
c98024_g1				C1	XP_006682761.1	uncharacterized protein BATDEDRAFT_14822	Batrachochytrium dendrobatidis JAM81	BATDEDRAFT_14822	Fungi	k__Eukaryota		ko04011; Environmental Information Processing; Signal transduction; MAPK signaling pathway - yeast
c97906_g1				C1	KRT65417.1	vitamin K-dependent gamma-carboxylase	Candidatus Dadabacteria bacterium CSP1-2	XU11_C0027G0024	Bacteria	k__Bacteria	GO:0000166,GO:0001882,GO:0003674,GO:0003824,GO:0005102,GO:0005215,GO:0005488,GO:0005515,GO:0005575,GO:0005622,GO:0005623,GO:0006082,GO:0006139,GO:0006520,GO:0006725,GO:0006793,GO:0006807,GO:0006810,GO:0008150,GO:0008152,GO:0009058,GO:0009987,GO:0016020,GO:0016469,GO:0016787,GO:0016788,GO:0016874,GO:0016875,GO:0019538,GO:0019637,GO:0022857,GO:0022891,GO:0022892,GO:0032553,GO:0032991,GO:0033177,GO:…	ko04011; Environmental Information Processing; Signal transduction; MAPK signaling pathway - yeast
c171448_g2				C1	XP_016607488.1	small GTP-binding protein domain	Spizellomyces punctatus DAOM BR117	SPPG_05687	Fungi	k__Eukaryota	GO:0000166,GO:0001882,GO:0003674,GO:0003824,GO:0005488,GO:0006139,GO:0006725,GO:0006793,GO:0006807,GO:0007154,GO:0007165,GO:0008150,GO:0008152,GO:0009058,GO:0009889,GO:0009987,GO:0016740,GO:0016772,GO:0016787,GO:0016788,GO:0016817,GO:0019222,GO:0019538,GO:0019637,GO:0023052,GO:0031323,GO:0032553,GO:0034641,GO:0036094,GO:0043167,GO:0043168,GO:0043170,GO:0044237,GO:0044238,GO:0044249,GO:0044260,GO:…	ko04011; Environmental Information Processing; Signal transduction; MAPK signaling pathway - yeast | ko04014; Environmental Information Processing; Signal transduction; Ras signaling pathway | ko04015; Environmental Information Processing; Signal transduction; Rap1 signaling pathway | ko04022; Environmental Information Processing; Signal transduction; cGMP-PKG signaling pathway | ko04024; Environ…
c172242_g4				C1	ESA24296.1	hypothetical protein GLOINDRAFT_341734	Rhizophagus irregularis DAOM 181602	GLOINDRAFT_341734	Fungi	k__Eukaryota	GO:0003674,GO:0005488,GO:0043167,GO:0043169	ko04014; Environmental Information Processing; Signal transduction; Ras signaling pathway | ko04015; Environmental Information Processing; Signal transduction; Rap1 signaling pathway | ko04020; Environmental Information Processing; Signal transduction; Calcium signaling pathway | ko04022; Environmental Information Processing; Signal transduction; cGMP-PKG signaling pathway | ko04024; Environmenta…
c169822_g4				C1	OAQ33331.1	guanine nucleotide-binding protein, beta subunit	Mortierella elongata AG-77	K457DRAFT_134463	Fungi	k__Eukaryota	GO:0000166,GO:0001882,GO:0003674,GO:0003676,GO:0003824,GO:0005488,GO:0005515,GO:0005575,GO:0005622,GO:0005623,GO:0005886,GO:0007154,GO:0007165,GO:0008150,GO:0009898,GO:0009987,GO:0016020,GO:0016787,GO:0016817,GO:0019897,GO:0019898,GO:0023052,GO:0031234,GO:0032403,GO:0032553,GO:0032991,GO:0036094,GO:0043167,GO:0043168,GO:0043234,GO:0044424,GO:0044425,GO:0044459,GO:0044464,GO:0044699,GO:0044700,GO:…	ko04014; Environmental Information Processing; Signal transduction; Ras signaling pathway | ko04062; Organismal Systems; Immune system; Chemokine signaling pathway | ko04151; Environmental Information Processing; Signal transduction; PI3K-Akt signaling pathway | ko04713; Organismal Systems; Environmental adaptation; Circadian entrainment | ko04723; Organismal Systems; Nervous system; Retrograde e…
c166923_g2				C1	OAQ22015.1	ras-related protein rab-5B-like protein	Mortierella elongata AG-77	K457DRAFT_1859091	Fungi	k__Eukaryota	GO:0007154,GO:0007165,GO:0008150,GO:0009987,GO:0023052,GO:0044699,GO:0044700,GO:0044763,GO:0050789,GO:0050794,GO:0050896,GO:0051716,GO:0065007	ko04014; Environmental Information Processing; Signal transduction; Ras signaling pathway | ko04144; Cellular Processes; Transport and catabolism; Endocytosis | ko04145; Cellular Processes; Transport and catabolism; Phagosome | ko04962; Organismal Systems; Excretory system; Vasopressin-regulated water reabsorption | ko05146; Human Diseases; Infectious diseases; Amoebiasis | ko05152; Human Disease…
c171779_g1				C1	CEG81032.1	hypothetical protein RMATCC62417_15282	Rhizopus microsporus	RMATCC62417_15282	Fungi	k__Eukaryota		ko04015; Environmental Information Processing; Signal transduction; Rap1 signaling pathway | ko04145; Cellular Processes; Transport and catabolism; Phagosome | ko04390; Environmental Information Processing; Signal transduction; Hippo signaling pathway | ko04391; Environmental Information Processing; Signal transduction; Hippo signaling pathway - fly | ko04510; Cellular Processes; Cellular commiun…
c172012_g3				C1	KFH70468.1	clathrin heavy chain 1	Mortierella verticillata NRRL 6337	MVEG_03318	Fungi	k__Eukaryota	GO:0000166,GO:0001882,GO:0003674,GO:0003824,GO:0005488,GO:0005975,GO:0006082,GO:0006091,GO:0006139,GO:0006725,GO:0006793,GO:0006807,GO:0008150,GO:0008152,GO:0009056,GO:0009987,GO:0016740,GO:0016772,GO:0016829,GO:0016830,GO:0019637,GO:0032553,GO:0034641,GO:0036094,GO:0043167,GO:0043168,GO:0043169,GO:0044237,GO:0044238,GO:0044281,GO:0044699,GO:0044710,GO:0044712,GO:0044723,GO:0044763,GO:0046483,GO:…	ko04015; Environmental Information Processing; Signal transduction; Rap1 signaling pathway | ko04145; Cellular Processes; Transport and catabolism; Phagosome | ko04390; Environmental Information Processing; Signal transduction; Hippo signaling pathway | ko04391; Environmental Information Processing; Signal transduction; Hippo signaling pathway - fly | ko04510; Cellular Processes; Cellular commiun…
c172015_g10				C1	OAQ30769.1	translation initiation factor eIF4e	Mortierella elongata AG-77	K457DRAFT_72852	Fungi	k__Eukaryota	GO:0003674,GO:0003676,GO:0005488,GO:0005575,GO:0005622,GO:0005623,GO:0006807,GO:0008150,GO:0008152,GO:0009058,GO:0009987,GO:0019538,GO:0034641,GO:0043170,GO:0044237,GO:0044238,GO:0044249,GO:0044260,GO:0044424,GO:0044464,GO:0071704,GO:0097159,GO:1901363,GO:1901564,GO:1901576	ko04015; Environmental Information Processing; Signal transduction; Rap1 signaling pathway | ko04145; Cellular Processes; Transport and catabolism; Phagosome | ko04390; Environmental Information Processing; Signal transduction; Hippo signaling pathway | ko04391; Environmental Information Processing; Signal transduction; Hippo signaling pathway - fly | ko04510; Cellular Processes; Cellular commiun…
c166223_g3				C1	XP_016604457.1	hypothetical protein SPPG_08315	Spizellomyces punctatus DAOM BR117	SPPG_08315	Fungi	k__Eukaryota	GO:0000166,GO:0001882,GO:0003674,GO:0003824,GO:0005488,GO:0005575,GO:0005622,GO:0005623,GO:0005737,GO:0006082,GO:0006520,GO:0006793,GO:0006807,GO:0006810,GO:0007049,GO:0008150,GO:0008152,GO:0009056,GO:0009058,GO:0009987,GO:0016020,GO:0016043,GO:0016491,GO:0016638,GO:0016740,GO:0016772,GO:0016787,GO:0016798,GO:0019538,GO:0019637,GO:0019867,GO:0022402,GO:0022607,GO:0031090,GO:0031966,GO:0031967,GO:…	ko04020; Environmental Information Processing; Signal transduction; Calcium signaling pathway | ko04022; Environmental Information Processing; Signal transduction; cGMP-PKG signaling pathway | ko05012; Human Diseases; Neurodegenerative diseases; Parkinson's disease | ko05016; Human Diseases; Neurodegenerative diseases; Huntington's disease | ko05166; Human Diseases; Infectious diseases; HTLV-I in…
c170699_g3				C1	KXS21130.1	hypothetical protein M427DRAFT_93562	Gonapodya prolifera JEL478	M427DRAFT_93562	Fungi	k__Eukaryota	GO:0003674,GO:0005488,GO:0043167,GO:0043169,GO:0097159,GO:1901265,GO:1901363	ko04022; Environmental Information Processing; Signal transduction; cGMP-PKG signaling pathway | ko04024; Environmental Information Processing; Signal transduction; cAMP signaling pathway | ko04260; Organismal Systems; Circulatory system; Cardiac muscle contraction | ko04261; Organismal Systems; Circulatory system; Adrenergic signaling in cardiomyocytes | ko04911; Organismal Systems; Endocrine sy…
c177424_g1				C1	OAQ29756.1	P-type cation exchange, alpha subunit of ATPase	Mortierella elongata AG-77	K457DRAFT_94451	Fungi	k__Eukaryota	GO:0000166,GO:0001882,GO:0003674,GO:0003676,GO:0003824,GO:0004871,GO:0005057,GO:0005215,GO:0005488,GO:0005575,GO:0005622,GO:0005623,GO:0006082,GO:0006139,GO:0006520,GO:0006725,GO:0006807,GO:0006810,GO:0007049,GO:0007059,GO:0007154,GO:0007165,GO:0008150,GO:0008152,GO:0009058,GO:0009889,GO:0009987,GO:0015144,GO:0016020,GO:0016740,GO:0016772,GO:0016874,GO:0016875,GO:0019222,GO:0019538,GO:0022402,GO:…	ko04022; Environmental Information Processing; Signal transduction; cGMP-PKG signaling pathway | ko04024; Environmental Information Processing; Signal transduction; cAMP signaling pathway | ko04260; Organismal Systems; Circulatory system; Cardiac muscle contraction | ko04261; Organismal Systems; Circulatory system; Adrenergic signaling in cardiomyocytes | ko04911; Organismal Systems; Endocrine sy…
c174851_g5				C1	AAA42545.1	gag:akt fusion protein	AKT8 retrovirus	v-akt	Virus	k__Viruses	GO:0003006,GO:0003674,GO:0003676,GO:0005488,GO:0005575,GO:0005622,GO:0005623,GO:0006139,GO:0006725,GO:0006807,GO:0007530,GO:0007531,GO:0008150,GO:0008152,GO:0009058,GO:0009889,GO:0009891,GO:0009893,GO:0009987,GO:0010604,GO:0019222,GO:0022414,GO:0031323,GO:0031325,GO:0032502,GO:0034641,GO:0043170,GO:0043226,GO:0043227,GO:0043229,GO:0043231,GO:0044237,GO:0044238,GO:0044249,GO:0044260,GO:0044424,GO:…	ko04022; Environmental Information Processing; Signal transduction; cGMP-PKG signaling pathway | ko04071; Environmental Information Processing; Signal transduction; Sphingolipid signaling pathway | ko04270; Organismal Systems; Circulatory system; Vascular smooth muscle contraction | ko04530; Cellular Processes; Cellular commiunity; Tight junction | ko04666; Organismal Systems; Immune system; Fc g…
c168014_g3				C1	OAJ43784.1	hypothetical protein BDEG_27104	Batrachochytrium dendrobatidis JEL423	BDEG_27104	Fungi	k__Eukaryota		ko04066; Environmental Information Processing; Signal transduction; HIF-1 signaling pathway | ko04145; Cellular Processes; Transport and catabolism; Phagosome | ko04380; Organismal Systems; Development; Osteoclast differentiation | ko04670; Organismal Systems; Immune system; Leukocyte transendothelial migration
c167010_g8				C1	XP_016605260.1	hypothetical protein SPPG_07607	Spizellomyces punctatus DAOM BR117	SPPG_07607	Fungi	k__Eukaryota		ko04066; Environmental Information Processing; Signal transduction; HIF-1 signaling pathway | ko04145; Cellular Processes; Transport and catabolism; Phagosome | ko04380; Organismal Systems; Development; Osteoclast differentiation | ko04670; Organismal Systems; Immune system; Leukocyte transendothelial migration
c167020_g2				C1	OAQ25470.1	sterol-binding-like protein	Mortierella elongata AG-77	K457DRAFT_23092	Fungi	k__Eukaryota		ko04066; Environmental Information Processing; Signal transduction; HIF-1 signaling pathway | ko04145; Cellular Processes; Transport and catabolism; Phagosome | ko04380; Organismal Systems; Development; Osteoclast differentiation | ko04670; Organismal Systems; Immune system; Leukocyte transendothelial migration
c177195_g3				C1	WP_033289606.1	serine protease	Amycolatopsis jejuensis		Bacteria	k__Bacteria	GO:0003674,GO:0003824,GO:0005575,GO:0005622,GO:0005623,GO:0008150,GO:0008152,GO:0008233,GO:0016787,GO:0017171,GO:0019538,GO:0022613,GO:0043170,GO:0043226,GO:0043227,GO:0043229,GO:0043231,GO:0044085,GO:0044238,GO:0044424,GO:0044464,GO:0071704,GO:0071840	ko04080; Environmental Information Processing; Signaling molecules and interaction; Neuroactive ligand-receptor interaction | ko04972; Organismal Systems; Digestive system; Pancreatic secretion | ko04974; Organismal Systems; Digestive system; Protein digestion and absorption | ko05164; Human Diseases; Infectious diseases; Influenza A
c172809_g5				C1	WP_050389091.1	MULTISPECIES: CDC27 family protein	Bacteria		Bacteria	k__Bacteria		ko04110; Cellular Processes; Cell growth and death; Cell cycle | ko04111; Cellular Processes; Cell growth and death; Cell cycle - yeast | ko04113; Cellular Processes; Cell growth and death; Meiosis - yeast | ko04114; Cellular Processes; Cell growth and death; Oocyte meiosis | ko04120; Genetic Information Processing; Folding, sorting and degradation; Ubiquitin mediated proteolysis | ko04914; Organ…
c170720_g1				C1	OAQ32645.1	hypothetical protein K457DRAFT_153480	Mortierella elongata AG-77	K457DRAFT_153480	Fungi	k__Eukaryota	GO:0003674,GO:0005488,GO:0005575,GO:0005622,GO:0005623,GO:0005635,GO:0012505,GO:0016020,GO:0016021,GO:0019866,GO:0031090,GO:0031224,GO:0031229,GO:0031300,GO:0031301,GO:0031965,GO:0031967,GO:0031975,GO:0043167,GO:0043169,GO:0043226,GO:0043227,GO:0043229,GO:0043231,GO:0044422,GO:0044424,GO:0044425,GO:0044428,GO:0044446,GO:0044453,GO:0044464	ko04110; Cellular Processes; Cell growth and death; Cell cycle | ko04111; Cellular Processes; Cell growth and death; Cell cycle - yeast | ko04120; Genetic Information Processing; Folding, sorting and degradation; Ubiquitin mediated proteolysis | ko04914; Organismal Systems; Endocrine system; Progesterone-mediated oocyte maturation
c174202_g3				C1	KXS17764.1	14-3-3 protein	Gonapodya prolifera JEL478	M427DRAFT_30228	Fungi	k__Eukaryota		ko04110; Cellular Processes; Cell growth and death; Cell cycle | ko04114; Cellular Processes; Cell growth and death; Oocyte meiosis | ko04151; Environmental Information Processing; Signal transduction; PI3K-Akt signaling pathway | ko04390; Environmental Information Processing; Signal transduction; Hippo signaling pathway | ko04391; Environmental Information Processing; Signal transduction; Hippo …
c174202_g4				C1	XP_016273043.1	protein of 14-3-3 protein family	Rhodotorula toruloides NP11	RHTO_01139	Fungi	k__Eukaryota	GO:0000166,GO:0001882,GO:0003674,GO:0003824,GO:0005488,GO:0006793,GO:0007275,GO:0008150,GO:0008152,GO:0009653,GO:0009791,GO:0009886,GO:0009987,GO:0016740,GO:0016772,GO:0019538,GO:0032501,GO:0032502,GO:0032553,GO:0036094,GO:0042592,GO:0043167,GO:0043168,GO:0043169,GO:0043170,GO:0044237,GO:0044238,GO:0044260,GO:0044403,GO:0044419,GO:0044699,GO:0044707,GO:0044764,GO:0044767,GO:0048856,GO:0048874,GO:…	ko04110; Cellular Processes; Cell growth and death; Cell cycle | ko04114; Cellular Processes; Cell growth and death; Oocyte meiosis | ko04151; Environmental Information Processing; Signal transduction; PI3K-Akt signaling pathway | ko04390; Environmental Information Processing; Signal transduction; Hippo signaling pathway | ko04391; Environmental Information Processing; Signal transduction; Hippo …
c169173_g5				C1	XP_016608968.1	cyclin-dependent kinase regulatory subunit 1	Spizellomyces punctatus DAOM BR117	SPPG_04031	Fungi	k__Eukaryota	GO:0005575,GO:0005622,GO:0005623,GO:0043226,GO:0043227,GO:0043229,GO:0043231,GO:0044424,GO:0044464	ko04111; Cellular Processes; Cell growth and death; Cell cycle - yeast | ko05200; Human Diseases; Cancers; Pathways in cancer | ko05222; Human Diseases; Cancers; Small cell lung cancer
c169189_g2				C1	AMM04477.1	ORF073L	Infectious spleen and kidney necrosis virus		Virus	k__Viruses;p__Unclassified;c__Unclassified;o__Unclassified;f__Iridoviridae;g__Megalocytivirus	GO:0003674,GO:0003824,GO:0005575,GO:0005622,GO:0005623,GO:0006810,GO:0008104,GO:0008150,GO:0009521,GO:0009579,GO:0009987,GO:0016020,GO:0016740,GO:0016746,GO:0031224,GO:0032940,GO:0032991,GO:0033036,GO:0034357,GO:0043234,GO:0044424,GO:0044425,GO:0044436,GO:0044464,GO:0044699,GO:0044763,GO:0044765,GO:0045184,GO:0051179,GO:0051234,GO:0051641,GO:0051649,GO:0055085,GO:0098796,GO:1902578	ko04111; Cellular Processes; Cell growth and death; Cell cycle - yeast | ko05200; Human Diseases; Cancers; Pathways in cancer | ko05222; Human Diseases; Cancers; Small cell lung cancer
c166180_g8				C1	EIE88137.1	hypothetical protein RO3G_12848	Rhizopus delemar RA 99-880	RO3G_12848	Fungi	k__Eukaryota	GO:0000166,GO:0001882,GO:0003674,GO:0003824,GO:0005488,GO:0006139,GO:0006725,GO:0006793,GO:0006807,GO:0008150,GO:0008152,GO:0009058,GO:0009889,GO:0009987,GO:0016740,GO:0016772,GO:0019222,GO:0019538,GO:0031323,GO:0032553,GO:0034641,GO:0036094,GO:0043167,GO:0043168,GO:0043170,GO:0044237,GO:0044238,GO:0044249,GO:0044260,GO:0046483,GO:0050789,GO:0050794,GO:0051171,GO:0060255,GO:0065007,GO:0071704,GO:…	ko04113; Cellular Processes; Cell growth and death; Meiosis - yeast
c178400_g3				C1	XP_016215983.1	hypothetical protein PV09_03281	Verruconis gallopava	PV09_03281	Fungi	k__Eukaryota	GO:0003674,GO:0003824,GO:0005488,GO:0008150,GO:0008152,GO:0009987,GO:0016740,GO:0019538,GO:0019787,GO:0043167,GO:0043169,GO:0043170,GO:0044237,GO:0044238,GO:0044260,GO:0071704	ko04120; Genetic Information Processing; Folding, sorting and degradation; Ubiquitin mediated proteolysis
c167353_g3				C1	CEG80759.1	hypothetical protein RMATCC62417_15055	Rhizopus microsporus	RMATCC62417_15055	Fungi	k__Eukaryota	GO:0003674,GO:0003824,GO:0005575,GO:0006725,GO:0006807,GO:0008150,GO:0008152,GO:0009058,GO:0009987,GO:0016491,GO:0016627,GO:0016787,GO:0016798,GO:0016874,GO:0016877,GO:0032991,GO:0034641,GO:0042168,GO:0042440,GO:0043234,GO:0044237,GO:0044249,GO:0044699,GO:0044710,GO:0044711,GO:0044763,GO:0046483,GO:0051186,GO:0071704,GO:1901360,GO:1901564,GO:1901576,GO:1902494	ko04120; Genetic Information Processing; Folding, sorting and degradation; Ubiquitin mediated proteolysis
c174885_g6				C1	CDR36244.1	RHTO0S01e17392g1_1	Rhodotorula toruloides	RHTO0S_01e17392g	Fungi	k__Eukaryota	GO:0003674,GO:0003824,GO:0016740,GO:0019787	ko04120; Genetic Information Processing; Folding, sorting and degradation; Ubiquitin mediated proteolysis
c165927_g9				C1	CDH55239.1	ubiquitin-conjugating enzyme	Lichtheimia corymbifera JMRC:FSU:9682	LCOR_06401.1	Fungi	k__Eukaryota		ko04120; Genetic Information Processing; Folding, sorting and degradation; Ubiquitin mediated proteolysis
c175268_g3				C1	ODV69006.1	ubiquitin-conjugating enzyme E2 2	Hyphopichia burtonii NRRL Y-1933	HYPBUDRAFT_165692	Fungi	k__Eukaryota		ko04120; Genetic Information Processing; Folding, sorting and degradation; Ubiquitin mediated proteolysis
c168899_g3				C1	ESA13717.1	hypothetical protein GLOINDRAFT_57137, partial	Rhizophagus irregularis DAOM 181602	GLOINDRAFT_57137	Fungi	k__Eukaryota	GO:0000151,GO:0003674,GO:0003824,GO:0005488,GO:0005575,GO:0005622,GO:0005623,GO:0006139,GO:0006725,GO:0006807,GO:0008150,GO:0008152,GO:0009058,GO:0009987,GO:0016740,GO:0016772,GO:0019787,GO:0032991,GO:0034641,GO:0043167,GO:0043169,GO:0043170,GO:0043226,GO:0043227,GO:0043229,GO:0043231,GO:0043234,GO:0044237,GO:0044238,GO:0044249,GO:0044260,GO:0044422,GO:0044424,GO:0044428,GO:0044446,GO:0044464,GO:…	ko04120; Genetic Information Processing; Folding, sorting and degradation; Ubiquitin mediated proteolysis | ko04141; Genetic Information Processing; Folding, sorting and degradation; Protein processing in endoplasmic reticulum
c177249_g4				C1	XP_018296569.1	hypothetical protein PHYBLDRAFT_29789	Phycomyces blakesleeanus NRRL 1555(-)	PHYBLDRAFT_29789	Fungi	k__Eukaryota	GO:0003674,GO:0003824,GO:0016740,GO:0019787	ko04120; Genetic Information Processing; Folding, sorting and degradation; Ubiquitin mediated proteolysis | ko04144; Cellular Processes; Transport and catabolism; Endocytosis | ko05169; Human Diseases; Infectious diseases; Epstein-Barr virus infection
c175854_g1				C1	XP_001835732.2	ubiquitin-protein ligase	Coprinopsis cinerea okayama7#130	CC1G_07156	Fungi	k__Eukaryota	GO:0003674,GO:0003824,GO:0008150,GO:0008152,GO:0008233,GO:0009056,GO:0009987,GO:0016787,GO:0019538,GO:0036459,GO:0043170,GO:0044237,GO:0044238,GO:0044248,GO:0044260,GO:0071704,GO:1901575	ko04120; Genetic Information Processing; Folding, sorting and degradation; Ubiquitin mediated proteolysis | ko04144; Cellular Processes; Transport and catabolism; Endocytosis | ko05169; Human Diseases; Infectious diseases; Epstein-Barr virus infection
c173488_g2				C1	CEJ00909.1	hypothetical protein RMCBS344292_14950	Rhizopus microsporus	RMCBS344292_14950	Fungi	k__Eukaryota	GO:0003674,GO:0005488,GO:0043167,GO:0043169	ko04120; Genetic Information Processing; Folding, sorting and degradation; Ubiquitin mediated proteolysis | ko04630; Environmental Information Processing; Signal transduction; Jak-STAT signaling pathway | ko05160; Human Diseases; Infectious diseases; Hepatitis C
c170321_g1				C1	OBZ82890.1	Ubiquitin-activating enzyme E1 1	Choanephora cucurbitarum	ptr3	Fungi	k__Eukaryota	GO:0003674,GO:0003824,GO:0005488,GO:0006810,GO:0008104,GO:0008150,GO:0008152,GO:0009987,GO:0016787,GO:0016810,GO:0019538,GO:0033036,GO:0043167,GO:0043169,GO:0043170,GO:0044237,GO:0044238,GO:0044260,GO:0045184,GO:0051179,GO:0051234,GO:0071704	ko04120; Genetic Information Processing; Folding, sorting and degradation; Ubiquitin mediated proteolysis | ko05012; Human Diseases; Neurodegenerative diseases; Parkinson's disease
c171120_g1				C1	P00534.2	RecName: Full=Tyrosine-protein kinase transforming protein erbB.	Avian leukosis virus	V-ERBB	Virus	k__Viruses	GO:0000166,GO:0001882,GO:0003674,GO:0003824,GO:0004871,GO:0004872,GO:0005488,GO:0005515,GO:0005575,GO:0005623,GO:0005886,GO:0006793,GO:0006810,GO:0007154,GO:0007165,GO:0008150,GO:0008152,GO:0009987,GO:0010876,GO:0016020,GO:0016021,GO:0016043,GO:0016740,GO:0016772,GO:0019538,GO:0022607,GO:0023052,GO:0031224,GO:0031226,GO:0032553,GO:0033036,GO:0036094,GO:0038023,GO:0043167,GO:0043168,GO:0043170,GO:…	ko04140; Cellular Processes; Transport and catabolism; Regulation of autophagy | ko04150; Environmental Information Processing; Signal transduction; mTOR signaling pathway
c171488_g7				C1	OAX36137.1	DnaJ-domain-containing protein	Rhizopogon vinicolor AM-OR11-026	K503DRAFT_721901	Fungi	k__Eukaryota		ko04141; Genetic Information Processing; Folding, sorting and degradation; Protein processing in endoplasmic reticulum
c170269_g4				C1	OBZ84059.1	ER degradation-enhancing alpha-mannosidase-like protein 1	Choanephora cucurbitarum	Edem1	Fungi	k__Eukaryota	GO:0003008,GO:0003674,GO:0005488,GO:0005575,GO:0008150,GO:0016020,GO:0031224,GO:0032501,GO:0043167,GO:0043169,GO:0044425,GO:0044699,GO:0044707	ko04141; Genetic Information Processing; Folding, sorting and degradation; Protein processing in endoplasmic reticulum
c175721_g1				C1	ERZ98861.1	hypothetical protein GLOINDRAFT_10118	Rhizophagus irregularis DAOM 181602	GLOINDRAFT_10118	Fungi	k__Eukaryota	GO:0003674,GO:0003824,GO:0005575,GO:0005622,GO:0005623,GO:0005737,GO:0005975,GO:0006139,GO:0006725,GO:0006807,GO:0006810,GO:0006996,GO:0008104,GO:0008150,GO:0008152,GO:0009058,GO:0009987,GO:0016020,GO:0016032,GO:0016043,GO:0016740,GO:0016757,GO:0016772,GO:0019538,GO:0019867,GO:0022607,GO:0031090,GO:0031966,GO:0031967,GO:0031968,GO:0031975,GO:0032991,GO:0033036,GO:0034641,GO:0043170,GO:0043226,GO:…	ko04141; Genetic Information Processing; Folding, sorting and degradation; Protein processing in endoplasmic reticulum
c170503_g2				C1	CDS07894.1	hypothetical protein LRAMOSA01843	Lichtheimia ramosa	LRAMOSA01843	Fungi	k__Eukaryota	GO:0003674,GO:0005215,GO:0005488,GO:0005575,GO:0006810,GO:0008150,GO:0009987,GO:0016020,GO:0016469,GO:0022857,GO:0022891,GO:0022892,GO:0032991,GO:0033177,GO:0043167,GO:0043169,GO:0043234,GO:0044425,GO:0044699,GO:0044763,GO:0044765,GO:0051179,GO:0051234,GO:0055085,GO:0098796,GO:1902578	ko04141; Genetic Information Processing; Folding, sorting and degradation; Protein processing in endoplasmic reticulum
c170942_g1				C1	OAD07605.1	hypothetical protein MUCCIDRAFT_104540	Mucor lusitanicus CBS 277.49	MUCCIDRAFT_104540	Fungi	k__Eukaryota	GO:0000151,GO:0003674,GO:0003824,GO:0005488,GO:0005575,GO:0005622,GO:0005623,GO:0006139,GO:0006725,GO:0006807,GO:0008150,GO:0008152,GO:0009058,GO:0009889,GO:0009987,GO:0016740,GO:0019222,GO:0019787,GO:0030529,GO:0030684,GO:0031323,GO:0032991,GO:0034641,GO:0043167,GO:0043169,GO:0043170,GO:0043226,GO:0043227,GO:0043229,GO:0043231,GO:0043234,GO:0044237,GO:0044238,GO:0044249,GO:0044260,GO:0044422,GO:…	ko04141; Genetic Information Processing; Folding, sorting and degradation; Protein processing in endoplasmic reticulum
c166775_g2				C1	XP_018297955.1	hypothetical protein PHYBLDRAFT_130282	Phycomyces blakesleeanus NRRL 1555(-)	PHYBLDRAFT_130282	Fungi	k__Eukaryota	GO:0003674,GO:0003676,GO:0003824,GO:0005488,GO:0008233,GO:0016787,GO:0097159,GO:1901363	ko04141; Genetic Information Processing; Folding, sorting and degradation; Protein processing in endoplasmic reticulum
c170936_g1				C1	XP_018284955.1	hypothetical protein PHYBLDRAFT_183699	Phycomyces blakesleeanus NRRL 1555(-)	PHYBLDRAFT_183699	Fungi	k__Eukaryota	GO:0003674,GO:0003824,GO:0008150,GO:0008152,GO:0008233,GO:0016787,GO:0019538,GO:0043170,GO:0044238,GO:0071704	ko04141; Genetic Information Processing; Folding, sorting and degradation; Protein processing in endoplasmic reticulum
c169256_g9				C1	OBZ89909.1	NSFL1 cofactor p47	Choanephora cucurbitarum	NSFL1C	Fungi	k__Eukaryota		ko04141; Genetic Information Processing; Folding, sorting and degradation; Protein processing in endoplasmic reticulum
c177584_g5				C1	WP_027845739.1	sodium-dependent transporter	Mastigocoleus testarum		Bacteria	k__Bacteria	GO:0005575,GO:0006810,GO:0008104,GO:0008150,GO:0009987,GO:0016020,GO:0016043,GO:0031224,GO:0033036,GO:0044425,GO:0044699,GO:0044763,GO:0044765,GO:0044802,GO:0045184,GO:0051179,GO:0051234,GO:0051641,GO:0061024,GO:0070727,GO:0071840,GO:1902578,GO:1902580	ko04141; Genetic Information Processing; Folding, sorting and degradation; Protein processing in endoplasmic reticulum
c177584_g4				C1	WP_068759727.1	sodium-dependent transporter	Turicibacter sp. H121		Bacteria	k__Bacteria	GO:0003674,GO:0005215,GO:0005575,GO:0006810,GO:0008150,GO:0016020,GO:0022857,GO:0022891,GO:0022892,GO:0031224,GO:0044425,GO:0044699,GO:0044765,GO:0051179,GO:0051234,GO:1902578	ko04141; Genetic Information Processing; Folding, sorting and degradation; Protein processing in endoplasmic reticulum
c165731_g1				C1	CAA07012.1	deoxyribonuclease II	Fowlpox virus	cel1/dnaseII	Virus	k__Viruses		ko04142; Cellular Processes; Transport and catabolism; Lysosome
c178487_g7				C1	EPZ34489.1	Patched domain-containing protein	Rozella allomycis CSF55	O9G_002062	Fungi	k__Eukaryota		ko04142; Cellular Processes; Transport and catabolism; Lysosome
c173384_g6				C1	XP_016608147.1	hypothetical protein SPPG_04450	Spizellomyces punctatus DAOM BR117	SPPG_04450	Fungi	k__Eukaryota	GO:0000502,GO:0003674,GO:0003824,GO:0005575,GO:0005622,GO:0005623,GO:0005737,GO:0005794,GO:0005839,GO:0005886,GO:0005905,GO:0006810,GO:0008104,GO:0008150,GO:0008152,GO:0008233,GO:0009056,GO:0009987,GO:0012505,GO:0012506,GO:0016020,GO:0016787,GO:0019538,GO:0030117,GO:0030133,GO:0030658,GO:0030660,GO:0030662,GO:0031090,GO:0031410,GO:0031982,GO:0031988,GO:0032991,GO:0033036,GO:0043170,GO:0043226,GO:…	ko04142; Cellular Processes; Transport and catabolism; Lysosome | ko04144; Cellular Processes; Transport and catabolism; Endocytosis | ko04721; Organismal Systems; Nervous system; Synaptic vesicle cycle | ko04961; Organismal Systems; Excretory system; Endocrine and other factor-regulated calcium reabsorption | ko05016; Human Diseases; Neurodegenerative diseases; Huntington's disease | ko05100; Hu…
c177523_g5				C1	KXS20905.1	cysteine proteinase	Gonapodya prolifera JEL478	M427DRAFT_66277	Fungi	k__Eukaryota	GO:0000166,GO:0001882,GO:0003674,GO:0003824,GO:0004871,GO:0004872,GO:0005057,GO:0005488,GO:0005575,GO:0005622,GO:0005623,GO:0006139,GO:0006725,GO:0006807,GO:0007154,GO:0007165,GO:0008150,GO:0008152,GO:0008219,GO:0008233,GO:0009987,GO:0010941,GO:0016020,GO:0016265,GO:0016740,GO:0016772,GO:0016787,GO:0019012,GO:0019538,GO:0023052,GO:0031224,GO:0032553,GO:0034641,GO:0036094,GO:0036338,GO:0036459,GO:…	ko04144; Cellular Processes; Transport and catabolism; Endocytosis
c167709_g2				C1	XP_018288215.1	hypothetical protein PHYBLDRAFT_188027	Phycomyces blakesleeanus NRRL 1555(-)	PHYBLDRAFT_188027	Fungi	k__Eukaryota	GO:0003674,GO:0003824,GO:0006810,GO:0006996,GO:0007017,GO:0007049,GO:0008150,GO:0009987,GO:0016043,GO:0016740,GO:0016741,GO:0022402,GO:0022607,GO:0043933,GO:0044085,GO:0044699,GO:0044763,GO:0044765,GO:0051179,GO:0051234,GO:0051641,GO:0051649,GO:0070271,GO:0071840,GO:1902578,GO:1902589	ko04144; Cellular Processes; Transport and catabolism; Endocytosis
c171063_g1				C1	XP_003650685.1	uncharacterized protein THITE_2110418	Thermothielavioides terrestris NRRL 8126	THITE_2110418	Fungi	k__Eukaryota	GO:0003674,GO:0005488,GO:0006810,GO:0008104,GO:0008150,GO:0033036,GO:0043167,GO:0043169,GO:0045184,GO:0051179,GO:0051234,GO:0051641,GO:0051649,GO:0070727	ko04144; Cellular Processes; Transport and catabolism; Endocytosis | ko04630; Environmental Information Processing; Signal transduction; Jak-STAT signaling pathway
c173404_g3				C1	GAO50520.1	hypothetical protein G7K_4644-t1	Saitoella complicata NRRL Y-17804	G7K_4644-t1	Fungi	k__Eukaryota		ko04144; Cellular Processes; Transport and catabolism; Endocytosis | ko04721; Organismal Systems; Nervous system; Synaptic vesicle cycle | ko04961; Organismal Systems; Excretory system; Endocrine and other factor-regulated calcium reabsorption | ko05016; Human Diseases; Neurodegenerative diseases; Huntington's disease
c172521_g8				C1	ESA06223.1	hypothetical protein GLOINDRAFT_349886	Rhizophagus irregularis DAOM 181602	GLOINDRAFT_349886	Fungi	k__Eukaryota	GO:0000166,GO:0001882,GO:0003674,GO:0003824,GO:0005215,GO:0005488,GO:0005575,GO:0006807,GO:0006810,GO:0007154,GO:0007165,GO:0008150,GO:0008152,GO:0009987,GO:0016020,GO:0016787,GO:0016817,GO:0022857,GO:0022891,GO:0022892,GO:0023052,GO:0031224,GO:0032553,GO:0034641,GO:0036094,GO:0043167,GO:0043168,GO:0044237,GO:0044425,GO:0044699,GO:0044700,GO:0044763,GO:0044765,GO:0050789,GO:0050794,GO:0050896,GO:…	ko04144; Cellular Processes; Transport and catabolism; Endocytosis | ko04961; Organismal Systems; Excretory system; Endocrine and other factor-regulated calcium reabsorption | ko04962; Organismal Systems; Excretory system; Vasopressin-regulated water reabsorption | ko04972; Organismal Systems; Digestive system; Pancreatic secretion
c176358_g2				C1	AAN78301.1	alpha-tubulin, partial	Encephalitozoon intestinalis		Fungi	k__Eukaryota		ko04145; Cellular Processes; Transport and catabolism; Phagosome | ko04540; Cellular Processes; Cellular commiunity; Gap junction | ko05130; Human Diseases; Infectious diseases; Pathogenic Escherichia coli infection
c167852_g5				C1	WP_065392496.1	tetraspanin family protein	Aeromonas hydrophila		Bacteria	k__Bacteria;p__Proteobacteria;c__Gammaproteobacteria;o__Aeromonadales;f__Aeromonadaceae;g__Aeromonas;s__Aeromonas hydrophila	GO:0005575,GO:0006082,GO:0006139,GO:0006520,GO:0006725,GO:0006807,GO:0008150,GO:0008152,GO:0009058,GO:0009889,GO:0009987,GO:0016020,GO:0019222,GO:0031224,GO:0031323,GO:0034641,GO:0043170,GO:0044237,GO:0044238,GO:0044249,GO:0044260,GO:0044281,GO:0044425,GO:0044699,GO:0044710,GO:0044763,GO:0046483,GO:0050789,GO:0050794,GO:0051171,GO:0060255,GO:0065007,GO:0071704,GO:0080090,GO:1901360,GO:1901564,GO:…	ko04145; Cellular Processes; Transport and catabolism; Phagosome | ko04540; Cellular Processes; Cellular commiunity; Gap junction | ko05130; Human Diseases; Infectious diseases; Pathogenic Escherichia coli infection
c182783_g1				C1	XP_016603838.1	hypothetical protein SPPG_09580	Spizellomyces punctatus DAOM BR117	SPPG_09580	Fungi	k__Eukaryota	GO:0000166,GO:0001882,GO:0003674,GO:0003676,GO:0003824,GO:0005488,GO:0016787,GO:0016817,GO:0032553,GO:0036094,GO:0043167,GO:0043168,GO:0043169,GO:0097159,GO:0097367,GO:1901265,GO:1901363	ko04145; Cellular Processes; Transport and catabolism; Phagosome | ko04962; Organismal Systems; Excretory system; Vasopressin-regulated water reabsorption | ko05132; Human Diseases; Infectious diseases; Salmonella infection
c175247_g2				C1	XP_016608883.1	hypothetical protein SPPG_03948	Spizellomyces punctatus DAOM BR117	SPPG_03948	Fungi	k__Eukaryota	GO:0005575,GO:0016020,GO:0031224,GO:0044425	ko04146; Cellular Processes; Transport and catabolism; Peroxisome
c170740_g1				C1	XP_016609057.1	hypothetical protein SPPG_09176	Spizellomyces punctatus DAOM BR117	SPPG_09176	Fungi	k__Eukaryota	GO:0005575,GO:0005622,GO:0005623,GO:0005737,GO:0006996,GO:0008150,GO:0009987,GO:0016020,GO:0016021,GO:0016043,GO:0031090,GO:0031224,GO:0031231,GO:0031300,GO:0031301,GO:0031903,GO:0043226,GO:0043227,GO:0043229,GO:0043231,GO:0044422,GO:0044424,GO:0044425,GO:0044438,GO:0044444,GO:0044446,GO:0044464,GO:0071840,GO:0098588,GO:0098805	ko04146; Cellular Processes; Transport and catabolism; Peroxisome
c172198_g9				C1	CEI95990.1	Putative Calcium-binding protein 39	Rhizopus microsporus	RMCBS344292_10162	Fungi	k__Eukaryota	GO:0003674,GO:0005488,GO:0005575,GO:0005622,GO:0005623,GO:0005929,GO:0006139,GO:0006725,GO:0006807,GO:0006928,GO:0008150,GO:0008152,GO:0009058,GO:0009987,GO:0034641,GO:0042995,GO:0043167,GO:0043169,GO:0043170,GO:0044237,GO:0044238,GO:0044249,GO:0044260,GO:0044424,GO:0044464,GO:0044699,GO:0044763,GO:0046483,GO:0071704,GO:1901360,GO:1901576	ko04150; Environmental Information Processing; Signal transduction; mTOR signaling pathway | ko04152; Environmental Information Processing; Signal transduction; AMPK signaling pathway
c169565_g2				C1	OAJ38546.1	hypothetical protein BDEG_22457	Batrachochytrium dendrobatidis JEL423	BDEG_22457	Fungi	k__Eukaryota	GO:0000166,GO:0001882,GO:0003674,GO:0003824,GO:0005215,GO:0005488,GO:0005575,GO:0005622,GO:0005623,GO:0005886,GO:0006950,GO:0007154,GO:0008150,GO:0009605,GO:0009987,GO:0009991,GO:0016020,GO:0016021,GO:0016787,GO:0016817,GO:0022803,GO:0022857,GO:0022891,GO:0022892,GO:0031224,GO:0031226,GO:0031668,GO:0032553,GO:0033554,GO:0036094,GO:0043167,GO:0043168,GO:0043226,GO:0043228,GO:0043229,GO:0043232,GO:…	ko04530; Cellular Processes; Cellular commiunity; Tight junction
c167489_g3				C1	XP_006681355.1	uncharacterized protein BATDEDRAFT_20594	Batrachochytrium dendrobatidis JAM81	BATDEDRAFT_20594	Fungi	k__Eukaryota	GO:0000166,GO:0001882,GO:0003674,GO:0003676,GO:0005488,GO:0032553,GO:0036094,GO:0043167,GO:0043168,GO:0097159,GO:0097367,GO:1901265,GO:1901363	ko04550; Cellular Processes; Cellular commiunity; Signaling pathways regulating pluripotency of stem cells
c177750_g3				C1	OGR09953.1	peptidyl-dipeptidase	Deltaproteobacteria bacterium	A2341_12330	Bacteria	k__Bacteria	GO:0003674,GO:0003824,GO:0016491,GO:0016667	ko04614; Organismal Systems; Endocrine system; Renin-angiotensin system | ko05142; Human Diseases; Infectious diseases; Chagas disease (American trypanosomiasis) | ko05410; Human Diseases; Cardiovascular diseases; Hypertrophic cardiomyopathy (HCM)
c176948_g1				C1	XP_016611790.1	hypothetical protein SPPG_01207	Spizellomyces punctatus DAOM BR117	SPPG_01207	Fungi	k__Eukaryota	GO:0003674,GO:0005488,GO:0005575,GO:0005622,GO:0005623,GO:0006139,GO:0006725,GO:0006807,GO:0008150,GO:0008152,GO:0009058,GO:0009889,GO:0009987,GO:0016020,GO:0019222,GO:0031224,GO:0031323,GO:0034641,GO:0043167,GO:0043169,GO:0043170,GO:0043226,GO:0043227,GO:0043229,GO:0043231,GO:0044237,GO:0044238,GO:0044249,GO:0044260,GO:0044424,GO:0044425,GO:0044464,GO:0046483,GO:0050789,GO:0050794,GO:0051171,GO:…	ko04721; Organismal Systems; Nervous system; Synaptic vesicle cycle
c177634_g4				C1	SCU92672.1	LAMI_0E11518g1_1	Lachancea mirantina	LAMI_0E11518G	Fungi	k__Eukaryota	GO:0003674,GO:0003824,GO:0005575,GO:0005622,GO:0005623,GO:0005737,GO:0005938,GO:0006725,GO:0006807,GO:0006996,GO:0007049,GO:0007059,GO:0008150,GO:0008152,GO:0009056,GO:0009058,GO:0009110,GO:0009235,GO:0009892,GO:0009894,GO:0009895,GO:0009987,GO:0010605,GO:0016020,GO:0016043,GO:0016740,GO:0016741,GO:0019012,GO:0019222,GO:0019538,GO:0022402,GO:0022607,GO:0031224,GO:0031323,GO:0031324,GO:0034641,GO:…	ko04810; Cellular Processes; Cell motility; Regulation of actin cytoskeleton
c170061_g3				C1	CEI91362.1	hypothetical protein RMCBS344292_05657	Rhizopus microsporus	RMCBS344292_05657	Fungi	k__Eukaryota		ko04962; Organismal Systems; Excretory system; Vasopressin-regulated water reabsorption
c170513_g5				C1	WP_058516092.1	septum formation initiator	Legionella santicrucis		Bacteria	k__Bacteria		ko04974; Organismal Systems; Digestive system; Protein digestion and absorption
c173814_g3				C1	CDH57366.1	lmbr1 domain	Lichtheimia corymbifera JMRC:FSU:9682	LCOR_08316.1	Fungi	k__Eukaryota	GO:0000166,GO:0003674,GO:0003824,GO:0005488,GO:0016491,GO:0016701,GO:0032553,GO:0036094,GO:0043167,GO:0043168,GO:0043169,GO:0048037,GO:0050662,GO:0051213,GO:0097159,GO:0097367,GO:1901265,GO:1901363	ko04977; Organismal Systems; Digestive system; Vitamin digestion and absorption
c173331_g10				C1	EXX62370.1	Ste23p	Rhizophagus irregularis DAOM 197198w	RirG_162400	Fungi	k__Eukaryota	GO:0000166,GO:0001882,GO:0003674,GO:0003824,GO:0004871,GO:0004872,GO:0005057,GO:0005488,GO:0005975,GO:0007154,GO:0007165,GO:0008150,GO:0008152,GO:0009987,GO:0016740,GO:0016772,GO:0019222,GO:0023052,GO:0032553,GO:0036094,GO:0038023,GO:0043167,GO:0043168,GO:0044238,GO:0044699,GO:0044700,GO:0044763,GO:0050789,GO:0050794,GO:0050896,GO:0051716,GO:0060089,GO:0065007,GO:0071704,GO:0080090,GO:0097159,GO:…	ko05010; Human Diseases; Neurodegenerative diseases; Alzheimer's disease
c176444_g2				C1	OBZ91366.1	Inositol 1,4,5-trisphosphate receptor type 3	Choanephora cucurbitarum	Itpr3	Fungi	k__Eukaryota;p__Mucoromycota;c__Unclassified;o__Mucorales		ko05020; Human Diseases; Neurodegenerative diseases; Prion diseases
c165633_g1				C1	EPZ32047.1	Tetratricopeptide-like helical domain-containing protein	Rozella allomycis CSF55	O9G_003511	Fungi	k__Eukaryota		ko05020; Human Diseases; Neurodegenerative diseases; Prion diseases
c169391_g1				C1	XP_018295025.1	hypothetical protein PHYBLDRAFT_185889	Phycomyces blakesleeanus NRRL 1555(-)	PHYBLDRAFT_185889	Fungi	k__Eukaryota	GO:0000151,GO:0003674,GO:0003824,GO:0005488,GO:0005575,GO:0005622,GO:0005623,GO:0007154,GO:0007165,GO:0008150,GO:0009719,GO:0009725,GO:0009987,GO:0010033,GO:0016740,GO:0019787,GO:0023052,GO:0032991,GO:0042221,GO:0043167,GO:0043169,GO:0043226,GO:0043227,GO:0043229,GO:0043231,GO:0043234,GO:0044422,GO:0044424,GO:0044428,GO:0044446,GO:0044464,GO:0044699,GO:0044700,GO:0044763,GO:0050789,GO:0050794,GO:…	ko05034; Human Diseases; Substance dependence; Alcoholism | ko05203; Human Diseases; Cancers; Viral carcinogenesis
c169393_g9				C1	YP_009179248.1	UDP-GlcNAcbeta GAL beta1,3 N-acetyl glucosaminyl transferase 3	Elephant endotheliotropic herpesvirus 4	E9A	Virus	k__Viruses;p__Unclassified;c__Unclassified;o__Herpesvirales;f__Herpesviridae;g__Proboscivirus;s__Elephant endotheliotropic herpesvirus 4	GO:0003674,GO:0003824,GO:0005102,GO:0005488,GO:0005515,GO:0005975,GO:0008150,GO:0008152,GO:0009058,GO:0009987,GO:0016740,GO:0016757,GO:0019538,GO:0043170,GO:0044237,GO:0044238,GO:0044249,GO:0044260,GO:0044699,GO:0044710,GO:0044723,GO:0071704,GO:1901135,GO:1901576	ko05034; Human Diseases; Substance dependence; Alcoholism | ko05203; Human Diseases; Cancers; Viral carcinogenesis
c166544_g9				C1	ESA05563.1	hypothetical protein GLOINDRAFT_226857	Rhizophagus irregularis DAOM 181602	GLOINDRAFT_226857	Fungi	k__Eukaryota	GO:0003674,GO:0003824,GO:0005488,GO:0005575,GO:0006082,GO:0006629,GO:0008104,GO:0008150,GO:0008152,GO:0009987,GO:0016020,GO:0016787,GO:0016788,GO:0031224,GO:0033036,GO:0033218,GO:0042277,GO:0044237,GO:0044238,GO:0044255,GO:0044281,GO:0044425,GO:0044699,GO:0044710,GO:0044763,GO:0045185,GO:0051179,GO:0051235,GO:0051641,GO:0051651,GO:0065007,GO:0065008,GO:0070727,GO:0071704,GO:1902578	ko05110; Human Diseases; Infectious diseases; Vibrio cholerae infection
c166855_g6				C1	XP_016761034.1	OST3_OST6-domain-containing protein	Sphaerulina musiva SO2202	SEPMUDRAFT_149452	Fungi	k__Eukaryota		ko05166; Human Diseases; Infectious diseases; HTLV-I infection | ko05203; Human Diseases; Cancers; Viral carcinogenesis
c172497_g1				C1	OAQ24407.1	P-loop containing nucleoside triphosphate hydrolase protein	Mortierella elongata AG-77	K457DRAFT_142006	Fungi	k__Eukaryota	GO:0000166,GO:0001882,GO:0003674,GO:0003676,GO:0003824,GO:0005488,GO:0006139,GO:0006725,GO:0006793,GO:0006807,GO:0008150,GO:0008152,GO:0009058,GO:0009889,GO:0009987,GO:0016740,GO:0016772,GO:0019222,GO:0019538,GO:0031323,GO:0032553,GO:0034641,GO:0036094,GO:0043167,GO:0043168,GO:0043170,GO:0044237,GO:0044238,GO:0044249,GO:0044260,GO:0046483,GO:0050789,GO:0050794,GO:0051171,GO:0060255,GO:0065007,GO:…	ko05410; Human Diseases; Cardiovascular diseases; Hypertrophic cardiomyopathy (HCM) | ko05414; Human Diseases; Cardiovascular diseases; Dilated cardiomyopathy
c142937_g1				C1	WP_059022483.1	DNA/RNA non-specific endonuclease	Acetobacter ghanensis		Bacteria	k__Bacteria	GO:0003674,GO:0003676,GO:0003824,GO:0005488,GO:0005575,GO:0005622,GO:0005623,GO:0006139,GO:0006725,GO:0006807,GO:0008150,GO:0008152,GO:0009058,GO:0009987,GO:0016740,GO:0016772,GO:0032991,GO:0034641,GO:0042575,GO:0043170,GO:0043234,GO:0044237,GO:0044238,GO:0044249,GO:0044260,GO:0044424,GO:0044464,GO:0046483,GO:0071704,GO:0097159,GO:1901360,GO:1901363,GO:1901576,GO:1902494
c160408_g1				C1	EPZ34119.1	Glycine cleavage system P protein, homodimeric domain-containing	Rozella allomycis CSF55	O9G_004820	Fungi	k__Eukaryota	GO:0005575,GO:0005622,GO:0005623,GO:0005737,GO:0006807,GO:0008150,GO:0008152,GO:0009058,GO:0009987,GO:0019538,GO:0030529,GO:0034641,GO:0043170,GO:0043226,GO:0043228,GO:0043229,GO:0043232,GO:0044237,GO:0044238,GO:0044249,GO:0044260,GO:0044424,GO:0044444,GO:0044464,GO:0071704,GO:1901564,GO:1901576
c146453_g1				C1	KNE60575.1	hypothetical protein AMAG_05955	Allomyces macrogynus ATCC 38327	AMAG_05955	Fungi	k__Eukaryota	GO:0003674,GO:0005488,GO:0043167,GO:0043168
c156905_g2				C1	KNE61291.1	hypothetical protein AMAG_07032	Allomyces macrogynus ATCC 38327	AMAG_07032	Fungi	k__Eukaryota	GO:0003674,GO:0005488,GO:0043167,GO:0043169
c139069_g1				C1	ESA05358.1	hypothetical protein GLOINDRAFT_35630	Rhizophagus irregularis DAOM 181602	GLOINDRAFT_35630	Fungi	k__Eukaryota	GO:0005575,GO:0006139,GO:0006725,GO:0006807,GO:0008150,GO:0008152,GO:0009058,GO:0009889,GO:0009987,GO:0018995,GO:0019222,GO:0031323,GO:0033643,GO:0033646,GO:0034641,GO:0043170,GO:0043656,GO:0043657,GO:0044215,GO:0044216,GO:0044217,GO:0044237,GO:0044238,GO:0044249,GO:0044260,GO:0046483,GO:0050789,GO:0050794,GO:0051171,GO:0060255,GO:0065007,GO:0071704,GO:0080090,GO:1901360,GO:1901576
c155355_g2				C1	OAQ31553.1	methylthioribulose-1-phosphate dehydratase	Mortierella elongata AG-77	K457DRAFT_136068	Fungi	k__Eukaryota	GO:0003674,GO:0003676,GO:0005488,GO:0006139,GO:0006725,GO:0006807,GO:0008150,GO:0008152,GO:0009058,GO:0009889,GO:0009987,GO:0019222,GO:0031323,GO:0034641,GO:0043170,GO:0044237,GO:0044238,GO:0044249,GO:0044260,GO:0046483,GO:0050789,GO:0050794,GO:0051171,GO:0060255,GO:0065007,GO:0071704,GO:0080090,GO:0097159,GO:1901360,GO:1901363,GO:1901576
c159482_g3				C1	CCX32785.1	Similar to Serine/threonine-protein kinase GCN2; acc. no. P15442	Pyronema omphalodes CBS 100304	PCON_13636	Fungi	k__Eukaryota	GO:0003674,GO:0005488,GO:0005575,GO:0005622,GO:0005623,GO:0043167,GO:0043169,GO:0043226,GO:0043227,GO:0043229,GO:0043231,GO:0044424,GO:0044464
c157639_g1				C1	AIF25532.1	2,5-didehydrogluconate reductase	uncultured marine group II/III euryarchaeote		Archaea	k__Archaea	GO:0000166,GO:0003674,GO:0005488,GO:0036094,GO:0048037,GO:0050662,GO:0097159,GO:1901265,GO:1901363
c146158_g1				C1	KXS18187.1	2-oxoglutarate/malate translocator	Gonapodya prolifera JEL478	M427DRAFT_54016	Fungi	k__Eukaryota	GO:0003674,GO:0003824,GO:0005575,GO:0005622,GO:0005623,GO:0005737,GO:0007049,GO:0008150,GO:0009987,GO:0012505,GO:0016491,GO:0016701,GO:0016705,GO:0043226,GO:0043227,GO:0043229,GO:0043231,GO:0044424,GO:0044444,GO:0044464,GO:0044699,GO:0044763,GO:0051213
c123141_g1				C1	WP_036803896.1	30S ribosomal protein S10	Planomicrobium glaciei	rpsJ	Bacteria	k__Bacteria;p__Firmicutes;c__Bacilli
c161305_g1				C1	WP_065392557.1	30S ribosomal protein S13	Aeromonas hydrophila		Bacteria	k__Bacteria	GO:0000166,GO:0003674,GO:0003824,GO:0004857,GO:0005488,GO:0006082,GO:0006629,GO:0006725,GO:0006793,GO:0006807,GO:0006810,GO:0008150,GO:0008152,GO:0009056,GO:0009058,GO:0009987,GO:0016491,GO:0016614,GO:0016627,GO:0016740,GO:0016744,GO:0019637,GO:0030234,GO:0034641,GO:0036094,GO:0042168,GO:0042440,GO:0044237,GO:0044238,GO:0044249,GO:0044255,GO:0044281,GO:0044699,GO:0044710,GO:0044711,GO:0044763,GO:…
c160126_g1				C1	WP_065402149.1	30S ribosomal protein S30e	Aeromonas piscicola		Bacteria	k__Bacteria	GO:0003674,GO:0005488,GO:0006082,GO:0006091,GO:0006520,GO:0006807,GO:0008150,GO:0008152,GO:0009056,GO:0009987,GO:0015980,GO:0043167,GO:0043169,GO:0044237,GO:0044238,GO:0044248,GO:0044281,GO:0044699,GO:0044710,GO:0044712,GO:0044763,GO:0055114,GO:0071704,GO:1901564,GO:1901575
c145460_g1				C1	WP_017455635.1	30S ribosomal protein S5, partial	Herbaspirillum rubrisubalbicans	rpsE	Bacteria	k__Bacteria	GO:0003674,GO:0003824,GO:0006082,GO:0006629,GO:0008150,GO:0008152,GO:0009058,GO:0009987,GO:0016740,GO:0016746,GO:0044237,GO:0044238,GO:0044249,GO:0044255,GO:0044281,GO:0044699,GO:0044710,GO:0044711,GO:0044763,GO:0071704,GO:1901576
c161854_g3				C1	WP_017454592.1	30S ribosomal protein S8, partial	Herbaspirillum rubrisubalbicans	rpsH	Bacteria	k__Bacteria	GO:0000166,GO:0001882,GO:0003674,GO:0003824,GO:0005488,GO:0016874,GO:0016879,GO:0032553,GO:0036094,GO:0043167,GO:0043168,GO:0043169,GO:0097159,GO:0097367,GO:1901265,GO:1901363
c157996_g1				C1	KZT02684.1	40S ribosomal protein S11	Laetiporus sulphureus 93-53	LAESUDRAFT_684900	Fungi	k__Eukaryota	GO:0003674,GO:0003824,GO:0016740,GO:0016757
c152571_g1				C1	XP_016609073.1	40S ribosomal protein S15	Spizellomyces punctatus DAOM BR117	SPPG_04127	Fungi	k__Eukaryota
c154833_g2				C1	XP_016604005.1	40S ribosomal protein S16	Spizellomyces punctatus DAOM BR117	SPPG_08570	Fungi	k__Eukaryota	GO:0003674,GO:0003676,GO:0003824,GO:0005488,GO:0006081,GO:0006082,GO:0006139,GO:0006629,GO:0006725,GO:0006793,GO:0006807,GO:0008150,GO:0008152,GO:0009058,GO:0009987,GO:0016491,GO:0016725,GO:0016740,GO:0016741,GO:0016787,GO:0016788,GO:0019637,GO:0034641,GO:0043167,GO:0043169,GO:0043170,GO:0044237,GO:0044238,GO:0044249,GO:0044255,GO:0044260,GO:0044281,GO:0044699,GO:0044710,GO:0044711,GO:0044763,GO:…
c157811_g3				C1	WP_065402138.1	40S ribosomal protein S19	Aeromonas piscicola		Bacteria	k__Bacteria	GO:0003674,GO:0003676,GO:0003824,GO:0005488,GO:0006081,GO:0006082,GO:0006139,GO:0006629,GO:0006725,GO:0006793,GO:0006807,GO:0008150,GO:0008152,GO:0009058,GO:0009987,GO:0016491,GO:0016725,GO:0016740,GO:0016741,GO:0016787,GO:0016788,GO:0019637,GO:0034641,GO:0043167,GO:0043169,GO:0043170,GO:0044237,GO:0044238,GO:0044249,GO:0044255,GO:0044260,GO:0044281,GO:0044699,GO:0044710,GO:0044711,GO:0044763,GO:…
c138685_g1				C1	WP_050307174.1	50S ribosomal protein L13, partial	Salmonella enterica	rplM	Bacteria	k__Bacteria	GO:0005575,GO:0005622,GO:0005623,GO:0005737,GO:0006139,GO:0006725,GO:0006807,GO:0006810,GO:0008104,GO:0008150,GO:0008152,GO:0009058,GO:0009889,GO:0009987,GO:0019222,GO:0019538,GO:0030529,GO:0031323,GO:0033036,GO:0034641,GO:0043170,GO:0043226,GO:0043228,GO:0043229,GO:0043232,GO:0044237,GO:0044238,GO:0044249,GO:0044260,GO:0044424,GO:0044444,GO:0044464,GO:0044699,GO:0044765,GO:0045184,GO:0046483,GO:…
c157402_g1				C1	WP_065392632.1	50S ribosomal protein L16, partial	Aeromonas hydrophila	rplJ	Bacteria	k__Bacteria
c104460_g1				C1	WP_068459052.1	50S ribosomal protein L24	Hyphomicrobium sulfonivorans	rplX	Bacteria	k__Bacteria	GO:0005575,GO:0005622,GO:0005623,GO:0005737,GO:0006807,GO:0008150,GO:0008152,GO:0009058,GO:0009987,GO:0019538,GO:0030529,GO:0034641,GO:0043170,GO:0043226,GO:0043228,GO:0043229,GO:0043232,GO:0044237,GO:0044238,GO:0044249,GO:0044260,GO:0044424,GO:0044444,GO:0044464,GO:0071704,GO:1901564,GO:1901576
c153499_g1				C1	XP_002840000.1	60S ribosomal protein L27	Tuber melanosporum Mel28	GSTUM_00008269001	Fungi	k__Eukaryota;p__Ascomycota
c152972_g1				C1	KNE57102.1	60S ribosomal protein L32	Allomyces macrogynus ATCC 38327	AMAG_02852	Fungi	k__Eukaryota
c162996_g1				C1	CDH57946.1	60s ribosomal protein l4	Lichtheimia corymbifera JMRC:FSU:9682	LCOR_08828.1	Fungi	k__Eukaryota	GO:0005575,GO:0005622,GO:0005623,GO:0005737,GO:0006807,GO:0008150,GO:0008152,GO:0009058,GO:0009987,GO:0019538,GO:0030529,GO:0034641,GO:0043170,GO:0043226,GO:0043228,GO:0043229,GO:0043232,GO:0044237,GO:0044238,GO:0044249,GO:0044260,GO:0044424,GO:0044444,GO:0044464,GO:0071704,GO:1901564,GO:1901576
c156445_g1				C1	EXX76046.1	AAA family ATPase CDC48	Rhizophagus irregularis DAOM 197198w	RirG_036680	Fungi	k__Eukaryota	GO:0000166,GO:0001882,GO:0003674,GO:0003824,GO:0005488,GO:0006139,GO:0006725,GO:0006807,GO:0006950,GO:0006996,GO:0008150,GO:0008152,GO:0009987,GO:0016043,GO:0016787,GO:0016817,GO:0032553,GO:0033554,GO:0034641,GO:0036094,GO:0042592,GO:0043167,GO:0043168,GO:0043170,GO:0044237,GO:0044238,GO:0044260,GO:0044699,GO:0044763,GO:0046483,GO:0050896,GO:0051716,GO:0065007,GO:0065008,GO:0071704,GO:0071840,GO:…
c172895_g1				C1	WP_066744191.1	ACS family MFS transporter	Sphingomonadales bacterium EhC05		Bacteria	k__Bacteria	GO:0003674,GO:0003824,GO:0016491,GO:0016651
c176555_g1				C1	WP_066744191.1	ACS family MFS transporter	Sphingomonadales bacterium EhC05		Bacteria	k__Bacteria
c177851_g1				C1	EPZ33975.1	Actinin-type, actin-binding domain-containing protein	Rozella allomycis CSF55	O9G_005656	Fungi	k__Eukaryota
c161705_g1				C1	OBZ85501.1	Actin-related protein 2/3 complex subunit 1A	Choanephora cucurbitarum	Arpc1a	Fungi	k__Eukaryota
c164059_g3				C1	EPZ31463.1	Actin-related protein 3	Rozella allomycis CSF55	O9G_002932	Fungi	k__Eukaryota	GO:0003674,GO:0003676,GO:0005488,GO:0005575,GO:0006139,GO:0006725,GO:0006807,GO:0008150,GO:0008152,GO:0009058,GO:0009889,GO:0009987,GO:0016020,GO:0019222,GO:0031224,GO:0031323,GO:0034641,GO:0043170,GO:0044237,GO:0044238,GO:0044249,GO:0044260,GO:0044425,GO:0046483,GO:0050789,GO:0050794,GO:0051171,GO:0060255,GO:0065007,GO:0071704,GO:0080090,GO:0097159,GO:1901360,GO:1901363,GO:1901576
c166578_g1				C1	KIG13928.1	Acyl-CoA dehydrogenase	Enhygromyxa salina	DB30_07423	Bacteria	k__Bacteria;p__Proteobacteria	GO:0000166,GO:0003674,GO:0003824,GO:0005488,GO:0005575,GO:0005622,GO:0005623,GO:0006139,GO:0006725,GO:0006807,GO:0008150,GO:0008152,GO:0009058,GO:0009889,GO:0009987,GO:0016491,GO:0016627,GO:0019222,GO:0031323,GO:0034641,GO:0036094,GO:0043167,GO:0043168,GO:0043169,GO:0043170,GO:0043226,GO:0043227,GO:0043229,GO:0043231,GO:0044237,GO:0044238,GO:0044249,GO:0044260,GO:0044424,GO:0044464,GO:0046483,GO:…
c169141_g2				C1	WP_037004172.1	acyl-CoA dehydrogenase family protein	Pseudomonas composti		Bacteria	k__Bacteria;p__Proteobacteria	GO:0000166,GO:0003674,GO:0003824,GO:0005488,GO:0006810,GO:0008104,GO:0008150,GO:0009987,GO:0016043,GO:0016491,GO:0016627,GO:0022607,GO:0033036,GO:0036094,GO:0043167,GO:0043168,GO:0043169,GO:0043933,GO:0044085,GO:0045184,GO:0048037,GO:0050662,GO:0051179,GO:0051234,GO:0070271,GO:0071840,GO:0097159,GO:1901265,GO:1901363
c175305_g3				C1	WP_006974787.1	acyl-CoA dehydrogenase family protein	Plesiocystis pacifica		Bacteria	k__Bacteria	GO:0000166,GO:0003674,GO:0003824,GO:0005488,GO:0006810,GO:0008104,GO:0008150,GO:0009987,GO:0016043,GO:0016491,GO:0016627,GO:0022607,GO:0033036,GO:0036094,GO:0043167,GO:0043168,GO:0043169,GO:0043933,GO:0044085,GO:0045184,GO:0048037,GO:0050662,GO:0051179,GO:0051234,GO:0070271,GO:0071840,GO:0097159,GO:1901265,GO:1901363
c157050_g2				C1	WP_066789574.1	acyl-CoA thioesterase/BAAT N-terminal domain-containing protein	Rummeliibacillus stabekisii		Bacteria	k__Bacteria	GO:0003674,GO:0003824,GO:0004857,GO:0008150,GO:0008152,GO:0008233,GO:0016787,GO:0017171,GO:0019207,GO:0019538,GO:0030234,GO:0043170,GO:0044238,GO:0071704,GO:0098772
c171522_g1				C1	OAA43833.1	ADAM protease ADM-B	Metarhizium rileyi RCEF 4871	NOR_04408	Fungi	k__Eukaryota	GO:0003674,GO:0003824,GO:0005488,GO:0008150,GO:0008152,GO:0008233,GO:0016787,GO:0019538,GO:0043167,GO:0043169,GO:0043170,GO:0044238,GO:0071704
c170538_g1				C1	OAA43833.1	ADAM protease ADM-B	Metarhizium rileyi RCEF 4871	NOR_04408	Fungi	k__Eukaryota	GO:0003674,GO:0003824,GO:0016740,GO:0016746
c166167_g3				C1	OAQ24295.1	adaptin ear-binding coat-associated protein 1 NECAP-1	Mortierella elongata AG-77	K457DRAFT_100769	Fungi	k__Eukaryota	GO:0003674,GO:0003824,GO:0005215,GO:0005488,GO:0005575,GO:0006810,GO:0008150,GO:0008152,GO:0008233,GO:0016020,GO:0016787,GO:0019012,GO:0019028,GO:0019538,GO:0022857,GO:0022891,GO:0022892,GO:0031224,GO:0043167,GO:0043169,GO:0043170,GO:0044238,GO:0044423,GO:0044425,GO:0044699,GO:0044765,GO:0051179,GO:0051234,GO:0071704,GO:1902578
c169873_g1				C1	WP_027307047.1	ADP-ribosylglycohydrolase family protein	Candidatus Pelagibacter ubique		Bacteria	k__Bacteria;p__Proteobacteria	GO:0003674,GO:0003824,GO:0005488,GO:0005575,GO:0005622,GO:0005623,GO:0005737,GO:0005794,GO:0005975,GO:0008150,GO:0008152,GO:0009058,GO:0012505,GO:0016020,GO:0016740,GO:0016757,GO:0031224,GO:0031984,GO:0043167,GO:0043169,GO:0043226,GO:0043227,GO:0043229,GO:0043231,GO:0044238,GO:0044422,GO:0044424,GO:0044425,GO:0044431,GO:0044444,GO:0044446,GO:0044464,GO:0044699,GO:0044710,GO:0044711,GO:0044723,GO:…
c171670_g3				C1	XP_017990666.1	agc ndr protein kinase	Malassezia pachydermatis	Malapachy_1414	Fungi	k__Eukaryota
c123559_g1				C1	WP_038540796.1	AHH domain-containing protein	endosymbiont of Acanthamoeba sp. UWC8		Bacteria	k__Bacteria;p__Proteobacteria;c__Alphaproteobacteria;o__Rickettsiales;f__Holosporaceae;g__Unclassified;s__endosymbiont of Acanthamoeba sp. UWC8
c152621_g1				C1	OGA09730.1	aldehyde-activating protein	Betaproteobacteria bacterium	A2W68_06040	Bacteria	k__Bacteria	GO:0003674,GO:0005488,GO:0005575,GO:0005622,GO:0005623,GO:0005737,GO:0006810,GO:0008104,GO:0008150,GO:0009579,GO:0012505,GO:0012506,GO:0016020,GO:0030117,GO:0030133,GO:0030658,GO:0030662,GO:0031090,GO:0031410,GO:0031982,GO:0031988,GO:0032991,GO:0033036,GO:0043167,GO:0043169,GO:0043226,GO:0043227,GO:0043229,GO:0043231,GO:0043234,GO:0044422,GO:0044424,GO:0044425,GO:0044433,GO:0044436,GO:0044444,GO:…
c156577_g1				C1	CUR52167.1	Aldo/keto reductase	Candidatus Nitrosotalea devanaterra	NDEV_1402	Archaea	k__Archaea	GO:0005575,GO:0006810,GO:0008150,GO:0009987,GO:0010496,GO:0016020,GO:0016032,GO:0031224,GO:0040011,GO:0044403,GO:0044419,GO:0044425,GO:0044764,GO:0044766,GO:0051179,GO:0051234,GO:0051701,GO:0051704,GO:0051814,GO:0052126,GO:0052192,GO:1902579,GO:1902586
c163286_g2				C1	ALO47221.1	Alkaline phosphatase	Pseudohongiella spirulinae	PS2015_2589	Bacteria	k__Bacteria	GO:0000166,GO:0001882,GO:0003674,GO:0003676,GO:0003824,GO:0005488,GO:0005575,GO:0005622,GO:0005623,GO:0005667,GO:0006082,GO:0006139,GO:0006520,GO:0006725,GO:0006793,GO:0006807,GO:0007049,GO:0008150,GO:0008152,GO:0009056,GO:0009058,GO:0009889,GO:0009987,GO:0016043,GO:0016491,GO:0016614,GO:0016627,GO:0016787,GO:0016788,GO:0016817,GO:0016853,GO:0016854,GO:0019222,GO:0019637,GO:0022402,GO:0022607,GO:…
c163286_g4				C1	WP_055732380.1	alkaline phosphatase	Agarivorans gilvus		Bacteria	k__Bacteria;p__Proteobacteria
c167500_g1				C1	WP_022845581.1	alpha/beta hydrolase	Acidobacteriaceae bacterium TAA 166		Bacteria	k__Bacteria	GO:0003674,GO:0003824,GO:0005975,GO:0008150,GO:0008152,GO:0009058,GO:0009987,GO:0016740,GO:0016757,GO:0019538,GO:0043170,GO:0044237,GO:0044238,GO:0044249,GO:0044260,GO:0044699,GO:0044710,GO:0044723,GO:0071704,GO:1901135,GO:1901576
c157181_g2				C1	WP_038095124.1	alpha/beta hydrolase	Tolypothrix bouteillei		Bacteria	k__Bacteria
c145385_g1				C1	KXS19973.1	alpha/beta-hydrolase	Gonapodya prolifera JEL478	M427DRAFT_67034	Fungi	k__Eukaryota
c168996_g4				C1	WP_048206237.1	alpha-2-macroglobulin	Methanococcoides methylutens		Archaea	k__Archaea
c103035_g1				C1	XP_016605864.1	amidohydrolase	Spizellomyces punctatus DAOM BR117	SPPG_06820	Fungi	k__Eukaryota	GO:0000166,GO:0001882,GO:0003674,GO:0003824,GO:0005488,GO:0005575,GO:0005622,GO:0005623,GO:0006082,GO:0006139,GO:0006520,GO:0006725,GO:0006807,GO:0008150,GO:0008152,GO:0009058,GO:0009987,GO:0016874,GO:0016875,GO:0019538,GO:0032553,GO:0034641,GO:0036094,GO:0043167,GO:0043168,GO:0043170,GO:0044237,GO:0044238,GO:0044249,GO:0044260,GO:0044281,GO:0044424,GO:0044464,GO:0044699,GO:0044710,GO:0044763,GO:…
c172757_g1				C1	GAC77659.1	amino acid transporters	Moesziomyces antarcticus T-34	PANT_27c00057	Fungi	k__Eukaryota
c174848_g2				C1	WP_066222180.1	aminopeptidase P family protein	Balneola sp. EhC07		Bacteria	k__Bacteria	GO:0000166,GO:0001882,GO:0003674,GO:0003676,GO:0003824,GO:0005215,GO:0005488,GO:0005575,GO:0005622,GO:0005623,GO:0005737,GO:0005746,GO:0006082,GO:0006091,GO:0006139,GO:0006520,GO:0006725,GO:0006807,GO:0008150,GO:0008152,GO:0008233,GO:0009058,GO:0009987,GO:0016020,GO:0016787,GO:0016817,GO:0016874,GO:0016875,GO:0019538,GO:0019866,GO:0022803,GO:0022857,GO:0030964,GO:0031090,GO:0031966,GO:0031967,GO:…
c116596_g1				C1	WP_067584917.1	ankyrin repeat domain-containing protein	Endozoicomonas ascidiicola		Bacteria	k__Bacteria	GO:0003674,GO:0003676,GO:0005488,GO:0005575,GO:0005622,GO:0005623,GO:0005737,GO:0005783,GO:0005789,GO:0006139,GO:0006725,GO:0006807,GO:0006810,GO:0006996,GO:0008104,GO:0008150,GO:0008152,GO:0009058,GO:0009889,GO:0009987,GO:0012505,GO:0016020,GO:0016021,GO:0016043,GO:0019222,GO:0022607,GO:0030029,GO:0031090,GO:0031224,GO:0031227,GO:0031300,GO:0031301,GO:0031323,GO:0031334,GO:0032535,GO:0032970,GO:…
c155210_g1				C1	WP_012472679.1	ankyrin repeat domain-containing protein	Candidatus Amoebophilus asiaticus		Bacteria	k__Bacteria;p__Bacteroidetes;c__Cytophagia;o__Cytophagales;f__Amoebophilaceae;g__Candidatus Amoebophilus;s__Candidatus Amoebophilus asiaticus	GO:0007154,GO:0007165,GO:0008150,GO:0009987,GO:0023052,GO:0044699,GO:0044700,GO:0044763,GO:0050789,GO:0050794,GO:0050896,GO:0051716,GO:0065007
c170427_g1				C1	XP_018136334.1	Ankyrin repeat-containing protein	Pochonia chlamydosporia 170	VFPPC_18398	Fungi	k__Eukaryota
c159379_g3				C1	WP_069134494.1	annexin	Gammaproteobacteria bacterium 2W06		Bacteria	k__Bacteria	GO:0000166,GO:0001882,GO:0003674,GO:0003676,GO:0005488,GO:0005543,GO:0005575,GO:0005622,GO:0005623,GO:0006139,GO:0006725,GO:0006807,GO:0006996,GO:0008150,GO:0008152,GO:0008289,GO:0009987,GO:0016043,GO:0032553,GO:0034641,GO:0036094,GO:0043167,GO:0043168,GO:0043169,GO:0043170,GO:0043226,GO:0043228,GO:0043229,GO:0043232,GO:0044237,GO:0044238,GO:0044260,GO:0044424,GO:0044464,GO:0046483,GO:0071704,GO:…
c118701_g2				C1	OBZ82809.1	AP-3 complex subunit sigma-1	Choanephora cucurbitarum	Ap3s1	Fungi	k__Eukaryota	GO:0000988,GO:0000989,GO:0001076,GO:0003674,GO:0003712,GO:0005215,GO:0005575,GO:0005622,GO:0005623,GO:0005737,GO:0006139,GO:0006725,GO:0006807,GO:0006810,GO:0008104,GO:0008150,GO:0008152,GO:0009058,GO:0009889,GO:0009987,GO:0016020,GO:0019222,GO:0022857,GO:0022891,GO:0022892,GO:0031224,GO:0031323,GO:0031974,GO:0032991,GO:0033036,GO:0034641,GO:0043170,GO:0043226,GO:0043227,GO:0043229,GO:0043231,GO:…
c159535_g3				C1	CDH50064.1	ap-3 complex subunit sigma-2	Lichtheimia corymbifera JMRC:FSU:9682	LCOR_01786.1	Fungi	k__Eukaryota
c148356_g1				C1	CAA74933.1	APM-1 protein	Homo sapiens	APM-1	Virus	k__Viruses;p__Unclassified;c__Unclassified;o__Unclassified;f__Papillomaviridae;g__Alphapapillomavirus;s__Alphapapillomavirus 7	GO:0003674,GO:0003676,GO:0005488,GO:0005575,GO:0005622,GO:0005623,GO:0006139,GO:0006725,GO:0006807,GO:0007049,GO:0008150,GO:0008152,GO:0009058,GO:0009889,GO:0009987,GO:0016043,GO:0019222,GO:0022402,GO:0022607,GO:0031323,GO:0034641,GO:0043170,GO:0043226,GO:0043227,GO:0043229,GO:0043231,GO:0044085,GO:0044237,GO:0044238,GO:0044249,GO:0044260,GO:0044424,GO:0044464,GO:0044699,GO:0044763,GO:0046483,GO:…
c176404_g3				C1	KXN65796.1	apoptosis-linked protein 2	Conidiobolus coronatus NRRL 28638	CONCODRAFT_62021	Fungi	k__Eukaryota	GO:0008150,GO:0008219,GO:0009987,GO:0010941,GO:0016265,GO:0044699,GO:0044763,GO:0050789,GO:0050794,GO:0065007
c178448_g2				C1	OFV81168.1	Appr-1-p processing protein	Acidobacteria bacterium RBG_13_68_16	A2Y78_07655	Bacteria	k__Bacteria;p__Acidobacteria;c__Unclassified;o__Unclassified;f__Unclassified;g__Unclassified;s__Acidobacteria bacterium RBG_13_68_16	GO:0006139,GO:0006725,GO:0006807,GO:0008150,GO:0008152,GO:0009058,GO:0009889,GO:0009987,GO:0019222,GO:0031323,GO:0034641,GO:0043170,GO:0044237,GO:0044238,GO:0044249,GO:0044260,GO:0046483,GO:0050789,GO:0050794,GO:0051171,GO:0060255,GO:0065007,GO:0071704,GO:0080090,GO:1901360,GO:1901576
c157168_g3				C1	WP_013738537.1	archease	Metallosphaera cuprina		Archaea	k__Archaea	GO:0003674,GO:0003676,GO:0005488,GO:0097159,GO:1901363
c145627_g2				C1	WP_015022741.1	asparagine synthetase B	Psychroflexus torquis		Bacteria	k__Bacteria	GO:0000988,GO:0000990,GO:0000996,GO:0003674,GO:0003676,GO:0003824,GO:0005488,GO:0006139,GO:0006281,GO:0006725,GO:0006807,GO:0006950,GO:0008150,GO:0008152,GO:0009056,GO:0009058,GO:0009889,GO:0009987,GO:0016740,GO:0016772,GO:0016874,GO:0016879,GO:0019222,GO:0019538,GO:0031323,GO:0033554,GO:0034641,GO:0043170,GO:0044237,GO:0044238,GO:0044248,GO:0044249,GO:0044260,GO:0044699,GO:0044710,GO:0044763,GO:…
c161547_g5				C1	WP_036751841.1	aspartoacylase	Photobacterium galatheae		Bacteria	k__Bacteria
c167890_g1				C1	AIS82656.1	aspartyl endopeptidase	Rhizopus oryzae		Fungi	k__Eukaryota	GO:0003674,GO:0003824,GO:0005488,GO:0006082,GO:0006807,GO:0008150,GO:0008152,GO:0009987,GO:0016740,GO:0016741,GO:0036094,GO:0043167,GO:0043168,GO:0043177,GO:0044237,GO:0044281,GO:0044699,GO:0044710,GO:0044763,GO:0071704,GO:1901564
c157922_g1				C1	XP_018292417.1	ATP synthase F1 subcomplex delta subunit ATP16	Phycomyces blakesleeanus NRRL 1555(-)	ATP16_2	Fungi	k__Eukaryota	GO:0000166,GO:0001882,GO:0003674,GO:0003676,GO:0003824,GO:0005215,GO:0005488,GO:0005575,GO:0006082,GO:0006520,GO:0006575,GO:0006725,GO:0006807,GO:0006810,GO:0008150,GO:0008152,GO:0009056,GO:0009987,GO:0016020,GO:0016740,GO:0016772,GO:0016787,GO:0016810,GO:0016817,GO:0016820,GO:0022804,GO:0022857,GO:0031224,GO:0032553,GO:0034641,GO:0036094,GO:0042180,GO:0043167,GO:0043168,GO:0044237,GO:0044238,GO:…
c119934_g1				C1	XP_007338786.1	ATP synthase F1, beta subunit	Auricularia subglabra TFB-10046 SS5	AURDEDRAFT_110922	Fungi	k__Eukaryota	GO:0000166,GO:0001882,GO:0003674,GO:0003676,GO:0003824,GO:0005215,GO:0005488,GO:0005575,GO:0006082,GO:0006520,GO:0006575,GO:0006725,GO:0006807,GO:0006810,GO:0008150,GO:0008152,GO:0009056,GO:0009987,GO:0016020,GO:0016740,GO:0016772,GO:0016787,GO:0016810,GO:0016817,GO:0016820,GO:0022804,GO:0022857,GO:0031224,GO:0032553,GO:0034641,GO:0036094,GO:0042180,GO:0043167,GO:0043168,GO:0044237,GO:0044238,GO:…
c132477_g1				C1	EPZ31988.1	ATPase, V1 complex, subunit F domain-containing protein	Rozella allomycis CSF55	O9G_004790	Fungi	k__Eukaryota	GO:0000166,GO:0001882,GO:0003674,GO:0003676,GO:0003824,GO:0005488,GO:0006139,GO:0006725,GO:0006793,GO:0006807,GO:0006810,GO:0008104,GO:0008150,GO:0008152,GO:0009058,GO:0009889,GO:0009987,GO:0016043,GO:0016740,GO:0016772,GO:0016787,GO:0016817,GO:0019222,GO:0019538,GO:0019637,GO:0031323,GO:0032553,GO:0033036,GO:0034641,GO:0036094,GO:0043167,GO:0043168,GO:0043170,GO:0044237,GO:0044238,GO:0044249,GO:…
c174505_g1				C1	WP_044183738.1	ATP-binding cassette domain-containing protein	Hyalangium minutum		Bacteria	k__Bacteria	GO:0000166,GO:0001882,GO:0003674,GO:0003676,GO:0003824,GO:0005488,GO:0005515,GO:0006139,GO:0006725,GO:0006807,GO:0006950,GO:0007154,GO:0007165,GO:0008150,GO:0008152,GO:0009058,GO:0009889,GO:0009987,GO:0016787,GO:0016817,GO:0019222,GO:0023052,GO:0031323,GO:0032403,GO:0032553,GO:0033554,GO:0034641,GO:0036094,GO:0043167,GO:0043168,GO:0043170,GO:0044237,GO:0044238,GO:0044249,GO:0044260,GO:0044699,GO:…
c167270_g10				C1	GAN02908.1	ATP-binding cassette sub-family B member 8, mitochondrial	Mucor ambiguus	MAM1_0030d02358	Fungi	k__Eukaryota	GO:0000166,GO:0001882,GO:0003008,GO:0003674,GO:0003824,GO:0005102,GO:0005488,GO:0005515,GO:0006793,GO:0008150,GO:0008152,GO:0009987,GO:0016740,GO:0016772,GO:0019538,GO:0032501,GO:0032553,GO:0036094,GO:0043167,GO:0043168,GO:0043169,GO:0043170,GO:0044057,GO:0044237,GO:0044238,GO:0044260,GO:0044699,GO:0044707,GO:0050789,GO:0051239,GO:0065007,GO:0065008,GO:0071704,GO:0090066,GO:0097159,GO:0097367,GO:…
c176233_g4				C1	EXX65284.1	ATP-binding cassette transporter YOR1	Rhizophagus irregularis DAOM 197198w	RirG_134600	Fungi	k__Eukaryota	GO:0000166,GO:0001882,GO:0003674,GO:0003676,GO:0003824,GO:0005488,GO:0016787,GO:0016817,GO:0032553,GO:0036094,GO:0043167,GO:0043168,GO:0097159,GO:0097367,GO:1901265,GO:1901363
c171882_g1				C1	OCW35764.1	ATP-dependent metallopeptidase HflB	Diaporthe helianthi	DHEL01_05042	Fungi	k__Eukaryota	GO:0003674,GO:0003824,GO:0005215,GO:0005575,GO:0005622,GO:0005623,GO:0006139,GO:0006725,GO:0006793,GO:0006807,GO:0006810,GO:0008150,GO:0008152,GO:0009058,GO:0009987,GO:0016020,GO:0016469,GO:0016787,GO:0016817,GO:0016820,GO:0019637,GO:0022804,GO:0022857,GO:0022891,GO:0022892,GO:0032991,GO:0033178,GO:0034641,GO:0043234,GO:0044237,GO:0044238,GO:0044249,GO:0044281,GO:0044424,GO:0044425,GO:0044464,GO:…
c154834_g1				C1	ANZ76333.1	BA75_04313T0	Komagataella pastoris	ATY40_BA7504313	Fungi	k__Eukaryota	GO:0000166,GO:0001882,GO:0003674,GO:0003676,GO:0003824,GO:0005488,GO:0006139,GO:0006725,GO:0006793,GO:0006807,GO:0007154,GO:0007165,GO:0008150,GO:0008152,GO:0009058,GO:0009889,GO:0009987,GO:0016787,GO:0016817,GO:0019222,GO:0019538,GO:0019637,GO:0023052,GO:0031323,GO:0032553,GO:0034641,GO:0036094,GO:0043167,GO:0043168,GO:0043170,GO:0044237,GO:0044238,GO:0044249,GO:0044260,GO:0044699,GO:0044700,GO:…
c158737_g1				C1	AOC55241.1	Bcl-2 like protein	Lymphocystis disease virus Sa	LCDVSa157L	Virus	k__Viruses;p__Unclassified;c__Unclassified;o__Unclassified;f__Iridoviridae;g__Lymphocystivirus	GO:0008150,GO:0008219,GO:0009987,GO:0010941,GO:0016265,GO:0044699,GO:0044763,GO:0050789,GO:0050794,GO:0065007
c109009_g1				C1	WP_011391545.1	bifunctional demethylmenaquinone	Rhodospirillum rubrum	ubiE	Bacteria	k__Bacteria	GO:0003674,GO:0003824,GO:0016740,GO:0016741
c174650_g1				C1	KXN66660.1	Brix-domain-containing protein	Conidiobolus coronatus NRRL 28638	CONCODRAFT_61548	Fungi	k__Eukaryota	GO:0003674,GO:0003824,GO:0005575,GO:0005622,GO:0005623,GO:0006139,GO:0006725,GO:0006807,GO:0006950,GO:0008150,GO:0008152,GO:0009987,GO:0016787,GO:0016817,GO:0033554,GO:0034641,GO:0043170,GO:0043226,GO:0043227,GO:0043229,GO:0043231,GO:0044237,GO:0044238,GO:0044260,GO:0044424,GO:0044464,GO:0046483,GO:0050896,GO:0051716,GO:0071704,GO:1901360
c175134_g6				C1	YP_009281924.1	btb kelch-domain containing protein	Volepox virus	BI079_gp176	Virus	k__Viruses;p__Unclassified;c__Unclassified;o__Unclassified	GO:0003674,GO:0003824,GO:0005575,GO:0005622,GO:0005623,GO:0005737,GO:0006629,GO:0006793,GO:0006807,GO:0008150,GO:0008152,GO:0009058,GO:0009987,GO:0016829,GO:0016849,GO:0019538,GO:0019637,GO:0030529,GO:0034641,GO:0043170,GO:0043226,GO:0043228,GO:0043229,GO:0043232,GO:0044237,GO:0044238,GO:0044249,GO:0044255,GO:0044260,GO:0044424,GO:0044444,GO:0044464,GO:0044699,GO:0044710,GO:0044763,GO:0071704,GO:…
c160623_g2				C1	WP_025228690.1	C1 family peptidase	Fimbriimonas ginsengisoli		Bacteria	k__Bacteria	GO:0003674,GO:0003676,GO:0003824,GO:0003916,GO:0005215,GO:0005488,GO:0005575,GO:0005622,GO:0005623,GO:0005732,GO:0005737,GO:0005840,GO:0005886,GO:0006139,GO:0006725,GO:0006793,GO:0006807,GO:0006810,GO:0006996,GO:0008150,GO:0008152,GO:0009058,GO:0009889,GO:0009987,GO:0016020,GO:0016021,GO:0016043,GO:0016469,GO:0016853,GO:0019222,GO:0019538,GO:0019637,GO:0019866,GO:0022613,GO:0022804,GO:0022857,GO:…
c177750_g7				C1	WP_069134489.1	C1 family peptidase	Gammaproteobacteria bacterium 2W06		Bacteria	k__Bacteria	GO:0001775,GO:0005575,GO:0005576,GO:0005615,GO:0005622,GO:0005623,GO:0005737,GO:0005929,GO:0005938,GO:0006810,GO:0006950,GO:0007154,GO:0008104,GO:0008150,GO:0008152,GO:0009056,GO:0009611,GO:0009893,GO:0009894,GO:0009896,GO:0009987,GO:0012505,GO:0016043,GO:0019222,GO:0022406,GO:0022607,GO:0031323,GO:0031325,GO:0032501,GO:0032940,GO:0033036,GO:0042995,GO:0043226,GO:0043227,GO:0043228,GO:0043229,GO:…
c178083_g1				C1	WP_069134489.1	C1 family peptidase	Gammaproteobacteria bacterium 2W06		Bacteria	k__Bacteria	GO:0001775,GO:0005575,GO:0005576,GO:0005615,GO:0005622,GO:0005623,GO:0005737,GO:0005929,GO:0005938,GO:0006810,GO:0006950,GO:0007154,GO:0008104,GO:0008150,GO:0008152,GO:0009056,GO:0009611,GO:0009893,GO:0009894,GO:0009896,GO:0009987,GO:0012505,GO:0016043,GO:0019222,GO:0022406,GO:0022607,GO:0031323,GO:0031325,GO:0032501,GO:0032940,GO:0033036,GO:0042995,GO:0043226,GO:0043227,GO:0043228,GO:0043229,GO:…
c171859_g2				C1	WP_069134460.1	C13 family peptidase	Gammaproteobacteria bacterium 2W06		Bacteria	k__Bacteria;p__Proteobacteria;c__Gammaproteobacteria;o__Unclassified;f__Unclassified;g__Unclassified;s__Gammaproteobacteria bacterium 2W06	GO:0003674,GO:0003824,GO:0005215,GO:0005488,GO:0005575,GO:0006810,GO:0008150,GO:0008152,GO:0008233,GO:0016020,GO:0016787,GO:0019538,GO:0022857,GO:0022891,GO:0022892,GO:0031224,GO:0043167,GO:0043169,GO:0043170,GO:0044238,GO:0044425,GO:0044699,GO:0044765,GO:0051179,GO:0051234,GO:0071704,GO:1902578
c176609_g1				C1	WP_062045116.1	cadherin domain-containing protein	Lentimicrobium saccharophilum		Bacteria	k__Bacteria	GO:0000166,GO:0001882,GO:0003674,GO:0003824,GO:0004871,GO:0004872,GO:0005488,GO:0005975,GO:0006629,GO:0006793,GO:0006996,GO:0007155,GO:0008104,GO:0008150,GO:0008152,GO:0008233,GO:0009058,GO:0009987,GO:0010256,GO:0016043,GO:0016740,GO:0016757,GO:0016772,GO:0016787,GO:0019538,GO:0019637,GO:0022610,GO:0032553,GO:0033036,GO:0036094,GO:0038023,GO:0043167,GO:0043168,GO:0043169,GO:0043170,GO:0044237,GO:…
c177996_g1				C1	WP_062045116.1	cadherin domain-containing protein	Lentimicrobium saccharophilum		Bacteria	k__Bacteria	GO:0000166,GO:0001882,GO:0003674,GO:0003824,GO:0004871,GO:0004872,GO:0005488,GO:0005975,GO:0006629,GO:0006793,GO:0006996,GO:0007155,GO:0008104,GO:0008150,GO:0008152,GO:0008233,GO:0009058,GO:0009987,GO:0010256,GO:0016043,GO:0016740,GO:0016757,GO:0016772,GO:0016787,GO:0019538,GO:0019637,GO:0022610,GO:0032553,GO:0033036,GO:0036094,GO:0038023,GO:0043167,GO:0043168,GO:0043169,GO:0043170,GO:0044237,GO:…
c109066_g3				C1	WP_062045116.1	cadherin domain-containing protein	Lentimicrobium saccharophilum		Bacteria	k__Bacteria	GO:0000166,GO:0001882,GO:0003674,GO:0003824,GO:0004871,GO:0004872,GO:0005488,GO:0005975,GO:0006629,GO:0006793,GO:0006996,GO:0007155,GO:0008104,GO:0008150,GO:0008152,GO:0008233,GO:0009058,GO:0009987,GO:0010256,GO:0016043,GO:0016740,GO:0016757,GO:0016772,GO:0016787,GO:0019538,GO:0019637,GO:0022610,GO:0032553,GO:0033036,GO:0036094,GO:0038023,GO:0043167,GO:0043168,GO:0043169,GO:0043170,GO:0044237,GO:…
c178441_g1				C1	WP_062045114.1	cadherin domain-containing protein	Lentimicrobium saccharophilum		Bacteria	k__Bacteria	GO:0000166,GO:0001882,GO:0003674,GO:0003824,GO:0004871,GO:0004872,GO:0005488,GO:0005975,GO:0006629,GO:0006793,GO:0006996,GO:0007155,GO:0008104,GO:0008150,GO:0008152,GO:0008233,GO:0009058,GO:0009987,GO:0010256,GO:0016043,GO:0016740,GO:0016757,GO:0016772,GO:0016787,GO:0019538,GO:0019637,GO:0022610,GO:0032553,GO:0033036,GO:0036094,GO:0038023,GO:0043167,GO:0043168,GO:0043169,GO:0043170,GO:0044237,GO:…
c169691_g5				C1	WP_067343398.1	cadherin domain-containing protein, partial	Marinomonas spartinae		Bacteria	k__Bacteria	GO:0000166,GO:0001882,GO:0003674,GO:0003824,GO:0004871,GO:0004872,GO:0005488,GO:0005975,GO:0006629,GO:0006793,GO:0006996,GO:0007155,GO:0008104,GO:0008150,GO:0008152,GO:0008233,GO:0009058,GO:0009987,GO:0010256,GO:0016043,GO:0016740,GO:0016757,GO:0016772,GO:0016787,GO:0019538,GO:0019637,GO:0022610,GO:0032553,GO:0033036,GO:0036094,GO:0038023,GO:0043167,GO:0043168,GO:0043169,GO:0043170,GO:0044237,GO:…
c166228_g3				C1	WP_052300598.1	cadherin-like beta sandwich domain-containing protein	Kyrpidia tusciae		Bacteria	k__Bacteria	GO:0000166,GO:0001882,GO:0003674,GO:0003824,GO:0005488,GO:0005575,GO:0005622,GO:0005623,GO:0005737,GO:0006139,GO:0006725,GO:0006793,GO:0006807,GO:0007155,GO:0008150,GO:0008152,GO:0009058,GO:0009987,GO:0016740,GO:0016772,GO:0019538,GO:0019637,GO:0022610,GO:0030529,GO:0032553,GO:0034641,GO:0036094,GO:0043167,GO:0043168,GO:0043169,GO:0043170,GO:0043226,GO:0043228,GO:0043229,GO:0043232,GO:0044237,GO:…
c155284_g1				C1	WP_057952257.1	calcium/sodium antiporter	Salinivirga cyanobacteriivorans		Bacteria	k__Bacteria	GO:0003674,GO:0005488,GO:0043167,GO:0043169
c132108_g1				C1	EPB83261.1	calreticulin	Mucor circinelloides 1006PhL	HMPREF1544_10005	Fungi	k__Eukaryota	GO:0000166,GO:0001882,GO:0003674,GO:0003676,GO:0003824,GO:0005215,GO:0005488,GO:0005575,GO:0005622,GO:0005623,GO:0005737,GO:0006082,GO:0006139,GO:0006520,GO:0006725,GO:0006793,GO:0006807,GO:0006810,GO:0008150,GO:0008152,GO:0009058,GO:0009987,GO:0016020,GO:0016469,GO:0016740,GO:0016772,GO:0016787,GO:0016798,GO:0016874,GO:0016875,GO:0019637,GO:0019866,GO:0022857,GO:0022891,GO:0022892,GO:0031090,GO:…
c153048_g1				C1	CDH56196.1	candidate mitochondrial 50s ribosomal proteinl22	Lichtheimia corymbifera JMRC:FSU:9682	LCOR_07271.1	Fungi	k__Eukaryota	GO:0000166,GO:0001882,GO:0003674,GO:0003676,GO:0003824,GO:0005488,GO:0006139,GO:0006725,GO:0006793,GO:0006807,GO:0008150,GO:0008152,GO:0009058,GO:0009889,GO:0009987,GO:0016740,GO:0016772,GO:0019222,GO:0019538,GO:0031323,GO:0032553,GO:0034641,GO:0036094,GO:0043167,GO:0043168,GO:0043170,GO:0044237,GO:0044238,GO:0044249,GO:0044260,GO:0046483,GO:0050789,GO:0050794,GO:0051171,GO:0060255,GO:0065007,GO:…
c162528_g8				C1	NP_203611.1	cathepsin	Helicoverpa armigera nucleopolyhedrovirus	HaSNPVgOrf56	Virus	k__Viruses;p__Unclassified;c__Unclassified;o__Unclassified;f__Baculoviridae;g__Alphabaculovirus	GO:0003674,GO:0003824,GO:0005488,GO:0005575,GO:0005622,GO:0005623,GO:0006996,GO:0008150,GO:0009987,GO:0016043,GO:0016491,GO:0016684,GO:0022607,GO:0043226,GO:0043227,GO:0043229,GO:0043231,GO:0043933,GO:0044085,GO:0044424,GO:0044464,GO:0046906,GO:0070271,GO:0071840,GO:0097159,GO:1901363
c164220_g2				C1	WP_009625535.1	class I SAM-dependent methyltransferase	Pseudanabaena biceps		Bacteria	k__Bacteria	GO:0000166,GO:0001882,GO:0003674,GO:0003676,GO:0003824,GO:0005488,GO:0005575,GO:0005622,GO:0005623,GO:0006082,GO:0006139,GO:0006520,GO:0006725,GO:0006807,GO:0008150,GO:0008152,GO:0009058,GO:0009987,GO:0016740,GO:0016741,GO:0016874,GO:0016875,GO:0019222,GO:0019538,GO:0032259,GO:0032553,GO:0034641,GO:0036094,GO:0043167,GO:0043168,GO:0043170,GO:0043414,GO:0044237,GO:0044238,GO:0044249,GO:0044260,GO:…
c143871_g2				C1	WP_069069469.1	class I SAM-dependent methyltransferase	Nostoc sp. KVJ20		Bacteria	k__Bacteria	GO:0003674,GO:0003676,GO:0003824,GO:0005488,GO:0006082,GO:0006139,GO:0006629,GO:0006725,GO:0006807,GO:0008150,GO:0008152,GO:0009058,GO:0009889,GO:0009987,GO:0016491,GO:0016614,GO:0016740,GO:0016741,GO:0019222,GO:0031323,GO:0032259,GO:0034641,GO:0043170,GO:0043414,GO:0044237,GO:0044238,GO:0044249,GO:0044255,GO:0044260,GO:0044281,GO:0044699,GO:0044710,GO:0044763,GO:0046483,GO:0050789,GO:0050794,GO:…
c177070_g2				C1	OCH88114.1	Cl-channel protein	Obba rivulosa	OBBRIDRAFT_847239	Fungi	k__Eukaryota	GO:0005575,GO:0005622,GO:0005623,GO:0005737,GO:0005794,GO:0005886,GO:0005905,GO:0006810,GO:0008104,GO:0008150,GO:0012505,GO:0012506,GO:0016020,GO:0030117,GO:0030133,GO:0030658,GO:0030660,GO:0030662,GO:0031090,GO:0031410,GO:0031982,GO:0031988,GO:0032991,GO:0033036,GO:0043226,GO:0043227,GO:0043229,GO:0043231,GO:0043234,GO:0044422,GO:0044424,GO:0044425,GO:0044431,GO:0044433,GO:0044444,GO:0044446,GO:…
c130713_g1				C1	KIY67022.1	cleavage and polyadenylation specific factor 5	Cylindrobasidium torrendii FP15055 ss-10	CYLTODRAFT_490983	Fungi	k__Eukaryota	GO:0005575,GO:0005622,GO:0005623,GO:0005737,GO:0005794,GO:0005886,GO:0005905,GO:0006810,GO:0008104,GO:0008150,GO:0012505,GO:0012506,GO:0016020,GO:0030117,GO:0030133,GO:0030658,GO:0030660,GO:0030662,GO:0031090,GO:0031410,GO:0031982,GO:0031988,GO:0032991,GO:0033036,GO:0043226,GO:0043227,GO:0043229,GO:0043231,GO:0043234,GO:0044422,GO:0044424,GO:0044425,GO:0044431,GO:0044433,GO:0044444,GO:0044446,GO:…
c155014_g1				C1	NP_955091.1	CNPV068 GNS1/SUR4-like protein	Canarypox virus	CNPV068	Virus	k__Viruses	GO:0000166,GO:0001882,GO:0003674,GO:0003824,GO:0005215,GO:0005488,GO:0005575,GO:0005623,GO:0005886,GO:0005887,GO:0006793,GO:0006810,GO:0008150,GO:0008152,GO:0009987,GO:0016020,GO:0016021,GO:0016740,GO:0016772,GO:0019538,GO:0022803,GO:0022857,GO:0022891,GO:0022892,GO:0031224,GO:0031226,GO:0032553,GO:0032991,GO:0036094,GO:0043167,GO:0043168,GO:0043170,GO:0043234,GO:0044237,GO:0044238,GO:0044260,GO:…
c170343_g4				C1	WP_068092023.1	Co2+/Mg2+ efflux protein ApaG	Novosphingobium rosa	apaG	Bacteria	k__Bacteria	GO:0000166,GO:0001882,GO:0003674,GO:0003824,GO:0004871,GO:0004872,GO:0005488,GO:0005575,GO:0006793,GO:0007154,GO:0007165,GO:0008150,GO:0008152,GO:0009987,GO:0016020,GO:0016740,GO:0016772,GO:0019538,GO:0023052,GO:0031224,GO:0032553,GO:0036094,GO:0038023,GO:0043167,GO:0043168,GO:0043170,GO:0044237,GO:0044238,GO:0044260,GO:0044425,GO:0044699,GO:0044700,GO:0044763,GO:0050789,GO:0050794,GO:0050896,GO:…
c169306_g1				C1	XP_018285543.1	cold-shock transcription factor	Phycomyces blakesleeanus NRRL 1555(-)	PHYBLDRAFT_151412	Fungi	k__Eukaryota	GO:0003674,GO:0005488,GO:0005515,GO:0008092
c157909_g1				C1	NP_570746.1	complement binding protein	Macacine gammaherpesvirus 5	MmrVgp03	Virus	k__Viruses;p__Unclassified;c__Unclassified	GO:0005575,GO:0005622,GO:0005623,GO:0006139,GO:0006725,GO:0006807,GO:0008150,GO:0008152,GO:0009987,GO:0034641,GO:0043170,GO:0044237,GO:0044238,GO:0044260,GO:0044424,GO:0044464,GO:0046483,GO:0071704,GO:1901360
c154411_g1				C1	EPZ34536.1	Concanavalin A-like lectin/glucanase, subgroup domain-containing	Rozella allomycis CSF55	O9G_001792	Fungi	k__Eukaryota	GO:0003674,GO:0004871,GO:0004872,GO:0038023,GO:0060089
c166784_g1				C1	XP_002422486.1	conserved hypothetical protein	Candida dubliniensis CD36	CD36_35245	Fungi	k__Eukaryota
c156752_g2				C1	CAJ73748.1	conserved hypothetical protein	Candidatus Kuenenia stuttgartiensis	kuste2994	Bacteria	k__Bacteria
c127178_g1				C1	GAN03529.1	conserved hypothetical protein	Mucor ambiguus	MAM1_0042c02984	Fungi	k__Eukaryota	GO:0000166,GO:0001882,GO:0003674,GO:0003676,GO:0003824,GO:0005215,GO:0005488,GO:0005575,GO:0005622,GO:0005623,GO:0005737,GO:0006139,GO:0006629,GO:0006725,GO:0006793,GO:0006807,GO:0006810,GO:0006950,GO:0006952,GO:0008150,GO:0008152,GO:0008233,GO:0009056,GO:0009058,GO:0009579,GO:0009605,GO:0009607,GO:0009617,GO:0009889,GO:0009987,GO:0015144,GO:0016020,GO:0016043,GO:0016491,GO:0016638,GO:0016740,GO:…
c163349_g1				C1	CBS91011.1	conserved protein of unknown function (plasmid)	Azospirillum lipoferum 4B	AZOLI_p50001	Bacteria	k__Bacteria	GO:0003674,GO:0003824,GO:0005488,GO:0008233,GO:0016787,GO:0043167,GO:0043169
c142488_g1				C1	OAQ34579.1	COQ7-domain-containing protein	Mortierella elongata AG-77	K457DRAFT_133589	Fungi	k__Eukaryota	GO:0003674,GO:0003676,GO:0005488,GO:0006139,GO:0006725,GO:0006807,GO:0008150,GO:0008152,GO:0009058,GO:0009889,GO:0009987,GO:0019222,GO:0031323,GO:0034641,GO:0043167,GO:0043169,GO:0043170,GO:0044237,GO:0044238,GO:0044249,GO:0044260,GO:0046483,GO:0050789,GO:0050794,GO:0051171,GO:0060255,GO:0065007,GO:0071704,GO:0080090,GO:0097159,GO:1901360,GO:1901363,GO:1901576
c171827_g2				C1	WP_061608303.1	CotH kinase family protein	Sorangium cellulosum		Bacteria	k__Bacteria	GO:0003674,GO:0005488,GO:0008150,GO:0042592,GO:0043167,GO:0043169,GO:0065007,GO:0065008
c119606_g1				C1	EXX73953.1	Cox11p	Rhizophagus irregularis DAOM 197198w	RirG_055600	Fungi	k__Eukaryota
c163855_g2				C1	EPZ32025.1	CRAL-TRIO domain-containing protein	Rozella allomycis CSF55	O9G_004290	Fungi	k__Eukaryota	GO:0003674,GO:0003824,GO:0016787,GO:0016798
c170612_g2				C1	WP_061611209.1	C-type lectin domain-containing protein	Sorangium cellulosum		Bacteria	k__Bacteria	GO:0003674,GO:0003824,GO:0006139,GO:0006725,GO:0006793,GO:0006807,GO:0008150,GO:0008152,GO:0009058,GO:0009987,GO:0016874,GO:0016879,GO:0019637,GO:0034641,GO:0044237,GO:0044238,GO:0044249,GO:0044281,GO:0044699,GO:0044710,GO:0044711,GO:0044763,GO:0046483,GO:0055086,GO:0071704,GO:1901360,GO:1901564,GO:1901576
c148523_g2				C1	AAK01665.1	Cu/Zn superoxide dismutase	Cryptococcus neoformans var. grubii	SOD1	Fungi	k__Eukaryota	GO:0003674,GO:0005488,GO:0008150,GO:0008152,GO:0009987,GO:0043167,GO:0043169,GO:0044237,GO:0072593
c148749_g1				C1	EXX71947.1	Cwc24p	Rhizophagus irregularis DAOM 197198w	RirG_073950	Fungi	k__Eukaryota	GO:0003674,GO:0003676,GO:0003824,GO:0005488,GO:0016491,GO:0016651,GO:0016667,GO:0043167,GO:0043169,GO:0097159,GO:1901363
c156524_g1				C1	EPZ34375.1	Cyclin domain-containing protein	Rozella allomycis CSF55	O9G_000562	Fungi	k__Eukaryota	GO:0000166,GO:0001882,GO:0003674,GO:0003824,GO:0005488,GO:0006793,GO:0008150,GO:0008152,GO:0009987,GO:0016740,GO:0016772,GO:0019538,GO:0032553,GO:0036094,GO:0043167,GO:0043168,GO:0043170,GO:0044237,GO:0044238,GO:0044260,GO:0071704,GO:0097159,GO:0097367,GO:1901265,GO:1901363
c107942_g1				C1	KFH70509.1	cytidine deaminase	Mortierella verticillata NRRL 6337	MVEG_03359	Fungi	k__Eukaryota	GO:0000166,GO:0001882,GO:0003674,GO:0003676,GO:0003824,GO:0005488,GO:0005575,GO:0006139,GO:0006281,GO:0006725,GO:0006807,GO:0006950,GO:0008150,GO:0008152,GO:0009987,GO:0016020,GO:0016787,GO:0016810,GO:0031224,GO:0032553,GO:0033554,GO:0034641,GO:0036094,GO:0043167,GO:0043168,GO:0043169,GO:0043170,GO:0044237,GO:0044238,GO:0044260,GO:0044425,GO:0044699,GO:0044710,GO:0044763,GO:0046483,GO:0050896,GO:…
c156954_g1				C1	EPE04559.1	cytochrome c oxidase subunit	Ophiostoma piceae UAMH 11346	F503_03621	Fungi	k__Eukaryota;p__Ascomycota;c__Sordariomycetes;o__Ophiostomatales;f__Ophiostomataceae;g__Ophiostoma;s__Ophiostoma piceae
c138581_g1				C1	KIR54292.1	cytochrome c oxidase subunit 5a	Cryptococcus gattii Ru294	I315_03351	Fungi	k__Eukaryota	GO:0003674,GO:0005215,GO:0005575,GO:0005622,GO:0005623,GO:0005737,GO:0006091,GO:0006139,GO:0006725,GO:0006793,GO:0006807,GO:0006810,GO:0008150,GO:0008152,GO:0009058,GO:0009987,GO:0016020,GO:0016469,GO:0019637,GO:0019866,GO:0022857,GO:0022891,GO:0022892,GO:0031090,GO:0031224,GO:0031966,GO:0031967,GO:0031975,GO:0032991,GO:0033177,GO:0034641,GO:0043226,GO:0043227,GO:0043229,GO:0043231,GO:0043234,GO:…
c178267_g2				C1	XP_007857243.1	cytochrome p450	Moniliophthora roreri MCA 2997	Moror_15570	Fungi	k__Eukaryota	GO:0003674,GO:0003676,GO:0005488,GO:0005575,GO:0005622,GO:0005623,GO:0006139,GO:0006725,GO:0006807,GO:0008150,GO:0008152,GO:0009058,GO:0009889,GO:0009987,GO:0019222,GO:0031323,GO:0034641,GO:0043167,GO:0043169,GO:0043170,GO:0043226,GO:0043227,GO:0043229,GO:0043231,GO:0044237,GO:0044238,GO:0044249,GO:0044260,GO:0044424,GO:0044464,GO:0046483,GO:0046906,GO:0050789,GO:0050794,GO:0051171,GO:0060255,GO:…
c167601_g1				C1	WP_017308210.1	cytochrome P450	Fischerella sp. PCC 9339		Bacteria	k__Bacteria	GO:0003674,GO:0003676,GO:0005488,GO:0005575,GO:0005622,GO:0005623,GO:0006139,GO:0006725,GO:0006807,GO:0008150,GO:0008152,GO:0009058,GO:0009889,GO:0009987,GO:0019222,GO:0031323,GO:0034641,GO:0043167,GO:0043169,GO:0043170,GO:0043226,GO:0043227,GO:0043229,GO:0043231,GO:0044237,GO:0044238,GO:0044249,GO:0044260,GO:0044424,GO:0044464,GO:0046483,GO:0046906,GO:0050789,GO:0050794,GO:0051171,GO:0060255,GO:…
c177862_g2				C1	WP_017308210.1	cytochrome P450	Fischerella sp. PCC 9339		Bacteria	k__Bacteria	GO:0003674,GO:0003676,GO:0005488,GO:0005575,GO:0005622,GO:0005623,GO:0006139,GO:0006725,GO:0006807,GO:0008150,GO:0008152,GO:0009058,GO:0009889,GO:0009987,GO:0019222,GO:0031323,GO:0034641,GO:0043167,GO:0043169,GO:0043170,GO:0043226,GO:0043227,GO:0043229,GO:0043231,GO:0044237,GO:0044238,GO:0044249,GO:0044260,GO:0044424,GO:0044464,GO:0046483,GO:0046906,GO:0050789,GO:0050794,GO:0051171,GO:0060255,GO:…
c162391_g1				C1	WP_069134462.1	cytochrome P450	Gammaproteobacteria bacterium 2W06		Bacteria	k__Bacteria	GO:0003674,GO:0003676,GO:0005488,GO:0005575,GO:0005622,GO:0005623,GO:0006139,GO:0006725,GO:0006807,GO:0008150,GO:0008152,GO:0009058,GO:0009889,GO:0009987,GO:0019222,GO:0031323,GO:0034641,GO:0043167,GO:0043169,GO:0043170,GO:0043226,GO:0043227,GO:0043229,GO:0043231,GO:0044237,GO:0044238,GO:0044249,GO:0044260,GO:0044424,GO:0044464,GO:0046483,GO:0046906,GO:0050789,GO:0050794,GO:0051171,GO:0060255,GO:…
c166320_g6				C1	XP_016612840.1	cytosolic Fe-S cluster assembly factor NBP35	Spizellomyces punctatus DAOM BR117	SPPG_00503	Fungi	k__Eukaryota	GO:0000166,GO:0001882,GO:0003674,GO:0003676,GO:0003824,GO:0005488,GO:0006790,GO:0006793,GO:0006807,GO:0006810,GO:0008104,GO:0008150,GO:0008152,GO:0009058,GO:0009987,GO:0016043,GO:0016740,GO:0016772,GO:0016787,GO:0016817,GO:0019538,GO:0019637,GO:0032553,GO:0033036,GO:0036094,GO:0043167,GO:0043168,GO:0043170,GO:0044237,GO:0044238,GO:0044249,GO:0044260,GO:0044699,GO:0044763,GO:0044765,GO:0044802,GO:…
c160027_g1				C1	WP_066896338.1	deoxynucleoside kinase	Streptobacillus hongkongensis		Bacteria	k__Bacteria
c159400_g2				C1	WP_010881307.1	dienelactone hydrolase family protein	Aquifex aeolicus		Bacteria	k__Bacteria	GO:0003674,GO:0003824,GO:0006082,GO:0006520,GO:0006807,GO:0008150,GO:0008152,GO:0009058,GO:0009987,GO:0016853,GO:0016854,GO:0044237,GO:0044238,GO:0044249,GO:0044281,GO:0044699,GO:0044710,GO:0044711,GO:0044763,GO:0071704,GO:1901564,GO:1901576
c178401_g1				C1	CDH56554.1	dimethylguanosine trna methyltransferase	Lichtheimia corymbifera JMRC:FSU:9682	LCOR_07586.1	Fungi	k__Eukaryota	GO:0003674,GO:0003676,GO:0003824,GO:0005488,GO:0005975,GO:0006139,GO:0006725,GO:0006807,GO:0008150,GO:0008152,GO:0009987,GO:0016740,GO:0016741,GO:0016787,GO:0016798,GO:0022613,GO:0032259,GO:0032501,GO:0034641,GO:0043167,GO:0043169,GO:0043170,GO:0043414,GO:0044085,GO:0044237,GO:0044238,GO:0044260,GO:0044699,GO:0044707,GO:0044710,GO:0044723,GO:0046483,GO:0048771,GO:0071704,GO:0071840,GO:0097159,GO:…
c141939_g2				C1	SCY51463.1	dipeptidyl-peptidase-4	Flavobacterium caeni	SAMN02927903_01597	Bacteria	k__Bacteria	GO:0003674,GO:0003824,GO:0005975,GO:0007154,GO:0008150,GO:0008152,GO:0009987,GO:0016740,GO:0016772,GO:0019400,GO:0044237,GO:0044238,GO:0044262,GO:0044281,GO:0044699,GO:0044710,GO:0044723,GO:0044763,GO:0050789,GO:0050794,GO:0065007,GO:0071704,GO:1901615
c165936_g5				C1	EIE78111.1	diphthine synthase	Rhizopus delemar RA 99-880	RO3G_02815	Fungi	k__Eukaryota	GO:0005575,GO:0005622,GO:0005623,GO:0006139,GO:0006725,GO:0006807,GO:0008150,GO:0008152,GO:0009987,GO:0019725,GO:0030529,GO:0034641,GO:0042592,GO:0043170,GO:0043226,GO:0043227,GO:0043229,GO:0043231,GO:0044237,GO:0044238,GO:0044260,GO:0044422,GO:0044424,GO:0044428,GO:0044446,GO:0044464,GO:0044699,GO:0044763,GO:0046483,GO:0050789,GO:0050794,GO:0065007,GO:0065008,GO:0071704,GO:1901360
c154139_g1				C1	WP_051573959.1	discoidin domain-containing protein	Streptomyces sp. PRh5		Bacteria	k__Bacteria	GO:0008150,GO:0008152,GO:0009987,GO:0019538,GO:0043170,GO:0044237,GO:0044238,GO:0044260,GO:0071704
c172364_g2				C1	WP_031066079.1	discoidin domain-containing protein	Streptomyces sp. NRRL WC-3742		Bacteria	k__Bacteria
c164505_g5				C1	XP_016610685.1	DNA-binding protein, 42 kDa	Spizellomyces punctatus DAOM BR117	SPPG_01733	Fungi	k__Eukaryota	GO:0006139,GO:0006725,GO:0006807,GO:0006950,GO:0008150,GO:0008152,GO:0009987,GO:0033554,GO:0034641,GO:0043170,GO:0044237,GO:0044238,GO:0044260,GO:0046483,GO:0050896,GO:0051716,GO:0071704,GO:1901360
c157764_g1				C1	XP_018736027.1	DNA-directed RNA polymerase core subunit RPB6	Sugiyamaella lignohabitans	RPO26	Fungi	k__Eukaryota	GO:0000166,GO:0001882,GO:0003674,GO:0005488,GO:0032553,GO:0036094,GO:0043167,GO:0043168,GO:0097159,GO:0097367,GO:1901265,GO:1901363
c130715_g1				C1	OBZ89488.1	DNA-directed RNA polymerase II subunit rpb7	Choanephora cucurbitarum	rpb7_0	Fungi	k__Eukaryota	GO:0000166,GO:0001882,GO:0003674,GO:0003676,GO:0003824,GO:0003916,GO:0005488,GO:0005575,GO:0005622,GO:0005623,GO:0006139,GO:0006725,GO:0006807,GO:0006996,GO:0008150,GO:0008152,GO:0009987,GO:0016043,GO:0016787,GO:0016817,GO:0016853,GO:0032553,GO:0034641,GO:0036094,GO:0043167,GO:0043168,GO:0043170,GO:0043226,GO:0043228,GO:0043229,GO:0043232,GO:0044237,GO:0044238,GO:0044260,GO:0044424,GO:0044464,GO:…
c152947_g1				C1	EPZ35785.1	DNA-directed RNA polymerase, insert domain-containing protein	Rozella allomycis CSF55	O9G_003268	Fungi	k__Eukaryota	GO:0000166,GO:0001882,GO:0003674,GO:0003676,GO:0003824,GO:0004497,GO:0005215,GO:0005488,GO:0005575,GO:0005622,GO:0005623,GO:0006139,GO:0006725,GO:0006793,GO:0006807,GO:0006810,GO:0006950,GO:0006996,GO:0007154,GO:0007165,GO:0008150,GO:0008152,GO:0008233,GO:0009056,GO:0009058,GO:0009889,GO:0009987,GO:0016020,GO:0016032,GO:0016043,GO:0016491,GO:0016614,GO:0016627,GO:0016705,GO:0016740,GO:0016746,GO:…
c165781_g3				C1	KZT53518.1	DnaJ-domain-containing protein	Calocera cornea HHB12733	CALCODRAFT_501031	Fungi	k__Eukaryota	GO:0003674,GO:0003676,GO:0003824,GO:0005488,GO:0006139,GO:0006725,GO:0006807,GO:0008150,GO:0008152,GO:0009987,GO:0016740,GO:0016741,GO:0032259,GO:0034641,GO:0043167,GO:0043169,GO:0043170,GO:0043414,GO:0044237,GO:0044238,GO:0044260,GO:0046483,GO:0071704,GO:0097159,GO:1901360,GO:1901363
c173340_g9				C1	XP_007378776.1	DNase I-like protein	Punctularia strigosozonata HHB-11173 SS5	PUNSTDRAFT_110026	Fungi	k__Eukaryota	GO:0003674,GO:0005215,GO:0005575,GO:0005622,GO:0005623,GO:0005737,GO:0006139,GO:0006725,GO:0006793,GO:0006807,GO:0006810,GO:0006950,GO:0006952,GO:0008150,GO:0008152,GO:0009058,GO:0009605,GO:0009607,GO:0009617,GO:0009987,GO:0016020,GO:0016469,GO:0019012,GO:0019637,GO:0019866,GO:0022857,GO:0022891,GO:0022892,GO:0031090,GO:0031224,GO:0031966,GO:0031967,GO:0031975,GO:0032991,GO:0033177,GO:0034641,GO:…
c145301_g1				C1	NP_417431.1	DUF1202 domain-containing protein YggM	Escherichia coli str. K-12 substr. MG1655	yggM	Bacteria	k__Bacteria;p__Proteobacteria	GO:0003674,GO:0003824,GO:0016491,GO:0016903
c157626_g3				C1	OAQ26616.1	DUF1620-domain-containing protein	Mortierella elongata AG-77	K457DRAFT_157460	Fungi	k__Eukaryota
c163549_g3				C1	WP_022830728.1	DUF1624 domain-containing protein	Mucilaginibacter oryzae		Bacteria	k__Bacteria
c163826_g1				C1	KXN72440.1	DUF1692-domain-containing protein	Conidiobolus coronatus NRRL 28638	CONCODRAFT_56398	Fungi	k__Eukaryota
c169577_g1				C1	WP_066929792.1	DUF1725 domain-containing protein	Mycobacterium sp. 1554424.7		Bacteria	k__Bacteria	GO:0000166,GO:0001882,GO:0003674,GO:0003676,GO:0003824,GO:0005488,GO:0006139,GO:0006725,GO:0006793,GO:0006807,GO:0008150,GO:0008152,GO:0009058,GO:0009889,GO:0009987,GO:0016740,GO:0016772,GO:0019222,GO:0019538,GO:0031323,GO:0032553,GO:0034641,GO:0036094,GO:0043167,GO:0043168,GO:0043170,GO:0044237,GO:0044238,GO:0044249,GO:0044260,GO:0046483,GO:0050789,GO:0050794,GO:0051171,GO:0060255,GO:0065007,GO:…
c171465_g1				C1	WP_048063792.1	DUF3883 domain-containing protein	Methanoculleus marisnigri		Archaea	k__Archaea	GO:0005575,GO:0005622,GO:0005623,GO:0005737,GO:0044424,GO:0044444,GO:0044464
c174302_g2				C1	WP_051256600.1	DUF4231 domain-containing protein	Cystobacter fuscus		Bacteria	k__Bacteria	GO:0003674,GO:0005215,GO:0005575,GO:0006810,GO:0008150,GO:0016020,GO:0022803,GO:0022857,GO:0022891,GO:0022892,GO:0031224,GO:0044425,GO:0044699,GO:0044765,GO:0051179,GO:0051234,GO:1902578
c165856_g5				C1	WP_068134236.1	DUF4347 domain-containing protein	Roseimaritima ulvae		Bacteria	k__Bacteria	GO:0005575,GO:0005622,GO:0005623,GO:0005737,GO:0005794,GO:0005886,GO:0005905,GO:0006810,GO:0008104,GO:0008150,GO:0012505,GO:0012506,GO:0016020,GO:0030117,GO:0030133,GO:0030658,GO:0030660,GO:0030662,GO:0031090,GO:0031410,GO:0031982,GO:0031988,GO:0032991,GO:0033036,GO:0043226,GO:0043227,GO:0043229,GO:0043231,GO:0043234,GO:0044422,GO:0044424,GO:0044425,GO:0044431,GO:0044433,GO:0044444,GO:0044446,GO:…
c155391_g1				C1	KXS10896.1	DUF647-domain-containing protein	Gonapodya prolifera JEL478	M427DRAFT_36502	Fungi	k__Eukaryota
c163004_g4				C1	WP_032105606.1	DUF853 domain-containing protein, partial	Escherichia coli		Bacteria	k__Bacteria;p__Proteobacteria;c__Gammaproteobacteria;o__Enterobacterales;f__Enterobacteriaceae
c137607_g1				C1	OAQ33895.1	DUF872-domain-containing protein	Mortierella elongata AG-77	K457DRAFT_134215	Fungi	k__Eukaryota;p__Mucoromycota
c127423_g1				C1	OAQ32190.1	DUF953-domain-containing protein	Mortierella elongata AG-77	K457DRAFT_123635	Fungi	k__Eukaryota
c131633_g1				C1	KNE69126.1	dynein light chain 2, cytoplasmic	Allomyces macrogynus ATCC 38327	AMAG_13983	Fungi	k__Eukaryota
c148277_g1				C1	CDH61415.1	e3 ubiquitin-protein ligase ubr7	Lichtheimia corymbifera JMRC:FSU:9682	LCOR_12191.1	Fungi	k__Eukaryota
c161001_g2				C1	KZV83099.1	EF-hand	Exidia glandulosa HHB12029	EXIGLDRAFT_656482	Fungi	k__Eukaryota	GO:0003674,GO:0003824,GO:0005975,GO:0006082,GO:0006091,GO:0006139,GO:0006725,GO:0006793,GO:0006807,GO:0008150,GO:0008152,GO:0009056,GO:0009987,GO:0016740,GO:0016772,GO:0019637,GO:0034641,GO:0044237,GO:0044238,GO:0044281,GO:0044699,GO:0044710,GO:0044712,GO:0044723,GO:0044763,GO:0046483,GO:0051186,GO:0055086,GO:0071704,GO:1901135,GO:1901360,GO:1901564,GO:1901575,GO:1901657
c153812_g1				C1	KXS19337.1	EF-hand	Gonapodya prolifera JEL478	M427DRAFT_95378	Fungi	k__Eukaryota	GO:0003674,GO:0003824,GO:0005975,GO:0006082,GO:0006091,GO:0006139,GO:0006725,GO:0006793,GO:0006807,GO:0008150,GO:0008152,GO:0009056,GO:0009987,GO:0016740,GO:0016772,GO:0019637,GO:0034641,GO:0044237,GO:0044238,GO:0044281,GO:0044699,GO:0044710,GO:0044712,GO:0044723,GO:0044763,GO:0046483,GO:0051186,GO:0055086,GO:0071704,GO:1901135,GO:1901360,GO:1901564,GO:1901575,GO:1901657
c105651_g1				C1	WP_017454576.1	EF-hand domain-containing protein	Herbaspirillum rubrisubalbicans		Bacteria	k__Bacteria;p__Proteobacteria;c__Betaproteobacteria;o__Burkholderiales;f__Oxalobacteraceae;g__Herbaspirillum;s__Herbaspirillum rubrisubalbicans
c175321_g5				C1	YP_758442.1	egt	Leucania separata nucleopolyhedrovirus	LSNPV_gpp145	Virus	k__Viruses;p__Unclassified;c__Unclassified;o__Unclassified;f__Baculoviridae	GO:0003674,GO:0003824,GO:0005575,GO:0005622,GO:0005623,GO:0005737,GO:0006807,GO:0007154,GO:0007165,GO:0008150,GO:0008152,GO:0009058,GO:0009987,GO:0016740,GO:0016757,GO:0019538,GO:0023052,GO:0030529,GO:0034641,GO:0043170,GO:0043226,GO:0043228,GO:0043229,GO:0043232,GO:0044237,GO:0044238,GO:0044249,GO:0044260,GO:0044424,GO:0044444,GO:0044464,GO:0044699,GO:0044700,GO:0044763,GO:0050789,GO:0050794,GO:…
c160619_g1				C1	YP_758442.1	egt	Leucania separata nucleopolyhedrovirus	LSNPV_gpp145	Virus	k__Viruses;p__Unclassified;c__Unclassified;o__Unclassified;f__Baculoviridae	GO:0003674,GO:0003824,GO:0005575,GO:0005622,GO:0005623,GO:0005737,GO:0006807,GO:0007154,GO:0007165,GO:0008150,GO:0008152,GO:0009058,GO:0009987,GO:0016740,GO:0016757,GO:0019538,GO:0023052,GO:0030529,GO:0034641,GO:0043170,GO:0043226,GO:0043228,GO:0043229,GO:0043232,GO:0044237,GO:0044238,GO:0044249,GO:0044260,GO:0044424,GO:0044444,GO:0044464,GO:0044699,GO:0044700,GO:0044763,GO:0050789,GO:0050794,GO:…
c176881_g1				C1	YP_758442.1	egt	Leucania separata nucleopolyhedrovirus	LSNPV_gpp145	Virus	k__Viruses	GO:0003674,GO:0003824,GO:0005575,GO:0005622,GO:0005623,GO:0005737,GO:0006807,GO:0007154,GO:0007165,GO:0008150,GO:0008152,GO:0009058,GO:0009987,GO:0016740,GO:0016757,GO:0019538,GO:0023052,GO:0030529,GO:0034641,GO:0043170,GO:0043226,GO:0043228,GO:0043229,GO:0043232,GO:0044237,GO:0044238,GO:0044249,GO:0044260,GO:0044424,GO:0044444,GO:0044464,GO:0044699,GO:0044700,GO:0044763,GO:0050789,GO:0050794,GO:…
c160861_g6				C1	KXN70270.1	electron transfer flavo protein subunit alpha, mitochondrial	Conidiobolus coronatus NRRL 28638	CONCODRAFT_17764	Fungi	k__Eukaryota	GO:0003674,GO:0003824,GO:0005215,GO:0005488,GO:0005515,GO:0005575,GO:0005576,GO:0005578,GO:0005622,GO:0005623,GO:0005737,GO:0005783,GO:0006403,GO:0006810,GO:0008104,GO:0008150,GO:0009987,GO:0010876,GO:0012505,GO:0016020,GO:0016787,GO:0016798,GO:0022857,GO:0022891,GO:0022892,GO:0031012,GO:0031090,GO:0031224,GO:0032940,GO:0033036,GO:0042175,GO:0043205,GO:0043226,GO:0043227,GO:0043229,GO:0043231,GO:…
c176730_g3				C1	WP_008943254.1	electron transfer flavoprotein-ubiquinone oxidoreductase	Oceanibaculum indicum		Bacteria	k__Bacteria	GO:0003674,GO:0005488,GO:0043167,GO:0043169
c171572_g2				C1	KHO52009.1	endoplasmic reticulum protein	archaeon GW2011_AR17	QT08_C0016G0020	Archaea	k__Archaea	GO:0003674,GO:0003824,GO:0005488,GO:0016787,GO:0016798,GO:0043167,GO:0043169
c159806_g3				C1	ABK34894.1	enolase	Blastocladiella emersonii		Fungi	k__Eukaryota	GO:0005575,GO:0005623,GO:0006091,GO:0008150,GO:0008152,GO:0009987,GO:0030312,GO:0030313,GO:0031975,GO:0044237,GO:0044462,GO:0044464,GO:0044699,GO:0044710,GO:0055114,GO:0071944
c168183_g4				C1	WP_026853165.1	enoyl-CoA hydratase/isomerase family protein	Geothrix fermentans		Bacteria	k__Bacteria	GO:0003674,GO:0003676,GO:0003824,GO:0005488,GO:0006139,GO:0006725,GO:0006807,GO:0008150,GO:0008152,GO:0009058,GO:0009987,GO:0016740,GO:0016772,GO:0034641,GO:0043167,GO:0043169,GO:0043170,GO:0044237,GO:0044238,GO:0044249,GO:0044260,GO:0046483,GO:0071704,GO:0097159,GO:1901360,GO:1901363,GO:1901576
c165043_g1				C1	ODU80810.1	epoxide hydrolase	Novosphingobium sp. SCN 63-17	ABT10_16530	Bacteria	k__Bacteria
c171838_g1				C1	WP_068809988.1	epoxide hydrolase	Pseudohongiella nitratireducens		Bacteria	k__Bacteria
c164110_g2				C1	CRH57968.1	Exodeoxyribonuclease	Chlamydia trachomatis	exoA	Bacteria	k__Bacteria;p__Chlamydiae;c__Chlamydiia;o__Chlamydiales;f__Chlamydiaceae;g__Chlamydia;s__Chlamydia trachomatis
c119934_g3				C1	WP_014954231.1	F0F1 ATP synthase subunit beta	alpha proteobacterium HIMB59	atpD	Bacteria	k__Bacteria	GO:0006139,GO:0006725,GO:0006807,GO:0008150,GO:0008152,GO:0009987,GO:0034641,GO:0043170,GO:0044237,GO:0044238,GO:0044260,GO:0046483,GO:0071704,GO:1901360
c154961_g1				C1	WP_029011043.1	F0F1 ATP synthase subunit beta	Azospirillum halopraeferens	atpD	Bacteria	k__Bacteria
c148927_g2				C1	YP_009173891.1	F15	Felis catus gammaherpesvirus 1	AQ624_gp20	Virus	k__Viruses;p__Unclassified;c__Unclassified;o__Herpesvirales;f__Herpesviridae;g__Unclassified;s__Felis catus gammaherpesvirus 1	GO:0003674,GO:0003824,GO:0005215,GO:0005575,GO:0005622,GO:0005623,GO:0006139,GO:0006725,GO:0006793,GO:0006807,GO:0006810,GO:0008150,GO:0008152,GO:0009058,GO:0009987,GO:0016020,GO:0016469,GO:0016787,GO:0016817,GO:0016820,GO:0019637,GO:0022804,GO:0022857,GO:0022891,GO:0022892,GO:0032991,GO:0033178,GO:0034641,GO:0043234,GO:0044237,GO:0044238,GO:0044249,GO:0044281,GO:0044424,GO:0044425,GO:0044464,GO:…
c171182_g1				C1	GAN01741.1	F-actin-capping protein subunit alpha-like	Mucor ambiguus	MAM1_0011d01176	Fungi	k__Eukaryota
c142028_g1				C1	WP_022952486.1	FAD-dependent oxidoreductase	Leucothrix mucor		Bacteria	k__Bacteria	GO:0000166,GO:0003674,GO:0003824,GO:0004497,GO:0005488,GO:0006082,GO:0006139,GO:0006629,GO:0006725,GO:0006807,GO:0006810,GO:0008150,GO:0008152,GO:0009058,GO:0009987,GO:0016491,GO:0016614,GO:0016627,GO:0016705,GO:0034641,GO:0036094,GO:0042168,GO:0042440,GO:0043167,GO:0043168,GO:0043170,GO:0044237,GO:0044238,GO:0044249,GO:0044255,GO:0044260,GO:0044281,GO:0044699,GO:0044710,GO:0044711,GO:0044763,GO:…
c153091_g1				C1	GAQ05791.1	fanconi-associated nuclease 1 homolog	Aspergillus lentulus	ALT_3112	Fungi	k__Eukaryota	GO:0008150,GO:0008152,GO:0009987,GO:0019538,GO:0043170,GO:0044237,GO:0044238,GO:0044260,GO:0071704
c176877_g2				C1	EPZ33881.1	FERM central domain-containing protein, partial	Rozella allomycis CSF55	O9G_003989	Fungi	k__Eukaryota;p__Cryptomycota;c__Unclassified;o__Unclassified;f__Unclassified;g__Rozella;s__Rozella allomycis	GO:0000166,GO:0001882,GO:0003674,GO:0003824,GO:0005488,GO:0008150,GO:0009987,GO:0016043,GO:0016787,GO:0016817,GO:0022607,GO:0032553,GO:0036094,GO:0043167,GO:0043168,GO:0044085,GO:0071840,GO:0097159,GO:0097367,GO:1901265,GO:1901363
c178719_g3				C1	WP_050307175.1	ferritin, partial	Salmonella enterica		Bacteria	k__Bacteria
c157948_g1				C1	WP_050307175.1	ferritin, partial	Salmonella enterica		Bacteria	k__Bacteria
c163020_g1				C1	ODA37499.1	Fe-S cluster assembly scaffold IscU	Rickettsia sp. wb	A8V33_02115	Bacteria	k__Bacteria	GO:0003674,GO:0003824,GO:0005488,GO:0008150,GO:0009987,GO:0016491,GO:0016667,GO:0019725,GO:0042592,GO:0043167,GO:0043169,GO:0044699,GO:0044763,GO:0065007,GO:0065008
c150697_g1				C1	ODA37830.1	Fe-S cluster assembly scaffold IscU	Rickettsia sp. wq	A8V34_04730	Bacteria	k__Bacteria;p__Proteobacteria	GO:0006725,GO:0006807,GO:0008150,GO:0008152,GO:0009058,GO:0009110,GO:0009235,GO:0009987,GO:0034641,GO:0042168,GO:0042440,GO:0044237,GO:0044249,GO:0044281,GO:0044699,GO:0044710,GO:0044711,GO:0044763,GO:0046483,GO:0051186,GO:0071704,GO:1901360,GO:1901564,GO:1901576
c156248_g1				C1	KPA18774.1	ficolin-2	Candidatus Magnetomorum sp. HK-1	MHK_001005	Bacteria	k__Bacteria;p__Proteobacteria	GO:0001539,GO:0001775,GO:0003674,GO:0003824,GO:0005215,GO:0005575,GO:0005576,GO:0005615,GO:0005622,GO:0005623,GO:0005737,GO:0005938,GO:0006807,GO:0006810,GO:0006928,GO:0006950,GO:0006979,GO:0006996,GO:0007154,GO:0008150,GO:0008152,GO:0009056,GO:0009288,GO:0009605,GO:0009611,GO:0009893,GO:0009894,GO:0009896,GO:0009987,GO:0016020,GO:0016043,GO:0016787,GO:0016817,GO:0019222,GO:0022607,GO:0022803,GO:…
c177912_g3				C1	AGC72056.1	flagellar hook-length control protein FliK	uncultured bacterium A1Q1_fos_291		Bacteria	k__Bacteria	GO:0000166,GO:0001882,GO:0003674,GO:0003824,GO:0005488,GO:0007155,GO:0008150,GO:0016787,GO:0016817,GO:0022610,GO:0032553,GO:0036094,GO:0043167,GO:0043168,GO:0043169,GO:0097159,GO:0097367,GO:0098609,GO:1901265,GO:1901363
c140346_g1				C1	NP_056890.1	gag polyprotein	Murine osteosarcoma virus	gag-FOS	Virus	k__Viruses;p__Unclassified;c__Unclassified;o__Unclassified;f__Retroviridae	GO:0000346,GO:0000347,GO:0001775,GO:0003674,GO:0003676,GO:0003824,GO:0005488,GO:0005515,GO:0005575,GO:0005576,GO:0005615,GO:0005622,GO:0005623,GO:0005737,GO:0005929,GO:0006139,GO:0006725,GO:0006807,GO:0006928,GO:0006950,GO:0006996,GO:0007049,GO:0007059,GO:0007154,GO:0008150,GO:0008152,GO:0009056,GO:0009058,GO:0009611,GO:0009889,GO:0009892,GO:0009894,GO:0009895,GO:0009987,GO:0010605,GO:0012505,GO:…
c106448_g1				C1	EXX66552.1	gag-pol fusion protein	Rhizophagus irregularis DAOM 197198w	RirG_122750	Fungi	k__Eukaryota	GO:0003006,GO:0003674,GO:0003676,GO:0005488,GO:0005575,GO:0005622,GO:0005623,GO:0006139,GO:0006725,GO:0006807,GO:0007530,GO:0007531,GO:0008150,GO:0008152,GO:0009058,GO:0009889,GO:0009891,GO:0009893,GO:0009987,GO:0010604,GO:0019222,GO:0022414,GO:0031323,GO:0031325,GO:0032502,GO:0034641,GO:0043170,GO:0043226,GO:0043227,GO:0043229,GO:0043231,GO:0044237,GO:0044238,GO:0044249,GO:0044260,GO:0044424,GO:…
c117519_g1				C1	EXX66552.1	gag-pol fusion protein	Rhizophagus irregularis DAOM 197198w	RirG_122750	Fungi	k__Eukaryota	GO:0003006,GO:0003674,GO:0003676,GO:0005488,GO:0005575,GO:0005622,GO:0005623,GO:0006139,GO:0006725,GO:0006807,GO:0007530,GO:0007531,GO:0008150,GO:0008152,GO:0009058,GO:0009889,GO:0009891,GO:0009893,GO:0009987,GO:0010604,GO:0019222,GO:0022414,GO:0031323,GO:0031325,GO:0032502,GO:0034641,GO:0043170,GO:0043226,GO:0043227,GO:0043229,GO:0043231,GO:0044237,GO:0044238,GO:0044249,GO:0044260,GO:0044424,GO:…
c129338_g1				C1	EXX66552.1	gag-pol fusion protein	Rhizophagus irregularis DAOM 197198w	RirG_122750	Fungi	k__Eukaryota	GO:0003006,GO:0003674,GO:0003676,GO:0005488,GO:0005575,GO:0005622,GO:0005623,GO:0006139,GO:0006725,GO:0006807,GO:0007530,GO:0007531,GO:0008150,GO:0008152,GO:0009058,GO:0009889,GO:0009891,GO:0009893,GO:0009987,GO:0010604,GO:0019222,GO:0022414,GO:0031323,GO:0031325,GO:0032502,GO:0034641,GO:0043170,GO:0043226,GO:0043227,GO:0043229,GO:0043231,GO:0044237,GO:0044238,GO:0044249,GO:0044260,GO:0044424,GO:…
c163558_g1				C1	EXX52029.1	gag-pol fusion protein	Rhizophagus irregularis DAOM 197198w	RirG_256660	Fungi	k__Eukaryota;p__Mucoromycota;c__Glomeromycetes;o__Glomerales;f__Glomeraceae;g__Rhizophagus;s__Rhizophagus irregularis	GO:0003006,GO:0003674,GO:0003676,GO:0005488,GO:0005575,GO:0005622,GO:0005623,GO:0006139,GO:0006725,GO:0006807,GO:0007530,GO:0007531,GO:0008150,GO:0008152,GO:0009058,GO:0009889,GO:0009891,GO:0009893,GO:0009987,GO:0010604,GO:0019222,GO:0022414,GO:0031323,GO:0031325,GO:0032502,GO:0034641,GO:0043170,GO:0043226,GO:0043227,GO:0043229,GO:0043231,GO:0044237,GO:0044238,GO:0044249,GO:0044260,GO:0044424,GO:…
c147316_g2				C1	AAB62532.1	gag-v-phosphoinositide 3-kinase catalytic subunit fusion protein,	Avian sarcoma virus 16	gag-v-p3k	Virus	k__Viruses
c175134_g2				C1	WP_010075144.1	galactose oxidase	Clostridium cellulovorans		Bacteria	k__Bacteria	GO:0000166,GO:0001882,GO:0003674,GO:0003676,GO:0005488,GO:0005575,GO:0005622,GO:0005623,GO:0006139,GO:0006281,GO:0006725,GO:0006807,GO:0006950,GO:0008150,GO:0008152,GO:0009987,GO:0032553,GO:0033554,GO:0034641,GO:0036094,GO:0043167,GO:0043168,GO:0043170,GO:0043226,GO:0043227,GO:0043229,GO:0043231,GO:0044237,GO:0044238,GO:0044260,GO:0044424,GO:0044464,GO:0044699,GO:0044710,GO:0044763,GO:0046483,GO:…
c152789_g2				C1	ODQ55829.1	general substrate transporter	Saitoella complicata NRRL Y-17804	SAICODRAFT_52494	Fungi	k__Eukaryota	GO:0007154,GO:0007165,GO:0008150,GO:0009966,GO:0009987,GO:0010646,GO:0023051,GO:0023052,GO:0044699,GO:0044700,GO:0044763,GO:0048583,GO:0050789,GO:0050794,GO:0050896,GO:0051716,GO:0065007
c169413_g6				C1	CCH94696.1	Genome sequencing data, contig C250	Microcystis aeruginosa PCC 9432	MICCA_450003	Bacteria	k__Bacteria	GO:0005575,GO:0016020,GO:0031224,GO:0044425
c174012_g6				C1	WP_058302339.1	Gfo/Idh/MocA family oxidoreductase	Gorillibacterium timonense		Bacteria	k__Bacteria
c140440_g1				C1	WP_061606809.1	GH3 auxin-responsive promoter family protein	Sorangium cellulosum		Bacteria	k__Bacteria
c172630_g2				C1	EFJ80683.1	glucans biosynthesis glucosyltransferase H	Escherichia coli MS 69-1	mdoH	Bacteria	k__Bacteria;p__Proteobacteria;c__Gammaproteobacteria	GO:0003674,GO:0003824,GO:0005488,GO:0005515,GO:0008092,GO:0016740,GO:0016772
c163773_g2				C1	WP_057971200.1	glutathione peroxidase	Lysobacter antibioticus		Bacteria	k__Bacteria	GO:0008150,GO:0009987,GO:0019725,GO:0042592,GO:0044699,GO:0044763,GO:0050789,GO:0050794,GO:0065007,GO:0065008
c170425_g7				C1	WP_031460611.1	glycoside hydrolase	Chloroflexus sp. MS-G		Bacteria	k__Bacteria	GO:0003674,GO:0003824,GO:0005575,GO:0005622,GO:0005623,GO:0005737,GO:0006139,GO:0006725,GO:0006807,GO:0008150,GO:0008152,GO:0008233,GO:0009058,GO:0009987,GO:0012505,GO:0016740,GO:0016757,GO:0016787,GO:0017171,GO:0019538,GO:0031410,GO:0031982,GO:0031988,GO:0034641,GO:0043170,GO:0043226,GO:0043227,GO:0043229,GO:0043231,GO:0044237,GO:0044238,GO:0044249,GO:0044260,GO:0044424,GO:0044444,GO:0044464,GO:…
c118470_g1				C1	WP_052186039.1	glycosyl transferase	Chryseobacterium sp. YR460		Bacteria	k__Bacteria	GO:0003674,GO:0004871,GO:0004872,GO:0007154,GO:0007165,GO:0008150,GO:0009987,GO:0023052,GO:0038023,GO:0044699,GO:0044700,GO:0044763,GO:0050789,GO:0050794,GO:0050896,GO:0051716,GO:0060089,GO:0065007
c159154_g1				C1	EPZ34122.1	Glycosyl transferase, family 13 domain-containing protein	Rozella allomycis CSF55	O9G_004823	Fungi	k__Eukaryota;p__Cryptomycota;c__Unclassified;o__Unclassified;f__Unclassified;g__Rozella;s__Rozella allomycis	GO:0003674,GO:0005215,GO:0006810,GO:0008150,GO:0022857,GO:0022891,GO:0022892,GO:0044699,GO:0044765,GO:0051179,GO:0051234,GO:1902578
c158657_g1				C1	WP_013075218.1	glycosyltransferase	Kyrpidia tusciae		Bacteria	k__Bacteria	GO:0003674,GO:0003824,GO:0005215,GO:0005575,GO:0005622,GO:0005623,GO:0005737,GO:0006139,GO:0006725,GO:0006793,GO:0006807,GO:0006810,GO:0008150,GO:0008152,GO:0009058,GO:0009987,GO:0016020,GO:0016469,GO:0016787,GO:0016817,GO:0016820,GO:0019637,GO:0019866,GO:0022804,GO:0022857,GO:0022891,GO:0022892,GO:0031090,GO:0031966,GO:0031967,GO:0031975,GO:0032991,GO:0033178,GO:0034641,GO:0043226,GO:0043227,GO:…
c177778_g2				C1	XP_014569087.1	glycosyltransferase family 18 protein	Mixia osmundae IAM 14324	L969DRAFT_22869	Fungi	k__Eukaryota;p__Basidiomycota;c__Mixiomycetes;o__Mixiales;f__Mixiaceae;g__Mixia;s__Mixia osmundae	GO:0003674,GO:0003824,GO:0005215,GO:0005575,GO:0005622,GO:0005623,GO:0005737,GO:0006139,GO:0006725,GO:0006793,GO:0006807,GO:0006810,GO:0008150,GO:0008152,GO:0009058,GO:0009987,GO:0016020,GO:0016469,GO:0016787,GO:0016817,GO:0016820,GO:0019637,GO:0019866,GO:0022804,GO:0022857,GO:0022891,GO:0022892,GO:0031090,GO:0031966,GO:0031967,GO:0031975,GO:0032991,GO:0033178,GO:0034641,GO:0043226,GO:0043227,GO:…
c167391_g2				C1	EXX54778.1	Gmh1p	Rhizophagus irregularis DAOM 197198w	RirG_231390	Fungi	k__Eukaryota
c146594_g1				C1	WP_054871604.1	GNAT family N-acetyltransferase	Caloranaerobacter sp. TR13		Bacteria	k__Bacteria	GO:0003674,GO:0003824,GO:0005215,GO:0016491,GO:0016679,GO:0022857,GO:0022891,GO:0022892
c167857_g2				C1	KZT41516.1	Got1-domain-containing protein	Sistotremastrum suecicum HHB10207 ss-3	SISSUDRAFT_1069855	Fungi	k__Eukaryota	GO:0000988,GO:0000990,GO:0000996,GO:0003674,GO:0003676,GO:0005488,GO:0005575,GO:0005622,GO:0005623,GO:0006139,GO:0006725,GO:0006807,GO:0006996,GO:0008150,GO:0008152,GO:0009058,GO:0009889,GO:0009890,GO:0009892,GO:0009987,GO:0010605,GO:0016043,GO:0019222,GO:0022607,GO:0031323,GO:0031324,GO:0032991,GO:0034641,GO:0043170,GO:0043226,GO:0043227,GO:0043228,GO:0043229,GO:0043231,GO:0043232,GO:0043234,GO:…
c170564_g17				C1	EXX61687.1	Gpa2p	Rhizophagus irregularis DAOM 197198w	RirG_168890	Fungi	k__Eukaryota	GO:0006810,GO:0008150,GO:0009987,GO:0022406,GO:0032940,GO:0044699,GO:0044763,GO:0044765,GO:0051179,GO:0051234,GO:0051641,GO:0051649,GO:1902578
c160019_g4				C1	EPZ31654.1	GPCR, family 3 domain-containing protein	Rozella allomycis CSF55	O9G_000133	Fungi	k__Eukaryota	GO:0000166,GO:0001882,GO:0003674,GO:0003676,GO:0003824,GO:0005488,GO:0005515,GO:0007154,GO:0007165,GO:0008150,GO:0009987,GO:0016787,GO:0016817,GO:0023052,GO:0032403,GO:0032553,GO:0036094,GO:0043167,GO:0043168,GO:0044699,GO:0044700,GO:0044763,GO:0044877,GO:0050789,GO:0050794,GO:0050896,GO:0051716,GO:0065007,GO:0097159,GO:0097367,GO:1901265,GO:1901363
c143842_g1				C1	KNZ80611.1	Growth hormone-inducible transmembrane protein	Termitomyces sp. J132	J132_04853	Fungi	k__Eukaryota
c163001_g1				C1	OBZ87331.1	GTP-binding nuclear protein GSP1/Ran	Choanephora cucurbitarum	GSP1	Fungi	k__Eukaryota	GO:0003674,GO:0003824,GO:0006139,GO:0006725,GO:0006807,GO:0007154,GO:0007165,GO:0008150,GO:0008152,GO:0009058,GO:0009966,GO:0009987,GO:0010646,GO:0016491,GO:0016645,GO:0016651,GO:0023051,GO:0023052,GO:0034641,GO:0044237,GO:0044238,GO:0044249,GO:0044281,GO:0044699,GO:0044700,GO:0044710,GO:0044711,GO:0044763,GO:0046483,GO:0048583,GO:0050789,GO:0050794,GO:0050896,GO:0051716,GO:0055086,GO:0065007,GO:…
c169338_g1				C1	KXN68306.1	GTP-binding protein YchF	Conidiobolus coronatus NRRL 28638	CONCODRAFT_105936	Fungi	k__Eukaryota	GO:0000166,GO:0001882,GO:0003674,GO:0003676,GO:0003824,GO:0005215,GO:0005488,GO:0005575,GO:0006793,GO:0006807,GO:0006810,GO:0007154,GO:0007165,GO:0008150,GO:0008152,GO:0009058,GO:0009987,GO:0016020,GO:0016787,GO:0016817,GO:0019538,GO:0019637,GO:0022857,GO:0022891,GO:0022892,GO:0023052,GO:0031224,GO:0032553,GO:0036094,GO:0043167,GO:0043168,GO:0043170,GO:0044237,GO:0044238,GO:0044249,GO:0044260,GO:…
c175368_g3				C1	EXX64804.1	Gyp7p	Rhizophagus irregularis DAOM 197198w	RirG_139280	Fungi	k__Eukaryota	GO:0003674,GO:0003676,GO:0005488,GO:0097159,GO:1901363
c126168_g1				C1	WP_006042439.1	heme oxygenase (biliverdin-producing)	Synechococcus sp. WH 7805		Bacteria	k__Bacteria;p__Cyanobacteria	GO:0003674,GO:0003824,GO:0006725,GO:0006807,GO:0008150,GO:0008152,GO:0009056,GO:0009987,GO:0016491,GO:0016705,GO:0034641,GO:0042168,GO:0042440,GO:0044237,GO:0044248,GO:0044699,GO:0044710,GO:0044763,GO:0046483,GO:0051186,GO:0055114,GO:0071704,GO:1901360,GO:1901564,GO:1901575
c166275_g1				C1	XP_016606948.1	hemimethylated DNA binding domain-containing protein	Spizellomyces punctatus DAOM BR117	SPPG_05872	Fungi	k__Eukaryota
c161465_g2				C1	WP_058459063.1	histidine-type phosphatase	Fluoribacter bozemanae		Bacteria	k__Bacteria	GO:0005575,GO:0005622,GO:0005623,GO:0005737,GO:0006807,GO:0008150,GO:0008152,GO:0009058,GO:0009987,GO:0019538,GO:0030529,GO:0034641,GO:0043170,GO:0043226,GO:0043228,GO:0043229,GO:0043232,GO:0044237,GO:0044238,GO:0044249,GO:0044260,GO:0044424,GO:0044444,GO:0044464,GO:0071704,GO:1901564,GO:1901576
c148600_g1				C1	KFH64076.1	histone H2A.V	Mortierella verticillata NRRL 6337	MVEG_09901	Fungi	k__Eukaryota	GO:0001948,GO:0003674,GO:0005488,GO:0005515,GO:0043167,GO:0043168,GO:0097367
c154665_g1				C1	EXX58626.1	Hsh49p	Rhizophagus irregularis DAOM 197198w	RirG_196230	Fungi	k__Eukaryota
c155057_g1				C1	WP_028878535.1	hydroxymethylglutaryl-CoA lyase	Terasakiella pusilla		Bacteria	k__Bacteria
c119842_g1				C1	SAL95016.1	hypothetical protein	Absidia glauca	ABSGL_00313.1 scaffold 471	Fungi	k__Eukaryota
c158573_g2				C1	SAL95071.1	hypothetical protein	Absidia glauca	ABSGL_00370.1 scaffold 492	Fungi	k__Eukaryota
c152696_g1				C1	SAL95414.1	hypothetical protein	Absidia glauca	ABSGL_00739.1 scaffold 926	Fungi	k__Eukaryota
c131411_g1				C1	SAL96908.1	hypothetical protein	Absidia glauca	ABSGL_02358.1 scaffold 3364	Fungi	k__Eukaryota
c149967_g1				C1	SAL99300.1	hypothetical protein	Absidia glauca	ABSGL_04901.1 scaffold 6065	Fungi	k__Eukaryota
c128694_g2				C1	SAL99821.1	hypothetical protein	Absidia glauca	ABSGL_05475.1 scaffold 7169	Fungi	k__Eukaryota;p__Mucoromycota;c__Unclassified
c162883_g1				C1	SAM00157.1	hypothetical protein	Absidia glauca	ABSGL_05832.1 scaffold 7482	Fungi	k__Eukaryota
c163836_g8				C1	SAM02391.1	hypothetical protein	Absidia glauca	ABSGL_08170.1 scaffold 9591	Fungi	k__Eukaryota;p__Mucoromycota;c__Unclassified
c300716_g1				C1	SAM02780.1	hypothetical protein	Absidia glauca	ABSGL_08596.1 scaffold 10421	Fungi	k__Eukaryota
c157737_g1				C1	SAM02781.1	hypothetical protein	Absidia glauca	ABSGL_08597.1 scaffold 10421	Fungi	k__Eukaryota
c171189_g2				C1	SAM03559.1	hypothetical protein	Absidia glauca	ABSGL_09401.1 scaffold 11253	Fungi	k__Eukaryota
c161112_g1				C1	SAM04619.1	hypothetical protein	Absidia glauca	ABSGL_10485.1 scaffold 12026	Fungi	k__Eukaryota
c167084_g3				C1	SAM05625.1	hypothetical protein	Absidia glauca	ABSGL_11500.1 scaffold 12295	Fungi	k__Eukaryota
c169052_g1				C1	SAM06455.1	hypothetical protein	Absidia glauca	ABSGL_12344.1 scaffold 12745	Fungi	k__Eukaryota
c161191_g3				C1	SAM06860.1	hypothetical protein	Absidia glauca	ABSGL_12548.1 scaffold 12955	Fungi	k__Eukaryota;p__Mucoromycota;c__Unclassified
c161134_g1				C1	SAM07285.1	hypothetical protein	Absidia glauca	ABSGL_12924.1 scaffold 13518	Fungi	k__Eukaryota
c161970_g2				C1	SAM07685.1	hypothetical protein	Absidia glauca	ABSGL_13328.1 scaffold 13659	Fungi	k__Eukaryota;p__Mucoromycota;c__Unclassified
c140155_g1				C1	SAM08797.1	hypothetical protein	Absidia glauca	ABSGL_14463.1 scaffold 14663	Fungi	k__Eukaryota
c162285_g1				C1	SAM09223.1	hypothetical protein	Absidia glauca	ABSGL_14897.1 scaffold 15133	Fungi	k__Eukaryota
c53945_g2				C1	CEP10115.1	hypothetical protein	Parasitella parasitica	PARPA_03734.1 scaffold 9273	Fungi	k__Eukaryota
c145177_g1				C1	CEP13604.1	hypothetical protein	Parasitella parasitica	PARPA_07719.1 scaffold 30360	Fungi	k__Eukaryota
c164486_g3				C1	CEP14747.1	hypothetical protein	Parasitella parasitica	PARPA_08932.1 scaffold 35302	Fungi	k__Eukaryota
c172169_g8				C1	CEP16414.1	hypothetical protein	Parasitella parasitica	PARPA_10680.1 scaffold 41683	Fungi	k__Eukaryota
c17283_g1				C1	CEP17668.1	hypothetical protein	Parasitella parasitica	PARPA_11966.1 scaffold 44745	Fungi	k__Eukaryota
c158168_g1				C1	CEP19385.1	hypothetical protein	Parasitella parasitica	PARPA_13700.1 scaffold 47024	Fungi	k__Eukaryota;p__Mucoromycota
c160343_g1				C1	CDS01381.1	hypothetical protein	Sporisorium scitamineum	SSCI65210.1	Fungi	k__Eukaryota
c75418_g1				C1	CDW99010.1	hypothetical protein	Sporisorium scitamineum	SSCI66840.1	Fungi	k__Eukaryota
c164686_g1				C1	XP_002835722.1	hypothetical protein	Tuber melanosporum Mel28	GSTUM_00001472001	Fungi	k__Eukaryota
c170934_g1				C1	WP_069134486.1	hypothetical protein	Gammaproteobacteria bacterium 2W06		Bacteria	k__Bacteria
c173327_g1				C1	WP_017455654.1	hypothetical protein	Herbaspirillum rubrisubalbicans		Bacteria	k__Bacteria;p__Proteobacteria;c__Betaproteobacteria;o__Burkholderiales;f__Oxalobacteraceae;g__Herbaspirillum;s__Herbaspirillum rubrisubalbicans
c168495_g3				C1	WP_069134471.1	hypothetical protein	Gammaproteobacteria bacterium 2W06		Bacteria	k__Bacteria
c175151_g2				C1	WP_020185401.1	hypothetical protein	Methylopila sp. 73B		Bacteria	k__Bacteria
c177852_g1				C1	WP_057191242.1	hypothetical protein	Bosea sp. Root483D1		Bacteria	k__Bacteria;p__Proteobacteria;c__Alphaproteobacteria
c267647_g1				C1	WP_054536197.1	hypothetical protein	Herpetosiphon geysericola		Bacteria	k__Bacteria
c157216_g3				C1	WP_040590488.1	hypothetical protein	Methylobacter marinus		Bacteria	k__Bacteria
c146933_g2				C1	WP_017455675.1	hypothetical protein	Herbaspirillum rubrisubalbicans		Bacteria	k__Bacteria
c174326_g1				C1	WP_062057166.1	hypothetical protein	Aquimarina longa		Bacteria	k__Bacteria
c176206_g1				C1	WP_058438927.1	hypothetical protein	Dehalogenimonas alkenigignens		Bacteria	k__Bacteria
c168996_g3				C1	WP_023844962.1	hypothetical protein	Methanolobus tindarius		Archaea	k__Archaea
c171276_g2				C1	WP_020468804.1	hypothetical protein	Zavarzinella formosa		Bacteria	k__Bacteria
c175836_g1				C1	WP_058365693.1	hypothetical protein	Haloparvum sedimenti		Archaea	k__Archaea
c177566_g3				C1	WP_066405955.1	hypothetical protein	Flavisolibacter tropicus		Bacteria	k__Bacteria
c157174_g3				C1	WP_050307176.1	hypothetical protein	Salmonella enterica		Bacteria	k__Bacteria;p__Proteobacteria;c__Gammaproteobacteria;o__Enterobacterales;f__Enterobacteriaceae;g__Salmonella;s__Salmonella enterica
c159988_g2				C1	WP_058438927.1	hypothetical protein	Dehalogenimonas alkenigignens		Bacteria	k__Bacteria
c173784_g10				C1	WP_069134488.1	hypothetical protein	Gammaproteobacteria bacterium 2W06		Bacteria	k__Bacteria;p__Proteobacteria;c__Gammaproteobacteria;o__Unclassified;f__Unclassified;g__Unclassified;s__Gammaproteobacteria bacterium 2W06
c177368_g2				C1	WP_045880988.1	hypothetical protein	Anaplasma phagocytophilum		Bacteria	k__Bacteria
c177976_g2				C1	WP_047149320.1	hypothetical protein	Escherichia coli		Bacteria	k__Bacteria
c178690_g1				C1	WP_006196496.1	hypothetical protein	Nodularia spumigena		Bacteria	k__Bacteria
c120727_g1				C1	WP_050430751.1	hypothetical protein	Chondromyces crocatus		Bacteria	k__Bacteria;p__Proteobacteria;c__Deltaproteobacteria;o__Myxococcales
c131590_g1				C1	WP_047149320.1	hypothetical protein	Escherichia coli		Bacteria	k__Bacteria;p__Proteobacteria;c__Gammaproteobacteria;o__Enterobacterales;f__Enterobacteriaceae;g__Escherichia;s__Escherichia coli
c157560_g1				C1	WP_047149320.1	hypothetical protein	Escherichia coli		Bacteria	k__Bacteria
c160396_g1				C1	WP_041111000.1	hypothetical protein	Pseudomonas stutzeri		Bacteria	k__Bacteria
c164423_g3				C1	WP_032114111.1	hypothetical protein	Candidatus Paracaedibacter symbiosus		Bacteria	k__Bacteria
c74842_g1				C1	WP_012571100.1	hypothetical protein	Thermococcus onnurineus		Archaea	k__Archaea;p__Euryarchaeota;c__Thermococci;o__Thermococcales;f__Thermococcaceae;g__Thermococcus
c172314_g1				C1	WP_029501734.1	hypothetical protein	Lachnoclostridium phytofermentans		Bacteria	k__Bacteria
c142966_g1				C1	WP_069134473.1	hypothetical protein	Gammaproteobacteria bacterium 2W06		Bacteria	k__Bacteria;p__Proteobacteria;c__Gammaproteobacteria;o__Unclassified;f__Unclassified;g__Unclassified;s__Gammaproteobacteria bacterium 2W06
c158838_g5				C1	WP_057184893.1	hypothetical protein	Chlamydia trachomatis		Bacteria	k__Bacteria;p__Chlamydiae;c__Chlamydiia;o__Chlamydiales;f__Chlamydiaceae;g__Chlamydia;s__Chlamydia trachomatis
c173136_g3				C1	WP_050726590.1	hypothetical protein	Vulgatibacter incomptus		Bacteria	k__Bacteria
c143554_g1				C1	WP_026608858.1	hypothetical protein	Methylocaldum szegediense		Bacteria	k__Bacteria
c152810_g1				C1	WP_050307176.1	hypothetical protein	Salmonella enterica		Bacteria	k__Bacteria;p__Proteobacteria;c__Gammaproteobacteria;o__Enterobacterales;f__Enterobacteriaceae;g__Salmonella;s__Salmonella enterica
c148865_g3				C1	WP_034359001.1	hypothetical protein	Herbaspirillum rubrisubalbicans		Bacteria	k__Bacteria
c163442_g3				C1	WP_032941583.1	hypothetical protein	Citrobacter portucalensis		Bacteria	k__Bacteria
c165106_g11				C1	XP_013254292.1	hypothetical protein A1O9_12337	Exophiala aquamarina CBS 119918	A1O9_12337	Fungi	k__Eukaryota	GO:0003674,GO:0005215,GO:0005575,GO:0006810,GO:0008150,GO:0009987,GO:0016020,GO:0016469,GO:0022857,GO:0022891,GO:0022892,GO:0032991,GO:0043234,GO:0044425,GO:0044699,GO:0044763,GO:0044765,GO:0051179,GO:0051234,GO:0055085,GO:0098796,GO:1902578
c171507_g1				C1	OGM08098.1	hypothetical protein A2008_09190	Candidatus Wallbacteria bacterium GWC2_49_35	A2008_09190	Bacteria	k__Bacteria	GO:0003674,GO:0003676,GO:0004857,GO:0005488,GO:0006139,GO:0006725,GO:0006807,GO:0008150,GO:0008152,GO:0009987,GO:0030234,GO:0034641,GO:0043170,GO:0044237,GO:0044238,GO:0044260,GO:0046483,GO:0061134,GO:0071704,GO:0097159,GO:0098772,GO:1901135,GO:1901360,GO:1901363,GO:1901564
c170644_g3				C1	OGQ06876.1	hypothetical protein A2026_06850	Deltaproteobacteria bacterium	A2026_06850	Bacteria	k__Bacteria	GO:0003674,GO:0003824,GO:0007154,GO:0007165,GO:0008150,GO:0008152,GO:0008233,GO:0009987,GO:0016032,GO:0016787,GO:0019538,GO:0023052,GO:0043170,GO:0044238,GO:0044403,GO:0044419,GO:0044699,GO:0044700,GO:0044763,GO:0044764,GO:0050789,GO:0050794,GO:0050896,GO:0051704,GO:0051716,GO:0065007,GO:0071704
c159765_g1				C1	OFX60850.1	hypothetical protein A2066_20325	Bacteroidetes bacterium GWB2_41_8	A2066_20325	Bacteria	k__Bacteria
c164238_g1				C1	OGO51049.1	hypothetical protein A2148_10730	Chloroflexi bacterium RBG_16_68_14	A2148_10730	Bacteria	k__Bacteria;p__Chloroflexi;c__Unclassified;o__Unclassified;f__Unclassified;g__Unclassified;s__Chloroflexi bacterium RBG_16_68_14	GO:0000166,GO:0001882,GO:0003674,GO:0003676,GO:0004871,GO:0005057,GO:0005215,GO:0005488,GO:0005575,GO:0007154,GO:0007165,GO:0008150,GO:0009987,GO:0016020,GO:0022803,GO:0022857,GO:0022891,GO:0022892,GO:0023052,GO:0031224,GO:0032553,GO:0036094,GO:0043167,GO:0043168,GO:0044425,GO:0044699,GO:0044700,GO:0044763,GO:0050789,GO:0050794,GO:0050896,GO:0051716,GO:0060089,GO:0065007,GO:0097159,GO:0097367,GO:…
c178058_g6				C1	OGQ86941.1	hypothetical protein A2289_07935	Deltaproteobacteria bacterium	A2289_07935	Bacteria	k__Bacteria	GO:0000776,GO:0000940,GO:0003674,GO:0003824,GO:0005575,GO:0005622,GO:0005623,GO:0005737,GO:0006139,GO:0006725,GO:0006793,GO:0006807,GO:0006996,GO:0007017,GO:0007049,GO:0007059,GO:0008150,GO:0008152,GO:0009058,GO:0009987,GO:0012505,GO:0016043,GO:0016491,GO:0016701,GO:0016705,GO:0016740,GO:0016741,GO:0019637,GO:0022402,GO:0031974,GO:0032991,GO:0034641,GO:0043170,GO:0043226,GO:0043227,GO:0043228,GO:…
c166320_g1				C1	OGI80144.1	hypothetical protein A2W43_01500	Candidatus Nomurabacteria bacterium	A2W43_01500	Bacteria	k__Bacteria	GO:0003674,GO:0003824,GO:0005488,GO:0008233,GO:0016787,GO:0043167,GO:0043169
c142799_g2				C1	OGV44572.1	hypothetical protein A2X46_03220	Lentisphaerae bacterium GWF2_57_35	A2X46_03220	Bacteria	k__Bacteria	GO:0003674,GO:0003824,GO:0005575,GO:0005622,GO:0005623,GO:0016787,GO:0016798,GO:0043226,GO:0043228,GO:0043229,GO:0043232,GO:0044424,GO:0044464
c131111_g1				C1	OGG51827.1	hypothetical protein A3F84_29085	Candidatus Handelsmanbacteria bacterium	A3F84_29085	Bacteria	k__Bacteria
c178121_g2				C1	OGZ02719.1	hypothetical protein A3G64_03270	Candidatus Liptonbacteria bacterium	A3G64_03270	Bacteria	k__Bacteria
c168832_g2				C1	OGL18404.1	hypothetical protein A3G97_05925	Candidatus Rokubacteria bacterium	A3G97_05925	Bacteria	k__Bacteria	GO:0003674,GO:0005102,GO:0005488,GO:0005515
c145893_g3				C1	OFV87060.1	hypothetical protein A3J75_02730	Acidobacteria bacterium RBG_16_68_9	A3J75_02730	Bacteria	k__Bacteria
c161259_g1				C1	OAJ13162.1	hypothetical protein A4X09_g6187	Tilletia walkeri	A4X09_g6187	Fungi	k__Eukaryota;p__Basidiomycota;c__Exobasidiomycetes;o__Tilletiales;f__Tilletiaceae;g__Tilletia;s__Tilletia walkeri
c151938_g2				C1	OCB87282.1	hypothetical protein A7U60_g5610	Sanghuangporus baumii	A7U60_g5610	Fungi	k__Eukaryota	GO:0003674,GO:0003824,GO:0005575,GO:0005622,GO:0005623,GO:0016740,GO:0016757,GO:0043226,GO:0043227,GO:0043229,GO:0043231,GO:0044424,GO:0044464
c157862_g1				C1	ANM30231.1	hypothetical protein ABI59_12545	Acidobacteria bacterium Mor1	ABI59_12545	Bacteria	k__Bacteria	GO:0003674,GO:0003824,GO:0006082,GO:0006139,GO:0006520,GO:0006725,GO:0006793,GO:0006807,GO:0008150,GO:0008152,GO:0008233,GO:0009058,GO:0009987,GO:0016491,GO:0016645,GO:0016787,GO:0017171,GO:0019538,GO:0019637,GO:0034641,GO:0043170,GO:0044237,GO:0044238,GO:0044249,GO:0044281,GO:0044699,GO:0044710,GO:0044711,GO:0044763,GO:0046483,GO:0055086,GO:0071704,GO:1901360,GO:1901564,GO:1901576
c122949_g2				C1	XP_006455171.1	hypothetical protein AGABI2DRAFT_138422	Agaricus bisporus var. bisporus H97	AGABI2DRAFT_138422	Fungi	k__Eukaryota
c153515_g1				C1	KPY61674.1	hypothetical protein ALO46_101454	Pseudomonas syringae pv. solidagae	ALO46_101454	Bacteria	k__Bacteria
c163290_g1				C1	KNE57307.1	hypothetical protein AMAG_03032	Allomyces macrogynus ATCC 38327	AMAG_03032	Fungi	k__Eukaryota	GO:0003674,GO:0003824,GO:0006629,GO:0006793,GO:0008150,GO:0008152,GO:0009058,GO:0009987,GO:0016740,GO:0016772,GO:0019637,GO:0044237,GO:0044238,GO:0044249,GO:0044255,GO:0044699,GO:0044710,GO:0044711,GO:0044763,GO:0071704,GO:1901576
c147650_g1				C1	KNE58352.1	hypothetical protein AMAG_03935	Allomyces macrogynus ATCC 38327	AMAG_03935	Fungi	k__Eukaryota	GO:0003674,GO:0003676,GO:0005488,GO:0043167,GO:0043169,GO:0097159,GO:1901363
c158043_g2				C1	KNE57811.1	hypothetical protein AMAG_04658	Allomyces macrogynus ATCC 38327	AMAG_04658	Fungi	k__Eukaryota	GO:0003674,GO:0005215,GO:0005488,GO:0005575,GO:0005622,GO:0005623,GO:0006810,GO:0008150,GO:0009521,GO:0009579,GO:0016020,GO:0022857,GO:0022891,GO:0022892,GO:0031647,GO:0032991,GO:0034357,GO:0043167,GO:0043168,GO:0043234,GO:0044424,GO:0044425,GO:0044436,GO:0044464,GO:0044699,GO:0044765,GO:0051179,GO:0051234,GO:0065007,GO:0065008,GO:0098796,GO:1902578
c165121_g7				C1	KNE57875.1	hypothetical protein AMAG_04720	Allomyces macrogynus ATCC 38327	AMAG_04720	Fungi	k__Eukaryota	GO:0003674,GO:0003824,GO:0005488,GO:0008150,GO:0008152,GO:0009987,GO:0016491,GO:0016721,GO:0043167,GO:0043169,GO:0044237,GO:0072593
c177441_g1				C1	KNE62381.1	hypothetical protein AMAG_07604	Allomyces macrogynus ATCC 38327	AMAG_07604	Fungi	k__Eukaryota
c164138_g10				C1	KNE65389.1	hypothetical protein AMAG_11025	Allomyces macrogynus ATCC 38327	AMAG_11025	Fungi	k__Eukaryota
c157753_g1				C1	KNE67562.1	hypothetical protein AMAG_12014	Allomyces macrogynus ATCC 38327	AMAG_12014	Fungi	k__Eukaryota	GO:0003674,GO:0003824,GO:0008150,GO:0008152,GO:0008233,GO:0016787,GO:0019538,GO:0043170,GO:0044238,GO:0071704
c168628_g2				C1	KNE67631.1	hypothetical protein AMAG_12084	Allomyces macrogynus ATCC 38327	AMAG_12084	Fungi	k__Eukaryota	GO:0006810,GO:0008150,GO:0009987,GO:0022406,GO:0032940,GO:0044699,GO:0044763,GO:0044765,GO:0051179,GO:0051234,GO:0051641,GO:0051649,GO:1902578
c173939_g11				C1	KNE67124.1	hypothetical protein AMAG_12197	Allomyces macrogynus ATCC 38327	AMAG_12197	Fungi	k__Eukaryota	GO:0005575,GO:0006810,GO:0008150,GO:0016020,GO:0031224,GO:0044425,GO:0044699,GO:0044765,GO:0051179,GO:0051234,GO:1902578
c162932_g2				C1	KNE68416.1	hypothetical protein AMAG_13071	Allomyces macrogynus ATCC 38327	AMAG_13071	Fungi	k__Eukaryota
c174638_g2				C1	KNE69276.1	hypothetical protein AMAG_13658	Allomyces macrogynus ATCC 38327	AMAG_13658	Fungi	k__Eukaryota	GO:0003674,GO:0003824,GO:0005488,GO:0005575,GO:0006810,GO:0008150,GO:0016020,GO:0016491,GO:0016684,GO:0031224,GO:0044425,GO:0044699,GO:0044765,GO:0046906,GO:0051179,GO:0051234,GO:0097159,GO:1901363,GO:1902578
c164239_g4				C1	KPK16282.1	hypothetical protein AMJ62_06150	Myxococcales bacterium SG8_38	AMJ62_06150	Bacteria	k__Bacteria	GO:0005575,GO:0005622,GO:0005623,GO:0005737,GO:0006807,GO:0008150,GO:0008152,GO:0009058,GO:0009987,GO:0016020,GO:0019538,GO:0030529,GO:0031224,GO:0034641,GO:0043170,GO:0043226,GO:0043228,GO:0043229,GO:0043232,GO:0044237,GO:0044238,GO:0044249,GO:0044260,GO:0044424,GO:0044425,GO:0044444,GO:0044464,GO:0071704,GO:1901564,GO:1901576
c108318_g1				C1	KPL09412.1	hypothetical protein AMJ85_06660	candidate division BRC1 bacterium SM23_51	AMJ85_06660	Bacteria	k__Bacteria
c174737_g8				C1	OBQ15223.1	hypothetical protein AN488_20970, partial	Anabaena sp. WA113	AN488_20970	Bacteria	k__Bacteria	GO:0003674,GO:0003824,GO:0005575,GO:0005623,GO:0005975,GO:0008150,GO:0008152,GO:0009987,GO:0016740,GO:0016757,GO:0030312,GO:0043170,GO:0044237,GO:0044238,GO:0044260,GO:0044262,GO:0044464,GO:0071704,GO:0071944
c129541_g1				C1	OBQ15223.1	hypothetical protein AN488_20970, partial	Anabaena sp. WA113	AN488_20970	Bacteria	k__Bacteria;p__Cyanobacteria;c__Unclassified;o__Nostocales;f__Nostocaceae;g__Anabaena;s__Anabaena sp. WA113	GO:0003674,GO:0003824,GO:0005575,GO:0005623,GO:0005975,GO:0008150,GO:0008152,GO:0009987,GO:0016740,GO:0016757,GO:0030312,GO:0043170,GO:0044237,GO:0044238,GO:0044260,GO:0044262,GO:0044464,GO:0071704,GO:0071944
c172354_g2				C1	GAM84933.1	hypothetical protein ANO11243_029360	fungal sp. No.11243	ANO11243_029360	Fungi	k__Eukaryota	GO:0000166,GO:0001882,GO:0003674,GO:0003824,GO:0005488,GO:0008150,GO:0008152,GO:0009987,GO:0016874,GO:0016879,GO:0019538,GO:0032553,GO:0036094,GO:0043167,GO:0043168,GO:0043170,GO:0044237,GO:0044238,GO:0044260,GO:0071704,GO:0097159,GO:0097367,GO:1901265,GO:1901363
c166037_g2				C1	XP_011125528.1	hypothetical protein AOL_s00117g63	Arthrobotrys oligospora ATCC 24927	AOL_s00117g63	Fungi	k__Eukaryota	GO:0005575,GO:0005622,GO:0005623,GO:0016020,GO:0031224,GO:0043226,GO:0043227,GO:0043229,GO:0043231,GO:0044424,GO:0044425,GO:0044464
c102299_g1				C1	OBW64398.1	hypothetical protein AUREO_055350	Aureobasidium pullulans	AUREO_055350	Fungi	k__Eukaryota	GO:0001775,GO:0005575,GO:0005576,GO:0005615,GO:0005623,GO:0005929,GO:0006928,GO:0006950,GO:0007154,GO:0008150,GO:0009611,GO:0009987,GO:0016020,GO:0016043,GO:0022607,GO:0031224,GO:0032501,GO:0042995,GO:0043933,GO:0044085,GO:0044421,GO:0044425,GO:0044464,GO:0044699,GO:0044707,GO:0044763,GO:0050789,GO:0050794,GO:0050817,GO:0050878,GO:0050896,GO:0065007,GO:0065008,GO:0070271,GO:0071840
c157977_g1				C1	KXJ41090.1	hypothetical protein AXA67_07665	Methylothermaceae bacteria B42	AXA67_07665	Bacteria	k__Bacteria	GO:0008150,GO:0010035,GO:0042221,GO:0050896
c161144_g1				C1	ODQ82600.1	hypothetical protein BABINDRAFT_159153	Babjeviella inositovora NRRL Y-12698	BABINDRAFT_159153	Fungi	k__Eukaryota	GO:0003674,GO:0003824,GO:0005488,GO:0005575,GO:0005622,GO:0005623,GO:0005737,GO:0005783,GO:0006629,GO:0006810,GO:0008104,GO:0008150,GO:0008152,GO:0009056,GO:0009987,GO:0012505,GO:0016787,GO:0016788,GO:0019725,GO:0031974,GO:0032940,GO:0033036,GO:0042592,GO:0043167,GO:0043169,GO:0043226,GO:0043227,GO:0043229,GO:0043231,GO:0043233,GO:0044238,GO:0044422,GO:0044424,GO:0044432,GO:0044444,GO:0044446,GO:…
c159241_g2				C1	OAJ35781.1	hypothetical protein BDEG_20021	Batrachochytrium dendrobatidis JEL423	BDEG_20021	Fungi	k__Eukaryota	GO:0003674,GO:0005488,GO:0005515,GO:0005575,GO:0005622,GO:0005623,GO:0005737,GO:0006810,GO:0006996,GO:0008092,GO:0008104,GO:0008150,GO:0009987,GO:0016020,GO:0016043,GO:0030117,GO:0030119,GO:0032991,GO:0033036,GO:0043226,GO:0043227,GO:0043229,GO:0043231,GO:0043234,GO:0044424,GO:0044425,GO:0044444,GO:0044464,GO:0045184,GO:0048475,GO:0051179,GO:0051234,GO:0051641,GO:0051649,GO:0070727,GO:0071840,GO:…
c164219_g1				C1	OAJ35849.1	hypothetical protein BDEG_20082	Batrachochytrium dendrobatidis JEL423	BDEG_20082	Fungi	k__Eukaryota	GO:0000166,GO:0003674,GO:0003824,GO:0004497,GO:0005488,GO:0016491,GO:0016705,GO:0036094,GO:0043167,GO:0043168,GO:0048037,GO:0050662,GO:0097159,GO:1901265,GO:1901363
c157311_g2				C1	OAJ35976.1	hypothetical protein BDEG_20199	Batrachochytrium dendrobatidis JEL423	BDEG_20199	Fungi	k__Eukaryota	GO:0003674,GO:0003824,GO:0016491,GO:0016651
c174744_g13				C1	OAJ37598.1	hypothetical protein BDEG_21602	Batrachochytrium dendrobatidis JEL423	BDEG_21602	Fungi	k__Eukaryota;p__Chytridiomycota;c__Chytridiomycetes;o__Rhizophydiales;f__Unclassified;g__Batrachochytrium;s__Batrachochytrium dendrobatidis	GO:0008150,GO:0008152,GO:0009987,GO:0019538,GO:0043170,GO:0044237,GO:0044238,GO:0044260,GO:0071704
c154192_g1				C1	OAJ39150.1	hypothetical protein BDEG_23018	Batrachochytrium dendrobatidis JEL423	BDEG_23018	Fungi	k__Eukaryota	GO:0003674,GO:0003824,GO:0004871,GO:0004872,GO:0005057,GO:0005215,GO:0005488,GO:0005515,GO:0005575,GO:0005622,GO:0005623,GO:0005737,GO:0005929,GO:0005938,GO:0006139,GO:0006725,GO:0006807,GO:0006810,GO:0006928,GO:0007154,GO:0007165,GO:0008104,GO:0008150,GO:0008152,GO:0008233,GO:0009056,GO:0009058,GO:0009605,GO:0009987,GO:0010876,GO:0016020,GO:0016469,GO:0016740,GO:0016772,GO:0016787,GO:0016788,GO:…
c157011_g2				C1	OAJ43406.1	hypothetical protein BDEG_26769	Batrachochytrium dendrobatidis JEL423	BDEG_26769	Fungi	k__Eukaryota	GO:0006139,GO:0006725,GO:0006807,GO:0006810,GO:0008150,GO:0008152,GO:0009987,GO:0019538,GO:0034641,GO:0043170,GO:0044237,GO:0044238,GO:0044260,GO:0044699,GO:0044765,GO:0046483,GO:0051179,GO:0051234,GO:0051641,GO:0051649,GO:0071704,GO:1901360,GO:1902578
c137028_g1				C1	OAJ44359.1	hypothetical protein BDEG_27597	Batrachochytrium dendrobatidis JEL423	BDEG_27597	Fungi	k__Eukaryota
c166957_g1				C1	CCO35454.1	hypothetical protein BN14_09572	Rhizoctonia solani AG-1 IB	BN14_09572	Fungi	k__Eukaryota
c155004_g3				C1	ODV90041.1	hypothetical protein CANCADRAFT_99920	Tortispora caseinolytica NRRL Y-17796	CANCADRAFT_99920	Fungi	k__Eukaryota
c163928_g6				C1	EQB52444.1	hypothetical protein CGLO_07927	Colletotrichum gloeosporioides Cg-14	CGLO_07927	Fungi	k__Eukaryota
c153192_g1				C1	KXN68138.1	hypothetical protein CONCODRAFT_108051	Conidiobolus coronatus NRRL 28638	CONCODRAFT_108051	Fungi	k__Eukaryota	GO:0008150,GO:0022613,GO:0044085,GO:0071840
c165408_g2				C1	KXN73456.1	hypothetical protein CONCODRAFT_3557	Conidiobolus coronatus NRRL 28638	CONCODRAFT_3557	Fungi	k__Eukaryota
c177559_g4				C1	KXN74194.1	hypothetical protein CONCODRAFT_76951	Conidiobolus coronatus NRRL 28638	CONCODRAFT_76951	Fungi	k__Eukaryota	GO:0000151,GO:0003674,GO:0003824,GO:0005102,GO:0005488,GO:0005515,GO:0005575,GO:0005622,GO:0005623,GO:0016740,GO:0019787,GO:0032991,GO:0043167,GO:0043169,GO:0043226,GO:0043227,GO:0043229,GO:0043231,GO:0043234,GO:0044422,GO:0044424,GO:0044428,GO:0044446,GO:0044464,GO:1902494
c178534_g1				C1	XP_007763616.1	hypothetical protein CONPUDRAFT_134308	Coniophora puteana RWD-64-598 SS2	CONPUDRAFT_134308	Fungi	k__Eukaryota	GO:0000988,GO:0000989,GO:0001076,GO:0003674,GO:0003712,GO:0003824,GO:0005215,GO:0005488,GO:0005543,GO:0005575,GO:0005622,GO:0005623,GO:0005737,GO:0006139,GO:0006725,GO:0006807,GO:0006810,GO:0007154,GO:0007165,GO:0008150,GO:0008152,GO:0008289,GO:0009058,GO:0009889,GO:0009987,GO:0016020,GO:0016247,GO:0016248,GO:0016469,GO:0016787,GO:0016817,GO:0016820,GO:0017080,GO:0019222,GO:0022804,GO:0022857,GO:…
c153280_g1				C1	EWC44985.1	hypothetical protein DRE_01044	Drechslerella stenobrocha 248	DRE_01044	Fungi	k__Eukaryota	GO:0003674,GO:0005488,GO:0043167,GO:0043168,GO:0043169,GO:0048037,GO:0050662
c163576_g1				C1	XP_007805786.1	hypothetical protein EPUS_04658	Endocarpon pusillum Z07020	EPUS_04658	Fungi	k__Eukaryota
c163309_g13				C1	ETX01553.1	hypothetical protein ETSY1_06950	Candidatus Entotheonella factor	ETSY1_06950	Bacteria	k__Bacteria
c158349_g1				C1	ETW98423.1	hypothetical protein ETSY2_42830	Candidatus Entotheonella gemina	ETSY2_42830	Bacteria	k__Bacteria	GO:0003674,GO:0005488,GO:0005575,GO:0005622,GO:0005623,GO:0005737,GO:0005783,GO:0005975,GO:0006139,GO:0006486,GO:0006725,GO:0006807,GO:0006810,GO:0008150,GO:0008152,GO:0009058,GO:0009987,GO:0012505,GO:0016020,GO:0019538,GO:0031090,GO:0034641,GO:0042175,GO:0043167,GO:0043169,GO:0043170,GO:0043226,GO:0043227,GO:0043229,GO:0043231,GO:0044237,GO:0044238,GO:0044249,GO:0044260,GO:0044422,GO:0044424,GO:…
c168611_g3				C1	KXL43678.1	hypothetical protein FE78DRAFT_92402	Acidomyces sp. \'richmondensis\'	FE78DRAFT_92402	Fungi	k__Eukaryota;p__Ascomycota
c157433_g2				C1	GAO46131.1	hypothetical protein G7K_0370-t1	Saitoella complicata NRRL Y-17804	G7K_0370-t1	Fungi	k__Eukaryota	GO:0000166,GO:0001882,GO:0003674,GO:0003824,GO:0005488,GO:0007154,GO:0007165,GO:0008150,GO:0009987,GO:0016787,GO:0016817,GO:0023052,GO:0032553,GO:0036094,GO:0043167,GO:0043168,GO:0044699,GO:0044700,GO:0044763,GO:0050789,GO:0050794,GO:0050896,GO:0051716,GO:0065007,GO:0097159,GO:0097367,GO:1901265,GO:1901363
c176873_g1				C1	GAO49855.1	hypothetical protein G7K_3992-t1	Saitoella complicata NRRL Y-17804	G7K_3992-t1	Fungi	k__Eukaryota;p__Ascomycota;c__Unclassified;o__Unclassified;f__Unclassified;g__Saitoella;s__Saitoella complicata	GO:0003674,GO:0005488,GO:0043167,GO:0043169
c167561_g1				C1	GAO50320.1	hypothetical protein G7K_4450-t1	Saitoella complicata NRRL Y-17804	G7K_4450-t1	Fungi	k__Eukaryota
c135341_g1				C1	ESA21838.1	hypothetical protein GLOINDRAFT_117988	Rhizophagus irregularis DAOM 181602	GLOINDRAFT_117988	Fungi	k__Eukaryota
c161219_g16				C1	ESA21106.1	hypothetical protein GLOINDRAFT_123729	Rhizophagus irregularis DAOM 181602	GLOINDRAFT_123729	Fungi	k__Eukaryota	GO:0000151,GO:0003674,GO:0003824,GO:0005488,GO:0005575,GO:0005622,GO:0005623,GO:0016740,GO:0019787,GO:0032991,GO:0043167,GO:0043169,GO:0043226,GO:0043227,GO:0043229,GO:0043231,GO:0043234,GO:0044422,GO:0044424,GO:0044428,GO:0044446,GO:0044464,GO:1902494
c149192_g1				C1	ESA19808.1	hypothetical protein GLOINDRAFT_132940	Rhizophagus irregularis DAOM 181602	GLOINDRAFT_132940	Fungi	k__Eukaryota
c118952_g1				C1	ERZ94999.1	hypothetical protein GLOINDRAFT_14061	Rhizophagus irregularis DAOM 181602	GLOINDRAFT_14061	Fungi	k__Eukaryota;p__Mucoromycota;c__Glomeromycetes;o__Glomerales;f__Glomeraceae;g__Rhizophagus;s__Rhizophagus irregularis	GO:0000166,GO:0001882,GO:0003674,GO:0003824,GO:0005215,GO:0005488,GO:0005575,GO:0006807,GO:0006810,GO:0007154,GO:0007165,GO:0008104,GO:0008150,GO:0008152,GO:0009987,GO:0016020,GO:0016043,GO:0016787,GO:0016817,GO:0022857,GO:0022891,GO:0022892,GO:0023052,GO:0031224,GO:0032553,GO:0033036,GO:0034641,GO:0036094,GO:0043167,GO:0043168,GO:0044237,GO:0044425,GO:0044699,GO:0044700,GO:0044763,GO:0044765,GO:…
c171880_g3				C1	ESA21665.1	hypothetical protein GLOINDRAFT_17207	Rhizophagus irregularis DAOM 181602	GLOINDRAFT_17207	Fungi	k__Eukaryota	GO:0003674,GO:0003824,GO:0006771,GO:0006807,GO:0008150,GO:0008152,GO:0009058,GO:0009110,GO:0009987,GO:0016740,GO:0016772,GO:0016853,GO:0016866,GO:0034641,GO:0044237,GO:0044249,GO:0044281,GO:0044699,GO:0044710,GO:0044711,GO:0044763,GO:0046483,GO:0071704,GO:1901360,GO:1901564,GO:1901576
c169540_g1				C1	ESA12877.1	hypothetical protein GLOINDRAFT_181577	Rhizophagus irregularis DAOM 181602	GLOINDRAFT_181577	Fungi	k__Eukaryota
c165368_g1				C1	ESA20426.1	hypothetical protein GLOINDRAFT_18528	Rhizophagus irregularis DAOM 181602	GLOINDRAFT_18528	Fungi	k__Eukaryota;p__Mucoromycota;c__Glomeromycetes;o__Glomerales;f__Glomeraceae;g__Rhizophagus;s__Rhizophagus irregularis
c165264_g1				C1	ESA18540.1	hypothetical protein GLOINDRAFT_20596	Rhizophagus irregularis DAOM 181602	GLOINDRAFT_20596	Fungi	k__Eukaryota	GO:0003674,GO:0003824,GO:0008150,GO:0008152,GO:0009987,GO:0016853,GO:0016859,GO:0019538,GO:0043170,GO:0044237,GO:0044238,GO:0044260,GO:0071704
c176210_g4				C1	ESA07415.1	hypothetical protein GLOINDRAFT_216226	Rhizophagus irregularis DAOM 181602	GLOINDRAFT_216226	Fungi	k__Eukaryota	GO:0003674,GO:0003824,GO:0005575,GO:0005622,GO:0005623,GO:0005737,GO:0006139,GO:0006725,GO:0006807,GO:0008150,GO:0008152,GO:0009987,GO:0016740,GO:0016741,GO:0019538,GO:0032259,GO:0032991,GO:0034641,GO:0034708,GO:0043170,GO:0043234,GO:0043414,GO:0044237,GO:0044238,GO:0044260,GO:0044424,GO:0044444,GO:0044464,GO:0046483,GO:0071704,GO:1901360,GO:1902494
c170482_g4				C1	ESA06921.1	hypothetical protein GLOINDRAFT_219310	Rhizophagus irregularis DAOM 181602	GLOINDRAFT_219310	Fungi	k__Eukaryota	GO:0003674,GO:0003676,GO:0003824,GO:0005488,GO:0006139,GO:0006725,GO:0006807,GO:0008150,GO:0008152,GO:0009058,GO:0009987,GO:0016853,GO:0016866,GO:0034641,GO:0043170,GO:0044237,GO:0044238,GO:0044249,GO:0044260,GO:0046483,GO:0071704,GO:0097159,GO:1901360,GO:1901363,GO:1901576
c167236_g1				C1	ESA06106.1	hypothetical protein GLOINDRAFT_224042	Rhizophagus irregularis DAOM 181602	GLOINDRAFT_224042	Fungi	k__Eukaryota
c151254_g1				C1	ESA02537.1	hypothetical protein GLOINDRAFT_250625	Rhizophagus irregularis DAOM 181602	GLOINDRAFT_250625	Fungi	k__Eukaryota	GO:0003674,GO:0003824,GO:0008150,GO:0008152,GO:0009987,GO:0016740,GO:0016765,GO:0019538,GO:0043170,GO:0044237,GO:0044238,GO:0044260,GO:0071704,GO:0097354
c102932_g1				C1	ESA14107.1	hypothetical protein GLOINDRAFT_25309, partial	Rhizophagus irregularis DAOM 181602	GLOINDRAFT_25309	Fungi	k__Eukaryota;p__Mucoromycota;c__Glomeromycetes;o__Glomerales;f__Glomeraceae;g__Rhizophagus;s__Rhizophagus irregularis	GO:0003674,GO:0003676,GO:0005488,GO:0097159,GO:1901363
c173074_g7				C1	ESA00323.1	hypothetical protein GLOINDRAFT_270510	Rhizophagus irregularis DAOM 181602	GLOINDRAFT_270510	Fungi	k__Eukaryota	GO:0002376,GO:0003674,GO:0003676,GO:0005488,GO:0006950,GO:0006952,GO:0006955,GO:0006959,GO:0008150,GO:0009605,GO:0009607,GO:0009611,GO:0009617,GO:0032501,GO:0043207,GO:0044699,GO:0044707,GO:0045087,GO:0050817,GO:0050878,GO:0050896,GO:0051704,GO:0051707,GO:0065007,GO:0065008,GO:0097159,GO:0098542,GO:1901363
c143633_g1				C1	ERZ99821.1	hypothetical protein GLOINDRAFT_275105, partial	Rhizophagus irregularis DAOM 181602	GLOINDRAFT_275105	Fungi	k__Eukaryota
c137423_g1				C1	ESA10403.1	hypothetical protein GLOINDRAFT_29490	Rhizophagus irregularis DAOM 181602	GLOINDRAFT_29490	Fungi	k__Eukaryota	GO:0003674,GO:0003824,GO:0006629,GO:0006793,GO:0006810,GO:0008104,GO:0008150,GO:0008152,GO:0008233,GO:0009056,GO:0009987,GO:0016787,GO:0016788,GO:0017171,GO:0019538,GO:0019637,GO:0033036,GO:0043170,GO:0044237,GO:0044238,GO:0044255,GO:0044699,GO:0044710,GO:0044712,GO:0044763,GO:0045184,GO:0051179,GO:0051234,GO:0051641,GO:0051649,GO:0070727,GO:0071704,GO:1901135,GO:1901575
c160655_g2				C1	ERZ97100.1	hypothetical protein GLOINDRAFT_297125	Rhizophagus irregularis DAOM 181602	GLOINDRAFT_297125	Fungi	k__Eukaryota	GO:0003674,GO:0003824,GO:0005488,GO:0005575,GO:0005622,GO:0005623,GO:0005737,GO:0005975,GO:0006082,GO:0006091,GO:0006139,GO:0006725,GO:0006793,GO:0006807,GO:0008150,GO:0008152,GO:0009056,GO:0009987,GO:0016829,GO:0016835,GO:0019637,GO:0032991,GO:0034641,GO:0043167,GO:0043169,GO:0043234,GO:0044237,GO:0044238,GO:0044281,GO:0044424,GO:0044444,GO:0044464,GO:0044699,GO:0044710,GO:0044712,GO:0044723,GO:…
c151127_g1				C1	ERZ95940.1	hypothetical protein GLOINDRAFT_306780	Rhizophagus irregularis DAOM 181602	GLOINDRAFT_306780	Fungi	k__Eukaryota	GO:0003674,GO:0003676,GO:0005488,GO:0005575,GO:0005622,GO:0005623,GO:0006807,GO:0008150,GO:0008152,GO:0009058,GO:0009987,GO:0019538,GO:0034641,GO:0043170,GO:0044237,GO:0044238,GO:0044249,GO:0044260,GO:0044424,GO:0044464,GO:0071704,GO:0097159,GO:1901363,GO:1901564,GO:1901576
c167992_g2				C1	ERZ95863.1	hypothetical protein GLOINDRAFT_307430	Rhizophagus irregularis DAOM 181602	GLOINDRAFT_307430	Fungi	k__Eukaryota
c155889_g1				C1	ESA02363.1	hypothetical protein GLOINDRAFT_334164	Rhizophagus irregularis DAOM 181602	GLOINDRAFT_334164	Fungi	k__Eukaryota	GO:0003674,GO:0003824,GO:0006793,GO:0008150,GO:0008152,GO:0009987,GO:0016787,GO:0016788,GO:0019538,GO:0043170,GO:0044237,GO:0044238,GO:0044260,GO:0071704
c160840_g4				C1	ESA16443.1	hypothetical protein GLOINDRAFT_335079	Rhizophagus irregularis DAOM 181602	GLOINDRAFT_335079	Fungi	k__Eukaryota	GO:0003674,GO:0003824,GO:0016740,GO:0016746
c153971_g1				C1	ESA02421.1	hypothetical protein GLOINDRAFT_337393	Rhizophagus irregularis DAOM 181602	GLOINDRAFT_337393	Fungi	k__Eukaryota
c142584_g1				C1	ESA00410.1	hypothetical protein GLOINDRAFT_338554	Rhizophagus irregularis DAOM 181602	GLOINDRAFT_338554	Fungi	k__Eukaryota
c160881_g3				C1	ERZ98750.1	hypothetical protein GLOINDRAFT_339458	Rhizophagus irregularis DAOM 181602	GLOINDRAFT_339458	Fungi	k__Eukaryota	GO:0000166,GO:0001882,GO:0003674,GO:0003676,GO:0003824,GO:0005488,GO:0005575,GO:0005622,GO:0005623,GO:0008150,GO:0009987,GO:0016032,GO:0016787,GO:0016817,GO:0032553,GO:0036094,GO:0043167,GO:0043168,GO:0043226,GO:0043227,GO:0043229,GO:0043231,GO:0044403,GO:0044419,GO:0044424,GO:0044464,GO:0044764,GO:0051704,GO:0097159,GO:0097367,GO:1901265,GO:1901363
c165012_g2				C1	ERZ97681.1	hypothetical protein GLOINDRAFT_340017	Rhizophagus irregularis DAOM 181602	GLOINDRAFT_340017	Fungi	k__Eukaryota
c146016_g1				C1	ERZ97217.1	hypothetical protein GLOINDRAFT_340238	Rhizophagus irregularis DAOM 181602	GLOINDRAFT_340238	Fungi	k__Eukaryota	GO:0007154,GO:0007165,GO:0008150,GO:0009987,GO:0023052,GO:0044699,GO:0044700,GO:0044763,GO:0050789,GO:0050794,GO:0050896,GO:0051716,GO:0065007
c148903_g2				C1	ERZ97135.1	hypothetical protein GLOINDRAFT_340307	Rhizophagus irregularis DAOM 181602	GLOINDRAFT_340307	Fungi	k__Eukaryota
c108056_g2				C1	ERZ97092.1	hypothetical protein GLOINDRAFT_340349	Rhizophagus irregularis DAOM 181602	GLOINDRAFT_340349	Fungi	k__Eukaryota
c160310_g3				C1	ERZ97088.1	hypothetical protein GLOINDRAFT_340356	Rhizophagus irregularis DAOM 181602	GLOINDRAFT_340356	Fungi	k__Eukaryota	GO:0005575,GO:0005622,GO:0005623,GO:0005737,GO:0006139,GO:0006725,GO:0006807,GO:0006810,GO:0008104,GO:0008150,GO:0008152,GO:0009058,GO:0009889,GO:0009987,GO:0016020,GO:0019222,GO:0031323,GO:0032991,GO:0033036,GO:0034641,GO:0043170,GO:0043226,GO:0043227,GO:0043229,GO:0043231,GO:0043234,GO:0044237,GO:0044238,GO:0044249,GO:0044260,GO:0044424,GO:0044425,GO:0044444,GO:0044464,GO:0045184,GO:0046483,GO:…
c158530_g1				C1	ERZ96126.1	hypothetical protein GLOINDRAFT_340830	Rhizophagus irregularis DAOM 181602	GLOINDRAFT_340830	Fungi	k__Eukaryota	GO:0003674,GO:0003824,GO:0016740,GO:0016772
c122588_g1				C1	ERZ95384.1	hypothetical protein GLOINDRAFT_341255	Rhizophagus irregularis DAOM 181602	GLOINDRAFT_341255	Fungi	k__Eukaryota	GO:0005575,GO:0005622,GO:0005623,GO:0044424,GO:0044464
c178407_g1				C1	ERZ94787.1	hypothetical protein GLOINDRAFT_341570	Rhizophagus irregularis DAOM 181602	GLOINDRAFT_341570	Fungi	k__Eukaryota	GO:0000776,GO:0000940,GO:0005575,GO:0005622,GO:0005623,GO:0006996,GO:0007049,GO:0008150,GO:0009987,GO:0016043,GO:0022402,GO:0031974,GO:0032991,GO:0043226,GO:0043227,GO:0043228,GO:0043229,GO:0043231,GO:0043232,GO:0043233,GO:0043234,GO:0044422,GO:0044424,GO:0044427,GO:0044428,GO:0044430,GO:0044446,GO:0044464,GO:0044699,GO:0044763,GO:0070013,GO:0071840,GO:1902589
c170055_g2				C1	ESA20379.1	hypothetical protein GLOINDRAFT_343667	Rhizophagus irregularis DAOM 181602	GLOINDRAFT_343667	Fungi	k__Eukaryota	GO:0003674,GO:0003676,GO:0003824,GO:0005488,GO:0006082,GO:0006139,GO:0006629,GO:0006725,GO:0006807,GO:0008150,GO:0008152,GO:0008233,GO:0009987,GO:0016491,GO:0016614,GO:0016787,GO:0016788,GO:0019538,GO:0034641,GO:0043167,GO:0043169,GO:0043170,GO:0044237,GO:0044238,GO:0044255,GO:0044260,GO:0044281,GO:0044699,GO:0044710,GO:0044763,GO:0046483,GO:0071704,GO:0097159,GO:1901360,GO:1901363
c174788_g1				C1	ESA20379.1	hypothetical protein GLOINDRAFT_343667	Rhizophagus irregularis DAOM 181602	GLOINDRAFT_343667	Fungi	k__Eukaryota	GO:0003674,GO:0003676,GO:0003824,GO:0005488,GO:0006082,GO:0006139,GO:0006629,GO:0006725,GO:0006807,GO:0008150,GO:0008152,GO:0008233,GO:0009987,GO:0016491,GO:0016614,GO:0016787,GO:0016788,GO:0019538,GO:0034641,GO:0043167,GO:0043169,GO:0043170,GO:0044237,GO:0044238,GO:0044255,GO:0044260,GO:0044281,GO:0044699,GO:0044710,GO:0044763,GO:0046483,GO:0071704,GO:0097159,GO:1901360,GO:1901363
c164970_g5				C1	ESA20109.1	hypothetical protein GLOINDRAFT_343775	Rhizophagus irregularis DAOM 181602	GLOINDRAFT_343775	Fungi	k__Eukaryota
c174959_g3				C1	ESA16361.1	hypothetical protein GLOINDRAFT_345594	Rhizophagus irregularis DAOM 181602	GLOINDRAFT_345594	Fungi	k__Eukaryota	GO:0003674,GO:0003824,GO:0008150,GO:0008152,GO:0008233,GO:0009056,GO:0009987,GO:0016787,GO:0019538,GO:0036459,GO:0043170,GO:0044237,GO:0044238,GO:0044248,GO:0044260,GO:0071704,GO:1901575
c174789_g9				C1	ESA13881.1	hypothetical protein GLOINDRAFT_346756	Rhizophagus irregularis DAOM 181602	GLOINDRAFT_346756	Fungi	k__Eukaryota	GO:0003674,GO:0003824,GO:0016491,GO:0016667
c126449_g1				C1	ESA13019.1	hypothetical protein GLOINDRAFT_347097, partial	Rhizophagus irregularis DAOM 181602	GLOINDRAFT_347097	Fungi	k__Eukaryota
c157730_g1				C1	ESA10382.1	hypothetical protein GLOINDRAFT_348218	Rhizophagus irregularis DAOM 181602	GLOINDRAFT_348218	Fungi	k__Eukaryota
c164327_g3				C1	ESA02313.1	hypothetical protein GLOINDRAFT_38702	Rhizophagus irregularis DAOM 181602	GLOINDRAFT_38702	Fungi	k__Eukaryota	GO:0003674,GO:0003824,GO:0005575,GO:0005622,GO:0005623,GO:0005737,GO:0006807,GO:0008150,GO:0008152,GO:0008233,GO:0009056,GO:0009058,GO:0009987,GO:0016787,GO:0019538,GO:0030529,GO:0034641,GO:0043170,GO:0043226,GO:0043228,GO:0043229,GO:0043232,GO:0044237,GO:0044238,GO:0044248,GO:0044249,GO:0044260,GO:0044424,GO:0044444,GO:0044464,GO:0071704,GO:1901564,GO:1901575,GO:1901576
c141468_g1				C1	ERZ94870.1	hypothetical protein GLOINDRAFT_39721	Rhizophagus irregularis DAOM 181602	GLOINDRAFT_39721	Fungi	k__Eukaryota;p__Mucoromycota;c__Glomeromycetes;o__Glomerales;f__Glomeraceae;g__Rhizophagus;s__Rhizophagus irregularis	GO:0005575,GO:0005622,GO:0005623,GO:0005737,GO:0005783,GO:0005789,GO:0006810,GO:0008104,GO:0008150,GO:0008152,GO:0009893,GO:0009987,GO:0012505,GO:0016020,GO:0016021,GO:0016043,GO:0019222,GO:0019538,GO:0030867,GO:0031090,GO:0031224,GO:0031227,GO:0031300,GO:0031301,GO:0032991,GO:0033036,GO:0042175,GO:0043170,GO:0043226,GO:0043227,GO:0043229,GO:0043231,GO:0043234,GO:0044093,GO:0044238,GO:0044422,GO:…
c153449_g1				C1	ESA21761.1	hypothetical protein GLOINDRAFT_39881	Rhizophagus irregularis DAOM 181602	GLOINDRAFT_39881	Fungi	k__Eukaryota	GO:0003674,GO:0003676,GO:0003824,GO:0005488,GO:0006139,GO:0006725,GO:0006807,GO:0008150,GO:0008152,GO:0009987,GO:0016787,GO:0016788,GO:0034641,GO:0043167,GO:0043169,GO:0043170,GO:0044237,GO:0044238,GO:0044260,GO:0046483,GO:0071704,GO:0097159,GO:1901360,GO:1901363
c142159_g2				C1	ERZ99226.1	hypothetical protein GLOINDRAFT_70024	Rhizophagus irregularis DAOM 181602	GLOINDRAFT_70024	Fungi	k__Eukaryota	GO:0000166,GO:0000988,GO:0000989,GO:0001076,GO:0001882,GO:0003674,GO:0003712,GO:0003824,GO:0005488,GO:0005575,GO:0005622,GO:0005623,GO:0006139,GO:0006725,GO:0006807,GO:0007154,GO:0007165,GO:0008150,GO:0008152,GO:0009058,GO:0009889,GO:0009987,GO:0016787,GO:0016817,GO:0019222,GO:0023052,GO:0031323,GO:0031974,GO:0032553,GO:0034641,GO:0036094,GO:0043167,GO:0043168,GO:0043170,GO:0043226,GO:0043227,GO:…
c157704_g1				C1	ESA13884.1	hypothetical protein GLOINDRAFT_78736	Rhizophagus irregularis DAOM 181602	GLOINDRAFT_78736	Fungi	k__Eukaryota	GO:0003674,GO:0003824,GO:0016740,GO:0016741
c169374_g4				C1	ESA10677.1	hypothetical protein GLOINDRAFT_80406	Rhizophagus irregularis DAOM 181602	GLOINDRAFT_80406	Fungi	k__Eukaryota	GO:0005575,GO:0005622,GO:0005623,GO:0005737,GO:0031082,GO:0032991,GO:0043234,GO:0044424,GO:0044444,GO:0044464
c159278_g2				C1	ESA10636.1	hypothetical protein GLOINDRAFT_84649	Rhizophagus irregularis DAOM 181602	GLOINDRAFT_84649	Fungi	k__Eukaryota
c172236_g2				C1	ESA02173.1	hypothetical protein GLOINDRAFT_86511	Rhizophagus irregularis DAOM 181602	GLOINDRAFT_86511	Fungi	k__Eukaryota	GO:0003674,GO:0003824,GO:0016787,GO:0016798
c173091_g3				C1	ERZ94662.1	hypothetical protein GLOINDRAFT_90430	Rhizophagus irregularis DAOM 181602	GLOINDRAFT_90430	Fungi	k__Eukaryota
c107771_g1				C1	ESA13668.1	hypothetical protein GLOINDRAFT_95791	Rhizophagus irregularis DAOM 181602	GLOINDRAFT_95791	Fungi	k__Eukaryota	GO:0005575,GO:0005622,GO:0005623,GO:0006139,GO:0006725,GO:0006807,GO:0008150,GO:0008152,GO:0009058,GO:0009889,GO:0009987,GO:0019222,GO:0031323,GO:0034641,GO:0043170,GO:0043226,GO:0043227,GO:0043229,GO:0043231,GO:0044237,GO:0044238,GO:0044249,GO:0044260,GO:0044424,GO:0044464,GO:0046483,GO:0050789,GO:0050794,GO:0051171,GO:0060255,GO:0065007,GO:0071704,GO:0080090,GO:1901360,GO:1901576
c163591_g2				C1	ESA11631.1	hypothetical protein GLOINDRAFT_96718, partial	Rhizophagus irregularis DAOM 181602	GLOINDRAFT_96718	Fungi	k__Eukaryota
c159368_g4				C1	XP_011108497.1	hypothetical protein H072_2510	Dactylellina haptotyla CBS 200.50	H072_2510	Fungi	k__Eukaryota	GO:0000151,GO:0003674,GO:0003824,GO:0005488,GO:0005575,GO:0005622,GO:0005623,GO:0016740,GO:0019787,GO:0032991,GO:0043167,GO:0043169,GO:0043226,GO:0043227,GO:0043229,GO:0043231,GO:0043234,GO:0044422,GO:0044424,GO:0044428,GO:0044446,GO:0044464,GO:1902494
c171670_g1				C1	XP_009543657.1	hypothetical protein HETIRDRAFT_155248	Heterobasidion irregulare TC 32-1	HETIRDRAFT_155248	Fungi	k__Eukaryota	GO:0000166,GO:0001882,GO:0003674,GO:0003824,GO:0005488,GO:0005575,GO:0005622,GO:0005623,GO:0006139,GO:0006725,GO:0006793,GO:0006807,GO:0008150,GO:0008152,GO:0009058,GO:0009889,GO:0009891,GO:0009893,GO:0009987,GO:0010604,GO:0016740,GO:0016772,GO:0019222,GO:0019538,GO:0031323,GO:0031325,GO:0032553,GO:0034641,GO:0036094,GO:0043167,GO:0043168,GO:0043170,GO:0043226,GO:0043227,GO:0043229,GO:0043231,GO:…
c118877_g1				C1	EFP58686.1	hypothetical protein HMPREF0321_2977, partial	Dermacoccus sp. Ellin185	HMPREF0321_2977	Bacteria	k__Bacteria;p__Actinobacteria;c__Actinobacteria;o__Micrococcales;f__Dermacoccaceae;g__Dermacoccus;s__Dermacoccus sp. Ellin185	GO:0005575,GO:0005622,GO:0005623,GO:0005882,GO:0032991,GO:0043226,GO:0043228,GO:0043229,GO:0043232,GO:0043234,GO:0044422,GO:0044424,GO:0044430,GO:0044446,GO:0044464
c174899_g3				C1	EPB88790.1	hypothetical protein HMPREF1544_04430	Mucor circinelloides 1006PhL	HMPREF1544_04430	Fungi	k__Eukaryota	GO:0003674,GO:0003824,GO:0016491,GO:0016661
c160737_g1				C1	EPB85704.1	hypothetical protein HMPREF1544_07530	Mucor circinelloides 1006PhL	HMPREF1544_07530	Fungi	k__Eukaryota	GO:0003674,GO:0005215,GO:0006810,GO:0008150,GO:0022803,GO:0022857,GO:0022891,GO:0022892,GO:0044699,GO:0044765,GO:0051179,GO:0051234,GO:1902578
c122127_g1				C1	KDQ49602.1	hypothetical protein JAAARDRAFT_143204	Jaapia argillacea MUCL 33604	JAAARDRAFT_143204	Fungi	k__Eukaryota	GO:0008150,GO:0008152,GO:0009987,GO:0019538,GO:0043170,GO:0044237,GO:0044238,GO:0044260,GO:0071704
c164855_g1				C1	KDQ60859.1	hypothetical protein JAAARDRAFT_190995	Jaapia argillacea MUCL 33604	JAAARDRAFT_190995	Fungi	k__Eukaryota	GO:0006810,GO:0008104,GO:0008150,GO:0008152,GO:0009987,GO:0019538,GO:0033036,GO:0043170,GO:0044237,GO:0044238,GO:0044260,GO:0045184,GO:0051179,GO:0051234,GO:0071704
c145810_g1				C1	KGK40175.1	hypothetical protein JL09_g551	Pichia kudriavzevii	JL09_g551	Fungi	k__Eukaryota
c128093_g1				C1	OAQ27157.1	hypothetical protein K457DRAFT_127630	Mortierella elongata AG-77	K457DRAFT_127630	Fungi	k__Eukaryota
c160604_g2				C1	OAQ30823.1	hypothetical protein K457DRAFT_136771	Mortierella elongata AG-77	K457DRAFT_136771	Fungi	k__Eukaryota;p__Mucoromycota;c__Unclassified;o__Mortierellales;f__Mortierellaceae;g__Mortierella;s__Mortierella elongata
c138567_g4				C1	OAQ29835.1	hypothetical protein K457DRAFT_137717	Mortierella elongata AG-77	K457DRAFT_137717	Fungi	k__Eukaryota
c153574_g1				C1	OAQ36269.1	hypothetical protein K457DRAFT_65422	Mortierella elongata AG-77	K457DRAFT_65422	Fungi	k__Eukaryota	GO:0003674,GO:0003824,GO:0008150,GO:0008152,GO:0008233,GO:0016787,GO:0019538,GO:0043170,GO:0044238,GO:0071704
c121357_g1				C1	OAQ31044.1	hypothetical protein K457DRAFT_72356	Mortierella elongata AG-77	K457DRAFT_72356	Fungi	k__Eukaryota	GO:0003674,GO:0005488,GO:0005515,GO:0006413,GO:0006807,GO:0008150,GO:0008152,GO:0009058,GO:0009889,GO:0009890,GO:0009892,GO:0009987,GO:0010605,GO:0019222,GO:0019538,GO:0031323,GO:0031324,GO:0031369,GO:0034641,GO:0043170,GO:0044237,GO:0044238,GO:0044249,GO:0044260,GO:0048519,GO:0048523,GO:0050789,GO:0050794,GO:0051171,GO:0051172,GO:0060255,GO:0065007,GO:0071704,GO:0080090,GO:1901564,GO:1901576
c176210_g1				C1	OAQ23009.1	hypothetical protein K457DRAFT_83959	Mortierella elongata AG-77	K457DRAFT_83959	Fungi	k__Eukaryota	GO:0000166,GO:0001882,GO:0003674,GO:0005488,GO:0006139,GO:0006725,GO:0006793,GO:0006807,GO:0007154,GO:0007165,GO:0008150,GO:0008152,GO:0009058,GO:0009987,GO:0019538,GO:0019637,GO:0023052,GO:0032553,GO:0034641,GO:0036094,GO:0043167,GO:0043168,GO:0043170,GO:0044237,GO:0044238,GO:0044249,GO:0044260,GO:0044699,GO:0044700,GO:0044763,GO:0046483,GO:0050789,GO:0050794,GO:0050896,GO:0051186,GO:0051716,GO:…
c159869_g1				C1	ODN83407.1	hypothetical protein L202_01550	Cryptococcus amylolentus CBS 6039	L202_01550	Fungi	k__Eukaryota	GO:0000166,GO:0001882,GO:0003674,GO:0003676,GO:0003824,GO:0005488,GO:0005575,GO:0006139,GO:0006725,GO:0006807,GO:0006950,GO:0008150,GO:0008152,GO:0008233,GO:0009058,GO:0009889,GO:0009987,GO:0016020,GO:0016740,GO:0016741,GO:0016787,GO:0019222,GO:0019538,GO:0031224,GO:0031323,GO:0032553,GO:0033554,GO:0034641,GO:0036094,GO:0043167,GO:0043168,GO:0043169,GO:0043170,GO:0044237,GO:0044238,GO:0044249,GO:…
c166623_g2				C1	ODQ73590.1	hypothetical protein LIPSTDRAFT_2811	Lipomyces starkeyi NRRL Y-11557	LIPSTDRAFT_2811	Fungi	k__Eukaryota
c157796_g1				C1	ODQ71702.1	hypothetical protein LIPSTDRAFT_73432	Lipomyces starkeyi NRRL Y-11557	LIPSTDRAFT_73432	Fungi	k__Eukaryota	GO:0005575,GO:0005622,GO:0005623,GO:0005737,GO:0006807,GO:0008150,GO:0008152,GO:0009058,GO:0009987,GO:0019538,GO:0030529,GO:0034641,GO:0043170,GO:0043226,GO:0043228,GO:0043229,GO:0043232,GO:0044237,GO:0044238,GO:0044249,GO:0044260,GO:0044424,GO:0044444,GO:0044464,GO:0071704,GO:1901564,GO:1901576
c137397_g1				C1	ODQ75518.1	hypothetical protein LIPSTDRAFT_964	Lipomyces starkeyi NRRL Y-11557	LIPSTDRAFT_964	Fungi	k__Eukaryota
c170313_g1				C1	CDS02657.1	hypothetical protein LRAMOSA00062	Lichtheimia ramosa	LRAMOSA00062	Fungi	k__Eukaryota
c157081_g1				C1	CDS07370.1	hypothetical protein LRAMOSA01319	Lichtheimia ramosa	LRAMOSA01319	Fungi	k__Eukaryota
c149526_g2				C1	CDS10245.1	hypothetical protein LRAMOSA02921	Lichtheimia ramosa	LRAMOSA02921	Fungi	k__Eukaryota
c162765_g1				C1	CDS11642.1	hypothetical protein LRAMOSA03905	Lichtheimia ramosa	LRAMOSA03905	Fungi	k__Eukaryota
c166929_g1				C1	CDS12976.1	hypothetical protein LRAMOSA05160	Lichtheimia ramosa	LRAMOSA05160	Fungi	k__Eukaryota	GO:0003674,GO:0003676,GO:0005488,GO:0006139,GO:0006725,GO:0006807,GO:0008150,GO:0008152,GO:0009058,GO:0009889,GO:0009987,GO:0019222,GO:0031323,GO:0034641,GO:0043170,GO:0044237,GO:0044238,GO:0044249,GO:0044260,GO:0046483,GO:0050789,GO:0050794,GO:0051171,GO:0060255,GO:0065007,GO:0071704,GO:0080090,GO:0097159,GO:1901360,GO:1901363,GO:1901576
c165357_g1				C1	CDS13068.1	hypothetical protein LRAMOSA05252	Lichtheimia ramosa	LRAMOSA05252	Fungi	k__Eukaryota	GO:0003674,GO:0003824,GO:0008047,GO:0008150,GO:0008152,GO:0008233,GO:0016787,GO:0019538,GO:0030234,GO:0043170,GO:0044238,GO:0060589,GO:0071704,GO:0098772
c166871_g1				C1	CDS13646.1	hypothetical protein LRAMOSA05822	Lichtheimia ramosa	LRAMOSA05822	Fungi	k__Eukaryota	GO:0000166,GO:0001882,GO:0003674,GO:0003676,GO:0005488,GO:0005575,GO:0016020,GO:0031224,GO:0032553,GO:0036094,GO:0043167,GO:0043168,GO:0044425,GO:0097159,GO:0097367,GO:1901265,GO:1901363
c158919_g7				C1	CDS13740.1	hypothetical protein LRAMOSA05914	Lichtheimia ramosa	LRAMOSA05914	Fungi	k__Eukaryota	GO:0000166,GO:0001882,GO:0003674,GO:0003824,GO:0005488,GO:0006082,GO:0006139,GO:0006520,GO:0006725,GO:0006807,GO:0008150,GO:0008152,GO:0009058,GO:0009987,GO:0016874,GO:0016875,GO:0019538,GO:0032553,GO:0034641,GO:0036094,GO:0043167,GO:0043168,GO:0043170,GO:0044237,GO:0044238,GO:0044249,GO:0044260,GO:0044281,GO:0044699,GO:0044710,GO:0044763,GO:0046483,GO:0071704,GO:0097159,GO:0097367,GO:1901265,GO:…
c177636_g1				C1	CDS03777.1	hypothetical protein LRAMOSA06732	Lichtheimia ramosa	LRAMOSA06732	Fungi	k__Eukaryota	GO:0003674,GO:0003824,GO:0016740,GO:0019787
c144319_g1				C1	CDS04063.1	hypothetical protein LRAMOSA07018	Lichtheimia ramosa	LRAMOSA07018	Fungi	k__Eukaryota	GO:0005575,GO:0016020,GO:0031224,GO:0044425
c167398_g6				C1	CDS06186.1	hypothetical protein LRAMOSA08714	Lichtheimia ramosa	LRAMOSA08714	Fungi	k__Eukaryota	GO:0003674,GO:0003824,GO:0006793,GO:0008150,GO:0008152,GO:0009987,GO:0016787,GO:0016788,GO:0019538,GO:0043170,GO:0044237,GO:0044238,GO:0044260,GO:0071704
c164534_g1				C1	CDS09044.1	hypothetical protein LRAMOSA10404	Lichtheimia ramosa	LRAMOSA10404	Fungi	k__Eukaryota
c152823_g1				C1	CDS09080.1	hypothetical protein LRAMOSA10440	Lichtheimia ramosa	LRAMOSA10440	Fungi	k__Eukaryota
c119751_g1				C1	KIL68132.1	hypothetical protein M378DRAFT_72227	Amanita muscaria Koide BX008	M378DRAFT_72227	Fungi	k__Eukaryota
c158415_g3				C1	KIL70469.1	hypothetical protein M378DRAFT_7304	Amanita muscaria Koide BX008	M378DRAFT_7304	Fungi	k__Eukaryota	GO:0003674,GO:0005488,GO:0043167,GO:0043169
c165005_g5				C1	KIO17422.1	hypothetical protein M407DRAFT_172312	Tulasnella calospora MUT 4182	M407DRAFT_172312	Fungi	k__Eukaryota	GO:0003674,GO:0003824,GO:0005215,GO:0005575,GO:0005622,GO:0005623,GO:0005737,GO:0005886,GO:0006091,GO:0006139,GO:0006725,GO:0006793,GO:0006807,GO:0006810,GO:0008150,GO:0008152,GO:0009058,GO:0009987,GO:0015980,GO:0016020,GO:0016021,GO:0016469,GO:0016491,GO:0016651,GO:0019538,GO:0019637,GO:0022857,GO:0022891,GO:0022892,GO:0022900,GO:0030529,GO:0031224,GO:0032991,GO:0034641,GO:0043170,GO:0043226,GO:…
c161652_g6				C1	KIO34767.1	hypothetical protein M407DRAFT_240568	Tulasnella calospora MUT 4182	M407DRAFT_240568	Fungi	k__Eukaryota	GO:0003674,GO:0003824,GO:0016491,GO:0016667
c146733_g1				C1	KIO30576.1	hypothetical protein M407DRAFT_242123	Tulasnella calospora MUT 4182	M407DRAFT_242123	Fungi	k__Eukaryota
c129479_g1				C1	KIM19626.1	hypothetical protein M408DRAFT_18707	Serendipita vermifera MAFF 305830	M408DRAFT_18707	Fungi	k__Eukaryota	GO:0005575,GO:0005622,GO:0005623,GO:0005737,GO:0006807,GO:0008150,GO:0008152,GO:0009058,GO:0009987,GO:0019538,GO:0030529,GO:0034641,GO:0043170,GO:0043226,GO:0043228,GO:0043229,GO:0043232,GO:0044237,GO:0044238,GO:0044249,GO:0044260,GO:0044424,GO:0044444,GO:0044464,GO:0071704,GO:1901564,GO:1901576
c129726_g3				C1	KIM33409.1	hypothetical protein M408DRAFT_61493	Serendipita vermifera MAFF 305830	M408DRAFT_61493	Fungi	k__Eukaryota	GO:0003674,GO:0003824,GO:0005215,GO:0005575,GO:0005622,GO:0005623,GO:0005737,GO:0015002,GO:0016491,GO:0016675,GO:0022857,GO:0022891,GO:0022892,GO:0043226,GO:0043227,GO:0043229,GO:0043231,GO:0044424,GO:0044444,GO:0044464
c170002_g7				C1	KXS09504.1	hypothetical protein M427DRAFT_128884	Gonapodya prolifera JEL478	M427DRAFT_128884	Fungi	k__Eukaryota	GO:0000166,GO:0001882,GO:0001906,GO:0003674,GO:0003676,GO:0003824,GO:0005215,GO:0005488,GO:0005575,GO:0006139,GO:0006725,GO:0006807,GO:0006810,GO:0006996,GO:0007154,GO:0007165,GO:0008150,GO:0008152,GO:0009058,GO:0009889,GO:0009891,GO:0009893,GO:0009987,GO:0010604,GO:0016020,GO:0016043,GO:0016787,GO:0016788,GO:0016817,GO:0016820,GO:0019222,GO:0019835,GO:0022607,GO:0022804,GO:0022857,GO:0023052,GO:…
c172291_g2				C1	KXS10713.1	hypothetical protein M427DRAFT_36722	Gonapodya prolifera JEL478	M427DRAFT_36722	Fungi	k__Eukaryota;p__Chytridiomycota;c__Monoblepharidomycetes;o__Monoblepharidales;f__Gonapodyaceae;g__Gonapodya;s__Gonapodya prolifera	GO:0000166,GO:0003674,GO:0003824,GO:0005488,GO:0006139,GO:0006629,GO:0006725,GO:0006807,GO:0008150,GO:0008152,GO:0009058,GO:0009987,GO:0016491,GO:0016627,GO:0034641,GO:0036094,GO:0042168,GO:0042440,GO:0043167,GO:0043168,GO:0043170,GO:0044237,GO:0044238,GO:0044249,GO:0044255,GO:0044260,GO:0044699,GO:0044710,GO:0044711,GO:0044763,GO:0046483,GO:0048037,GO:0050662,GO:0051186,GO:0071704,GO:0097159,GO:…
c175797_g1				C1	KXS15239.1	hypothetical protein M427DRAFT_70097	Gonapodya prolifera JEL478	M427DRAFT_70097	Fungi	k__Eukaryota
c155954_g2				C1	KXS11200.1	hypothetical protein M427DRAFT_73161	Gonapodya prolifera JEL478	M427DRAFT_73161	Fungi	k__Eukaryota;p__Chytridiomycota;c__Monoblepharidomycetes;o__Monoblepharidales;f__Gonapodyaceae;g__Gonapodya;s__Gonapodya prolifera
c165718_g1				C1	XP_017991366.1	hypothetical protein Malapachy_1975	Malassezia pachydermatis	Malapachy_1975	Fungi	k__Eukaryota	GO:0003674,GO:0005085,GO:0005088,GO:0007154,GO:0007165,GO:0008150,GO:0009966,GO:0009987,GO:0010646,GO:0023051,GO:0023052,GO:0044699,GO:0044700,GO:0044763,GO:0048583,GO:0050789,GO:0050794,GO:0050896,GO:0051716,GO:0065007,GO:0098772
c156418_g3				C1	XP_001728996.1	hypothetical protein MGL_3784	Malassezia globosa CBS 7966	MGL_3784	Fungi	k__Eukaryota	GO:0003674,GO:0003824,GO:0008150,GO:0009987,GO:0016491,GO:0016667,GO:0019725,GO:0042592,GO:0044699,GO:0044763,GO:0050789,GO:0050794,GO:0065007,GO:0065008
c164710_g2				C1	OAD07020.1	hypothetical protein MUCCIDRAFT_107619	Mucor lusitanicus CBS 277.49	MUCCIDRAFT_107619	Fungi	k__Eukaryota	GO:0003674,GO:0003824,GO:0016740,GO:0019787
c158544_g1				C1	OAD03351.1	hypothetical protein MUCCIDRAFT_110210	Mucor lusitanicus CBS 277.49	MUCCIDRAFT_110210	Fungi	k__Eukaryota	GO:0000166,GO:0001882,GO:0003674,GO:0003824,GO:0005488,GO:0006725,GO:0006790,GO:0006793,GO:0006807,GO:0008150,GO:0008152,GO:0009058,GO:0009987,GO:0016740,GO:0016772,GO:0019637,GO:0019842,GO:0032553,GO:0034641,GO:0036094,GO:0043167,GO:0043168,GO:0044237,GO:0044249,GO:0046483,GO:0051186,GO:0071704,GO:0097159,GO:0097367,GO:1901265,GO:1901360,GO:1901363,GO:1901564,GO:1901576
c171185_g7				C1	OAD05509.1	hypothetical protein MUCCIDRAFT_116964, partial	Mucor lusitanicus CBS 277.49	MUCCIDRAFT_116964	Fungi	k__Eukaryota	GO:0005575,GO:0016020,GO:0031224,GO:0044425
c155781_g2				C1	OAD02213.1	hypothetical protein MUCCIDRAFT_156464	Mucor lusitanicus CBS 277.49	MUCCIDRAFT_156464	Fungi	k__Eukaryota	GO:0003674,GO:0003824,GO:0008233,GO:0016787,GO:0017171
c154167_g2				C1	OAD00173.1	hypothetical protein MUCCIDRAFT_165976	Mucor lusitanicus CBS 277.49	MUCCIDRAFT_165976	Fungi	k__Eukaryota
c174030_g1				C1	KFH73008.1	hypothetical protein MVEG_00233	Mortierella verticillata NRRL 6337	MVEG_00233	Fungi	k__Eukaryota
c160910_g1				C1	KFH73076.1	hypothetical protein MVEG_00301	Mortierella verticillata NRRL 6337	MVEG_00301	Fungi	k__Eukaryota
c168214_g2				C1	KFH72313.1	hypothetical protein MVEG_02604	Mortierella verticillata NRRL 6337	MVEG_02604	Fungi	k__Eukaryota	GO:0003674,GO:0005488,GO:0005575,GO:0016020,GO:0031224,GO:0043167,GO:0043169,GO:0044425
c173194_g3				C1	KFH68397.1	hypothetical protein MVEG_05212	Mortierella verticillata NRRL 6337	MVEG_05212	Fungi	k__Eukaryota
c157939_g1				C1	KFH68848.1	hypothetical protein MVEG_05652	Mortierella verticillata NRRL 6337	MVEG_05652	Fungi	k__Eukaryota	GO:0003674,GO:0003824,GO:0008150,GO:0008152,GO:0008233,GO:0009056,GO:0009987,GO:0016787,GO:0019538,GO:0036459,GO:0043170,GO:0044237,GO:0044238,GO:0044248,GO:0044260,GO:0071704,GO:1901575
c177028_g6				C1	KFH67586.1	hypothetical protein MVEG_06318	Mortierella verticillata NRRL 6337	MVEG_06318	Fungi	k__Eukaryota
c164591_g3				C1	KFH66768.1	hypothetical protein MVEG_07293	Mortierella verticillata NRRL 6337	MVEG_07293	Fungi	k__Eukaryota
c146597_g1				C1	KFH65776.1	hypothetical protein MVEG_07879	Mortierella verticillata NRRL 6337	MVEG_07879	Fungi	k__Eukaryota	GO:0003674,GO:0003676,GO:0005488,GO:0006807,GO:0008150,GO:0008152,GO:0009058,GO:0009987,GO:0019538,GO:0034641,GO:0043170,GO:0044237,GO:0044238,GO:0044249,GO:0044260,GO:0071704,GO:0097159,GO:1901363,GO:1901564,GO:1901576
c159284_g1				C1	KFH64555.1	hypothetical protein MVEG_09288	Mortierella verticillata NRRL 6337	MVEG_09288	Fungi	k__Eukaryota	GO:0005575,GO:0008150,GO:0008152,GO:0016020,GO:0019538,GO:0031224,GO:0043170,GO:0044238,GO:0044425,GO:0071704
c129948_g1				C1	KFH64767.1	hypothetical protein MVEG_09498	Mortierella verticillata NRRL 6337	MVEG_09498	Fungi	k__Eukaryota
c106857_g1				C1	KFH63735.1	hypothetical protein MVEG_10428	Mortierella verticillata NRRL 6337	MVEG_10428	Fungi	k__Eukaryota
c176045_g5				C1	KFH62185.1	hypothetical protein MVEG_11823	Mortierella verticillata NRRL 6337	MVEG_11823	Fungi	k__Eukaryota
c175364_g2				C1	XP_003672288.1	hypothetical protein NDAI_0J01530	Naumovozyma dairenensis CBS 421	NDAI0J01530	Fungi	k__Eukaryota	GO:0003674,GO:0005488,GO:0043167,GO:0043169,GO:0097159,GO:1901265,GO:1901363
c177943_g1				C1	KFY03084.1	hypothetical protein O988_01697	Pseudogymnoascus sp. VKM F-3808	O988_01697	Fungi	k__Eukaryota	GO:0007154,GO:0007165,GO:0008104,GO:0008150,GO:0009987,GO:0016043,GO:0023052,GO:0033036,GO:0044699,GO:0044700,GO:0044763,GO:0044802,GO:0050789,GO:0050794,GO:0050896,GO:0051179,GO:0051641,GO:0051716,GO:0061024,GO:0065007,GO:0070727,GO:0071840,GO:1902578,GO:1902580
c156536_g1				C1	EPZ34961.1	hypothetical protein O9G_001691	Rozella allomycis CSF55	O9G_001691	Fungi	k__Eukaryota	GO:0003674,GO:0005488,GO:0005575,GO:0016020,GO:0031224,GO:0043167,GO:0043169,GO:0044425
c142322_g1				C1	EPZ33907.1	hypothetical protein O9G_002470	Rozella allomycis CSF55	O9G_002470	Fungi	k__Eukaryota
c154140_g2				C1	EPZ33907.1	hypothetical protein O9G_002470	Rozella allomycis CSF55	O9G_002470	Fungi	k__Eukaryota
c147249_g2				C1	EPZ34111.1	hypothetical protein O9G_003191	Rozella allomycis CSF55	O9G_003191	Fungi	k__Eukaryota	GO:0003674,GO:0005488,GO:0005575,GO:0005622,GO:0005623,GO:0008150,GO:0009314,GO:0009579,GO:0009581,GO:0009582,GO:0009605,GO:0009628,GO:0016020,GO:0030076,GO:0032991,GO:0034357,GO:0042651,GO:0043167,GO:0043168,GO:0043234,GO:0044424,GO:0044425,GO:0044436,GO:0044464,GO:0050896,GO:0051606,GO:0098796
c172150_g2				C1	EPZ32602.1	hypothetical protein O9G_004554	Rozella allomycis CSF55	O9G_004554	Fungi	k__Eukaryota;p__Cryptomycota;c__Unclassified;o__Unclassified;f__Unclassified;g__Rozella;s__Rozella allomycis	GO:0007154,GO:0007165,GO:0008150,GO:0009987,GO:0023052,GO:0044699,GO:0044700,GO:0044763,GO:0050789,GO:0050794,GO:0050896,GO:0051716,GO:0065007
c169830_g2				C1	ETS60291.1	hypothetical protein PaG_05845	Moesziomyces aphidis DSM 70725	PaG_05845	Fungi	k__Eukaryota
c142800_g1				C1	KIJ16796.1	hypothetical protein PAXINDRAFT_154854	Paxillus involutus ATCC 200175	PAXINDRAFT_154854	Fungi	k__Eukaryota
c154683_g3				C1	XP_007879694.1	hypothetical protein PFL1_03980	Anthracocystis flocculosa PF-1	PFL1_03980	Fungi	k__Eukaryota
c159107_g1				C1	XP_003326166.2	hypothetical protein PGTG_07996	Puccinia graminis f. sp. tritici CRL	PGTG_07996	Fungi	k__Eukaryota	GO:0005575,GO:0006810,GO:0008104,GO:0008150,GO:0016020,GO:0031224,GO:0033036,GO:0044425,GO:0045184,GO:0051179,GO:0051234
c155244_g1				C1	KIP10415.1	hypothetical protein PHLGIDRAFT_125610	Phlebiopsis gigantea 11061_1 CR5-6	PHLGIDRAFT_125610	Fungi	k__Eukaryota
c134161_g1				C1	XP_018290297.1	hypothetical protein PHYBLDRAFT_113756, partial	Phycomyces blakesleeanus NRRL 1555(-)	PHYBLDRAFT_113756	Fungi	k__Eukaryota
c152797_g2				C1	XP_018297686.1	hypothetical protein PHYBLDRAFT_130060	Phycomyces blakesleeanus NRRL 1555(-)	PHYBLDRAFT_130060	Fungi	k__Eukaryota	GO:0005575,GO:0005622,GO:0005623,GO:0005737,GO:0006807,GO:0008150,GO:0008152,GO:0009058,GO:0009987,GO:0019538,GO:0030529,GO:0034641,GO:0043170,GO:0043226,GO:0043228,GO:0043229,GO:0043232,GO:0044237,GO:0044238,GO:0044249,GO:0044260,GO:0044424,GO:0044444,GO:0044464,GO:0071704,GO:1901564,GO:1901576
c161055_g4				C1	XP_018285071.1	hypothetical protein PHYBLDRAFT_137132	Phycomyces blakesleeanus NRRL 1555(-)	PHYBLDRAFT_137132	Fungi	k__Eukaryota	GO:0003674,GO:0005488,GO:0005575,GO:0008104,GO:0008150,GO:0009987,GO:0016020,GO:0031224,GO:0033036,GO:0033218,GO:0042277,GO:0044425,GO:0044699,GO:0044763,GO:0045185,GO:0051179,GO:0051235,GO:0051641,GO:0051651,GO:0065007,GO:0065008,GO:0070727,GO:1902578
c158230_g2				C1	XP_018298076.1	hypothetical protein PHYBLDRAFT_140048	Phycomyces blakesleeanus NRRL 1555(-)	PHYBLDRAFT_140048	Fungi	k__Eukaryota
c173938_g1				C1	XP_018297549.1	hypothetical protein PHYBLDRAFT_14704, partial	Phycomyces blakesleeanus NRRL 1555(-)	PHYBLDRAFT_14704	Fungi	k__Eukaryota
c159621_g2				C1	XP_018294574.1	hypothetical protein PHYBLDRAFT_157931	Phycomyces blakesleeanus NRRL 1555(-)	PHYBLDRAFT_157931	Fungi	k__Eukaryota
c172184_g4				C1	XP_018283861.1	hypothetical protein PHYBLDRAFT_175784	Phycomyces blakesleeanus NRRL 1555(-)	PHYBLDRAFT_175784	Fungi	k__Eukaryota
c159806_g4				C1	XP_018296505.1	hypothetical protein PHYBLDRAFT_179552	Phycomyces blakesleeanus NRRL 1555(-)	PHYBLDRAFT_179552	Fungi	k__Eukaryota	GO:0003674,GO:0003824,GO:0005215,GO:0005488,GO:0005575,GO:0005622,GO:0005623,GO:0005737,GO:0005975,GO:0006082,GO:0006091,GO:0006139,GO:0006725,GO:0006793,GO:0006807,GO:0008150,GO:0008152,GO:0009056,GO:0009987,GO:0016491,GO:0016679,GO:0016829,GO:0016835,GO:0019637,GO:0022857,GO:0022891,GO:0022892,GO:0032991,GO:0034641,GO:0043167,GO:0043169,GO:0043234,GO:0044237,GO:0044238,GO:0044281,GO:0044424,GO:…
c154634_g2				C1	XP_018296811.1	hypothetical protein PHYBLDRAFT_179695	Phycomyces blakesleeanus NRRL 1555(-)	PHYBLDRAFT_179695	Fungi	k__Eukaryota	GO:0000776,GO:0000940,GO:0005575,GO:0005622,GO:0005623,GO:0006996,GO:0007017,GO:0007049,GO:0008150,GO:0009987,GO:0016043,GO:0022402,GO:0031974,GO:0032991,GO:0043226,GO:0043227,GO:0043228,GO:0043229,GO:0043231,GO:0043232,GO:0043233,GO:0043234,GO:0043933,GO:0044422,GO:0044424,GO:0044427,GO:0044428,GO:0044430,GO:0044446,GO:0044464,GO:0044699,GO:0044763,GO:0070013,GO:0071840,GO:1902589
c146899_g1				C1	XP_018290125.1	hypothetical protein PHYBLDRAFT_181949	Phycomyces blakesleeanus NRRL 1555(-)	PHYBLDRAFT_181949	Fungi	k__Eukaryota	GO:0003674,GO:0003824,GO:0006629,GO:0008150,GO:0008152,GO:0009058,GO:0009987,GO:0016740,GO:0016772,GO:0044237,GO:0044238,GO:0044249,GO:0044255,GO:0044699,GO:0044710,GO:0044711,GO:0044763,GO:0071704,GO:1901576
c165608_g2				C1	XP_018284356.1	hypothetical protein PHYBLDRAFT_189358	Phycomyces blakesleeanus NRRL 1555(-)	PHYBLDRAFT_189358	Fungi	k__Eukaryota	GO:0005575,GO:0008150,GO:0009987,GO:0016020,GO:0031224,GO:0042592,GO:0044425,GO:0044764,GO:0048874,GO:0051704,GO:0065007,GO:0065008
c149233_g2				C1	XP_018287030.1	hypothetical protein PHYBLDRAFT_22222	Phycomyces blakesleeanus NRRL 1555(-)	PHYBLDRAFT_22222	Fungi	k__Eukaryota	GO:0005575,GO:0006810,GO:0008150,GO:0016020,GO:0031224,GO:0044425,GO:0044699,GO:0044765,GO:0051179,GO:0051234,GO:1902578
c156144_g2				C1	XP_018296451.1	hypothetical protein PHYBLDRAFT_57774	Phycomyces blakesleeanus NRRL 1555(-)	PHYBLDRAFT_57774	Fungi	k__Eukaryota	GO:0003674,GO:0005488,GO:0007154,GO:0008150,GO:0009987,GO:0016043,GO:0022607,GO:0043167,GO:0043169,GO:0044085,GO:0044699,GO:0044763,GO:0050789,GO:0050794,GO:0065007,GO:0071840
c165560_g1				C1	XP_018295860.1	hypothetical protein PHYBLDRAFT_88093, partial	Phycomyces blakesleeanus NRRL 1555(-)	PHYBLDRAFT_88093	Fungi	k__Eukaryota
c147635_g1				C1	XP_018288408.1	hypothetical protein PHYBLDRAFT_92922, partial	Phycomyces blakesleeanus NRRL 1555(-)	PHYBLDRAFT_92922	Fungi	k__Eukaryota	GO:0005575,GO:0006139,GO:0006725,GO:0006807,GO:0008150,GO:0008152,GO:0009058,GO:0009889,GO:0009987,GO:0016020,GO:0019222,GO:0031224,GO:0031323,GO:0034641,GO:0043170,GO:0044237,GO:0044238,GO:0044249,GO:0044260,GO:0044425,GO:0046483,GO:0050789,GO:0050794,GO:0051171,GO:0060255,GO:0065007,GO:0071704,GO:0080090,GO:1901360,GO:1901576
c160583_g3				C1	KIM90613.1	hypothetical protein PILCRDRAFT_1876	Piloderma croceum F 1598	PILCRDRAFT_1876	Fungi	k__Eukaryota	GO:0005575,GO:0016020,GO:0031224,GO:0044425
c148060_g1				C1	KDQ27069.1	hypothetical protein PLEOSDRAFT_1017509, partial	Pleurotus ostreatus PC15	PLEOSDRAFT_1017509	Fungi	k__Eukaryota	GO:0003674,GO:0003824,GO:0008233,GO:0016787,GO:0036459
c164001_g4				C1	KII91676.1	hypothetical protein PLICRDRAFT_38495	Plicaturopsis crispa FD-325 SS-3	PLICRDRAFT_38495	Fungi	k__Eukaryota
c162737_g1				C1	XP_007874580.1	hypothetical protein PNEG_02566	Pneumocystis murina B123	PNEG_02566	Fungi	k__Eukaryota	GO:0000988,GO:0000989,GO:0001076,GO:0001775,GO:0003674,GO:0003712,GO:0005488,GO:0005515,GO:0005575,GO:0005576,GO:0005615,GO:0005622,GO:0005623,GO:0005737,GO:0005794,GO:0005929,GO:0006139,GO:0006725,GO:0006807,GO:0006810,GO:0006928,GO:0006950,GO:0006996,GO:0007049,GO:0007154,GO:0008104,GO:0008150,GO:0008152,GO:0009056,GO:0009058,GO:0009611,GO:0009889,GO:0009893,GO:0009894,GO:0009896,GO:0009987,GO:…
c166055_g1				C1	XP_016291150.1	hypothetical protein PSEUBRA_SCAF3g03697	Kalmanozyma brasiliensis GHG001	PSEUBRA_SCAF3g03697	Fungi	k__Eukaryota;p__Basidiomycota	GO:0003674,GO:0005488,GO:0005575,GO:0005622,GO:0005623,GO:0005737,GO:0006807,GO:0008150,GO:0008152,GO:0009058,GO:0009987,GO:0019538,GO:0030529,GO:0034641,GO:0043167,GO:0043169,GO:0043170,GO:0043226,GO:0043228,GO:0043229,GO:0043232,GO:0044237,GO:0044238,GO:0044249,GO:0044260,GO:0044424,GO:0044444,GO:0044464,GO:0071704,GO:1901564,GO:1901576
c175668_g2				C1	XP_013318605.1	hypothetical protein PV05_02573	Exophiala xenobiotica	PV05_02573	Fungi	k__Eukaryota	GO:0000166,GO:0001882,GO:0003674,GO:0003824,GO:0005488,GO:0006139,GO:0006725,GO:0006807,GO:0006810,GO:0008104,GO:0008150,GO:0008152,GO:0009987,GO:0016043,GO:0016787,GO:0016817,GO:0032553,GO:0033036,GO:0034641,GO:0036094,GO:0043167,GO:0043168,GO:0043170,GO:0044237,GO:0044238,GO:0044260,GO:0044699,GO:0044763,GO:0044765,GO:0044802,GO:0045184,GO:0046483,GO:0051179,GO:0051234,GO:0051641,GO:0051649,GO:…
c176703_g1				C1	XP_016237690.1	hypothetical protein PV08_04668	Exophiala spinifera	PV08_04668	Fungi	k__Eukaryota;p__Ascomycota;c__Eurotiomycetes;o__Chaetothyriales;f__Herpotrichiellaceae;g__Exophiala;s__Exophiala spinifera	GO:0000151,GO:0003674,GO:0003824,GO:0005215,GO:0005488,GO:0005515,GO:0005575,GO:0005622,GO:0005623,GO:0005635,GO:0006403,GO:0006810,GO:0008092,GO:0008150,GO:0008152,GO:0009987,GO:0012505,GO:0016020,GO:0016043,GO:0016469,GO:0016740,GO:0019538,GO:0019787,GO:0022607,GO:0022857,GO:0022891,GO:0022892,GO:0031967,GO:0031975,GO:0032991,GO:0033036,GO:0033177,GO:0042995,GO:0043167,GO:0043169,GO:0043170,GO:…
c146078_g1				C1	XP_016219325.1	hypothetical protein PV09_00336	Verruconis gallopava	PV09_00336	Fungi	k__Eukaryota;p__Ascomycota	GO:0008150,GO:0008152,GO:0009056,GO:0009987,GO:0019538,GO:0043170,GO:0044237,GO:0044238,GO:0044248,GO:0044260,GO:0071704,GO:1901575
c103128_g1				C1	XP_016214016.1	hypothetical protein PV09_04955	Verruconis gallopava	PV09_04955	Fungi	k__Eukaryota
c135676_g1				C1	XP_016212257.1	hypothetical protein PV09_06208	Verruconis gallopava	PV09_06208	Fungi	k__Eukaryota
c163562_g1				C1	EXX70487.1	hypothetical protein RirG_087030	Rhizophagus irregularis DAOM 197198w	RirG_087030	Fungi	k__Eukaryota	GO:0003674,GO:0003676,GO:0005488,GO:0097159,GO:1901363
c162626_g2				C1	EXX68263.1	hypothetical protein RirG_106940	Rhizophagus irregularis DAOM 197198w	RirG_106940	Fungi	k__Eukaryota	GO:0005575,GO:0005622,GO:0005623,GO:0006139,GO:0006725,GO:0006807,GO:0008150,GO:0008152,GO:0009058,GO:0009987,GO:0034641,GO:0043170,GO:0043226,GO:0043227,GO:0043228,GO:0043229,GO:0043231,GO:0043232,GO:0044237,GO:0044238,GO:0044249,GO:0044260,GO:0044422,GO:0044424,GO:0044427,GO:0044446,GO:0044464,GO:0046483,GO:0071704,GO:1901360,GO:1901576
c166272_g1				C1	EXX64950.1	hypothetical protein RirG_137990	Rhizophagus irregularis DAOM 197198w	RirG_137990	Fungi	k__Eukaryota	GO:0003674,GO:0003676,GO:0005488,GO:0006139,GO:0006725,GO:0006807,GO:0008150,GO:0008152,GO:0009987,GO:0032196,GO:0034641,GO:0043167,GO:0043169,GO:0043170,GO:0044237,GO:0044238,GO:0044260,GO:0044699,GO:0044763,GO:0046483,GO:0071704,GO:0097159,GO:1901360,GO:1901363
c166134_g1				C1	EXX60179.1	hypothetical protein RirG_182340	Rhizophagus irregularis DAOM 197198w	RirG_182340	Fungi	k__Eukaryota	GO:0000166,GO:0001882,GO:0003674,GO:0003824,GO:0004871,GO:0004872,GO:0005488,GO:0005575,GO:0006793,GO:0008150,GO:0008152,GO:0009987,GO:0016020,GO:0016740,GO:0016772,GO:0019538,GO:0031224,GO:0032553,GO:0036094,GO:0038023,GO:0043167,GO:0043168,GO:0043170,GO:0044237,GO:0044238,GO:0044260,GO:0044425,GO:0060089,GO:0071704,GO:0097159,GO:0097367,GO:1901265,GO:1901363
c136004_g1				C1	EXX57811.1	hypothetical protein RirG_203670	Rhizophagus irregularis DAOM 197198w	RirG_203670	Fungi	k__Eukaryota	GO:0003674,GO:0003676,GO:0005488,GO:0097159,GO:1901363
c156760_g2				C1	EXX57528.1	hypothetical protein RirG_206330	Rhizophagus irregularis DAOM 197198w	RirG_206330	Fungi	k__Eukaryota
c130052_g1				C1	EXX55586.1	hypothetical protein RirG_224140	Rhizophagus irregularis DAOM 197198w	RirG_224140	Fungi	k__Eukaryota	GO:0003674,GO:0003676,GO:0005488,GO:0006139,GO:0006725,GO:0006807,GO:0008150,GO:0008152,GO:0009987,GO:0032196,GO:0034641,GO:0043170,GO:0044237,GO:0044238,GO:0044260,GO:0044699,GO:0044763,GO:0046483,GO:0071704,GO:0097159,GO:1901360,GO:1901363
c176159_g4				C1	EXX53135.1	hypothetical protein RirG_246720	Rhizophagus irregularis DAOM 197198w	RirG_246720	Fungi	k__Eukaryota
c176387_g1				C1	EXX53135.1	hypothetical protein RirG_246720	Rhizophagus irregularis DAOM 197198w	RirG_246720	Fungi	k__Eukaryota
c136097_g1				C1	EXX53135.1	hypothetical protein RirG_246720	Rhizophagus irregularis DAOM 197198w	RirG_246720	Fungi	k__Eukaryota
c177736_g2				C1	EXX51489.1	hypothetical protein RirG_261160	Rhizophagus irregularis DAOM 197198w	RirG_261160	Fungi	k__Eukaryota	GO:0000166,GO:0001882,GO:0003674,GO:0003824,GO:0005488,GO:0016787,GO:0016817,GO:0032553,GO:0036094,GO:0043167,GO:0043168,GO:0097159,GO:0097367,GO:1901265,GO:1901363
c153052_g1				C1	CEG66775.1	hypothetical protein RMATCC62417_03298	Rhizopus microsporus	RMATCC62417_03298	Fungi	k__Eukaryota	GO:0005575,GO:0005622,GO:0005623,GO:0006139,GO:0006725,GO:0006807,GO:0008150,GO:0008152,GO:0009987,GO:0016043,GO:0022607,GO:0022613,GO:0034641,GO:0043170,GO:0043226,GO:0043227,GO:0043229,GO:0043231,GO:0043933,GO:0044085,GO:0044237,GO:0044238,GO:0044260,GO:0044424,GO:0044464,GO:0046483,GO:0071704,GO:0071840,GO:1901360
c143355_g2				C1	CEG69556.1	hypothetical protein RMATCC62417_05614	Rhizopus microsporus	RMATCC62417_05614	Fungi	k__Eukaryota
c177235_g1				C1	CEG69859.1	hypothetical protein RMATCC62417_05855	Rhizopus microsporus	RMATCC62417_05855	Fungi	k__Eukaryota	GO:0000003,GO:0003674,GO:0003676,GO:0005488,GO:0005575,GO:0005622,GO:0005623,GO:0007276,GO:0008150,GO:0019953,GO:0022414,GO:0032501,GO:0032504,GO:0032991,GO:0043226,GO:0043227,GO:0043228,GO:0043229,GO:0043231,GO:0043232,GO:0043234,GO:0044422,GO:0044424,GO:0044427,GO:0044446,GO:0044464,GO:0044699,GO:0044702,GO:0044703,GO:0044815,GO:0048609,GO:0051704,GO:0097159,GO:1901363
c178289_g5				C1	CEG73799.1	hypothetical protein RMATCC62417_09113	Rhizopus microsporus	RMATCC62417_09113	Fungi	k__Eukaryota	GO:0000166,GO:0001882,GO:0003674,GO:0003676,GO:0003824,GO:0005488,GO:0006139,GO:0006725,GO:0006807,GO:0008150,GO:0008152,GO:0009058,GO:0009889,GO:0009987,GO:0016787,GO:0016817,GO:0019222,GO:0031323,GO:0032553,GO:0034641,GO:0036094,GO:0043167,GO:0043168,GO:0043170,GO:0044237,GO:0044238,GO:0044249,GO:0044260,GO:0046483,GO:0050789,GO:0050794,GO:0051171,GO:0060255,GO:0065007,GO:0071704,GO:0080090,GO:…
c177967_g2				C1	CEG76772.1	hypothetical protein RMATCC62417_11627	Rhizopus microsporus	RMATCC62417_11627	Fungi	k__Eukaryota	GO:0008150,GO:0044403,GO:0044419,GO:0051704
c162188_g2				C1	CEG78199.1	hypothetical protein RMATCC62417_12839	Rhizopus microsporus	RMATCC62417_12839	Fungi	k__Eukaryota	GO:0003674,GO:0003824,GO:0005575,GO:0005622,GO:0005623,GO:0005737,GO:0005774,GO:0006139,GO:0006725,GO:0006807,GO:0006810,GO:0008104,GO:0008150,GO:0008152,GO:0009058,GO:0009889,GO:0009987,GO:0016020,GO:0016043,GO:0016469,GO:0016787,GO:0016817,GO:0019222,GO:0022607,GO:0031090,GO:0031323,GO:0032991,GO:0033036,GO:0033178,GO:0034641,GO:0043170,GO:0043226,GO:0043227,GO:0043229,GO:0043231,GO:0043234,GO:…
c166536_g3				C1	CEG80626.1	hypothetical protein RMATCC62417_14930	Rhizopus microsporus	RMATCC62417_14930	Fungi	k__Eukaryota	GO:0005575,GO:0006139,GO:0006725,GO:0006807,GO:0008150,GO:0008152,GO:0009058,GO:0009987,GO:0016020,GO:0031224,GO:0034641,GO:0044237,GO:0044238,GO:0044249,GO:0044281,GO:0044425,GO:0044699,GO:0044710,GO:0044711,GO:0044763,GO:0046483,GO:0055086,GO:0071704,GO:1901360,GO:1901564,GO:1901576
c166957_g3				C1	CEG84672.1	hypothetical protein RMATCC62417_18441	Rhizopus microsporus	RMATCC62417_18441	Fungi	k__Eukaryota
c151530_g1				C1	CEI91362.1	hypothetical protein RMCBS344292_05657	Rhizopus microsporus	RMCBS344292_05657	Fungi	k__Eukaryota
c165110_g5				C1	CEI92014.1	hypothetical protein RMCBS344292_06289	Rhizopus microsporus	RMCBS344292_06289	Fungi	k__Eukaryota;p__Mucoromycota;c__Unclassified;o__Mucorales;f__Rhizopodaceae;g__Rhizopus;s__Rhizopus microsporus	GO:0000151,GO:0003674,GO:0003824,GO:0005488,GO:0005575,GO:0005622,GO:0005623,GO:0008150,GO:0008152,GO:0009987,GO:0016740,GO:0019538,GO:0019787,GO:0032991,GO:0043167,GO:0043169,GO:0043170,GO:0043226,GO:0043227,GO:0043229,GO:0043231,GO:0043234,GO:0044237,GO:0044238,GO:0044260,GO:0044422,GO:0044424,GO:0044428,GO:0044446,GO:0044464,GO:0071704,GO:1902494
c162307_g2				C1	CEJ04110.1	hypothetical protein RMCBS344292_18078	Rhizopus microsporus	RMCBS344292_18078	Fungi	k__Eukaryota	GO:0003674,GO:0003824,GO:0006807,GO:0008150,GO:0008152,GO:0009058,GO:0009987,GO:0016740,GO:0016741,GO:0019538,GO:0034641,GO:0043170,GO:0044237,GO:0044238,GO:0044249,GO:0044260,GO:0071704,GO:1901564,GO:1901576
c157204_g2				C1	CEJ05345.1	hypothetical protein RMCBS344292_19288	Rhizopus microsporus	RMCBS344292_19288	Fungi	k__Eukaryota	GO:0005575,GO:0016020,GO:0031224,GO:0044425
c169903_g2				C1	EIE78346.1	hypothetical protein RO3G_03050	Rhizopus delemar RA 99-880	RO3G_03050	Fungi	k__Eukaryota;p__Mucoromycota;c__Unclassified;o__Mucorales;f__Rhizopodaceae;g__Rhizopus;s__Rhizopus delemar
c112094_g1				C1	EIE83524.1	hypothetical protein RO3G_08229	Rhizopus delemar RA 99-880	RO3G_08229	Fungi	k__Eukaryota;p__Mucoromycota;c__Unclassified;o__Mucorales;f__Rhizopodaceae;g__Rhizopus	GO:0003674,GO:0005488,GO:0006139,GO:0006725,GO:0006807,GO:0008150,GO:0008152,GO:0009058,GO:0009987,GO:0034641,GO:0043167,GO:0043169,GO:0043170,GO:0044237,GO:0044238,GO:0044249,GO:0044260,GO:0046483,GO:0071704,GO:1901360,GO:1901576
c148181_g1				C1	EIE86510.1	hypothetical protein RO3G_11221	Rhizopus delemar RA 99-880	RO3G_11221	Fungi	k__Eukaryota	GO:0006139,GO:0006725,GO:0006807,GO:0008150,GO:0008152,GO:0009058,GO:0009987,GO:0034641,GO:0043170,GO:0044237,GO:0044238,GO:0044249,GO:0044260,GO:0046483,GO:0071704,GO:1901360,GO:1901576
c156128_g1				C1	EIE87978.1	hypothetical protein RO3G_12689	Rhizopus delemar RA 99-880	RO3G_12689	Fungi	k__Eukaryota;p__Mucoromycota;c__Unclassified;o__Mucorales;f__Rhizopodaceae;g__Rhizopus;s__Rhizopus delemar	GO:0000166,GO:0001882,GO:0003674,GO:0003676,GO:0003824,GO:0004871,GO:0004872,GO:0005488,GO:0005575,GO:0005623,GO:0005886,GO:0006139,GO:0006725,GO:0006793,GO:0006807,GO:0007154,GO:0007165,GO:0008150,GO:0008152,GO:0009058,GO:0009889,GO:0009987,GO:0016020,GO:0016021,GO:0016740,GO:0016772,GO:0019222,GO:0019538,GO:0023052,GO:0031224,GO:0031226,GO:0031323,GO:0032553,GO:0034641,GO:0036094,GO:0038023,GO:…
c174405_g3				C1	EIE88272.1	hypothetical protein RO3G_12983	Rhizopus delemar RA 99-880	RO3G_12983	Fungi	k__Eukaryota	GO:0005575,GO:0006810,GO:0008150,GO:0016020,GO:0031224,GO:0044425,GO:0044699,GO:0044765,GO:0051179,GO:0051234,GO:1902578
c169763_g1				C1	EIE89470.1	hypothetical protein RO3G_14181	Rhizopus delemar RA 99-880	RO3G_14181	Fungi	k__Eukaryota	GO:0008150,GO:0009987,GO:0019725,GO:0042592,GO:0044699,GO:0044763,GO:0050789,GO:0050794,GO:0065007,GO:0065008
c130001_g2				C1	ODQ50843.1	hypothetical protein SAICODRAFT_31618	Saitoella complicata NRRL Y-17804	SAICODRAFT_31618	Fungi	k__Eukaryota	GO:0000808,GO:0003674,GO:0003676,GO:0005488,GO:0005575,GO:0005622,GO:0005623,GO:0006139,GO:0006725,GO:0006807,GO:0008150,GO:0008152,GO:0009058,GO:0009987,GO:0031974,GO:0032991,GO:0034641,GO:0043170,GO:0043226,GO:0043227,GO:0043228,GO:0043229,GO:0043231,GO:0043232,GO:0043233,GO:0043234,GO:0044237,GO:0044238,GO:0044249,GO:0044260,GO:0044422,GO:0044424,GO:0044427,GO:0044428,GO:0044446,GO:0044464,GO:…
c123093_g1				C1	ODQ52714.1	hypothetical protein SAICODRAFT_93019	Saitoella complicata NRRL Y-17804	SAICODRAFT_93019	Fungi	k__Eukaryota
c176003_g1				C1	SET10493.1	hypothetical protein SAMN05443572_1011116	Myxococcus fulvus	SAMN05443572_1011116	Bacteria	k__Bacteria;p__Proteobacteria;c__Deltaproteobacteria;o__Myxococcales;f__Myxococcaceae;g__Myxococcus;s__Myxococcus fulvus
c173651_g2				C1	XP_007317100.1	hypothetical protein SERLADRAFT_360930	Serpula lacrymans var. lacrymans S7.9	SERLADRAFT_360930	Fungi	k__Eukaryota	GO:0007154,GO:0007165,GO:0008150,GO:0009966,GO:0009967,GO:0009987,GO:0010646,GO:0010647,GO:0023051,GO:0023052,GO:0023056,GO:0044699,GO:0044700,GO:0044763,GO:0048518,GO:0048522,GO:0048583,GO:0048584,GO:0050789,GO:0050794,GO:0050896,GO:0051716,GO:0065007
c163166_g8				C1	ODM19603.1	hypothetical protein SI65_04588	Aspergillus cristatus	SI65_04588	Fungi	k__Eukaryota;p__Ascomycota;c__Eurotiomycetes;o__Eurotiales;f__Aspergillaceae
c150313_g2				C1	ODM18388.1	hypothetical protein SI65_06259	Aspergillus cristatus	SI65_06259	Fungi	k__Eukaryota	GO:0006139,GO:0006725,GO:0006807,GO:0008150,GO:0008152,GO:0009058,GO:0009889,GO:0009987,GO:0019222,GO:0031323,GO:0034641,GO:0043170,GO:0044237,GO:0044238,GO:0044249,GO:0044260,GO:0046483,GO:0050789,GO:0050794,GO:0051171,GO:0060255,GO:0065007,GO:0071704,GO:0080090,GO:1901360,GO:1901576
c151932_g1				C1	XP_016612335.1	hypothetical protein SPPG_00029	Spizellomyces punctatus DAOM BR117	SPPG_00029	Fungi	k__Eukaryota
c177439_g1				C1	XP_016612383.1	hypothetical protein SPPG_00075	Spizellomyces punctatus DAOM BR117	SPPG_00075	Fungi	k__Eukaryota;p__Chytridiomycota	GO:0000988,GO:0000990,GO:0000996,GO:0003674,GO:0003676,GO:0003824,GO:0005102,GO:0005488,GO:0005515,GO:0005575,GO:0005622,GO:0005623,GO:0005737,GO:0005912,GO:0005924,GO:0006139,GO:0006725,GO:0006807,GO:0006810,GO:0006996,GO:0007154,GO:0007165,GO:0008092,GO:0008104,GO:0008150,GO:0008152,GO:0009058,GO:0009889,GO:0009987,GO:0016043,GO:0016740,GO:0016772,GO:0019222,GO:0019538,GO:0023052,GO:0030054,GO:…
c178658_g1				C1	XP_016612545.1	hypothetical protein SPPG_00234	Spizellomyces punctatus DAOM BR117	SPPG_00234	Fungi	k__Eukaryota	GO:0000166,GO:0001882,GO:0003674,GO:0003676,GO:0003824,GO:0005488,GO:0006139,GO:0006725,GO:0006807,GO:0006810,GO:0006996,GO:0007154,GO:0007165,GO:0008104,GO:0008150,GO:0008152,GO:0009987,GO:0016043,GO:0016740,GO:0016772,GO:0016787,GO:0016817,GO:0023052,GO:0032553,GO:0033036,GO:0034641,GO:0036094,GO:0043167,GO:0043168,GO:0043170,GO:0044237,GO:0044238,GO:0044260,GO:0044699,GO:0044700,GO:0044763,GO:…
c171443_g1				C1	XP_016612545.1	hypothetical protein SPPG_00234	Spizellomyces punctatus DAOM BR117	SPPG_00234	Fungi	k__Eukaryota	GO:0000166,GO:0001882,GO:0003674,GO:0003676,GO:0003824,GO:0005488,GO:0006139,GO:0006725,GO:0006807,GO:0006810,GO:0006996,GO:0007154,GO:0007165,GO:0008104,GO:0008150,GO:0008152,GO:0009987,GO:0016043,GO:0016740,GO:0016772,GO:0016787,GO:0016817,GO:0023052,GO:0032553,GO:0033036,GO:0034641,GO:0036094,GO:0043167,GO:0043168,GO:0043170,GO:0044237,GO:0044238,GO:0044260,GO:0044699,GO:0044700,GO:0044763,GO:…
c173409_g1				C1	XP_016612631.1	hypothetical protein SPPG_00311	Spizellomyces punctatus DAOM BR117	SPPG_00311	Fungi	k__Eukaryota	GO:0005575,GO:0016020,GO:0031224,GO:0044425
c149459_g1				C1	XP_016613046.1	hypothetical protein SPPG_00688	Spizellomyces punctatus DAOM BR117	SPPG_00688	Fungi	k__Eukaryota	GO:0005575,GO:0005622,GO:0005623,GO:0006810,GO:0008150,GO:0043226,GO:0043227,GO:0043229,GO:0043231,GO:0044424,GO:0044464,GO:0044699,GO:0044765,GO:0051179,GO:0051234,GO:0051641,GO:0051649,GO:1902578
c173901_g4				C1	XP_016611549.1	hypothetical protein SPPG_00991	Spizellomyces punctatus DAOM BR117	SPPG_00991	Fungi	k__Eukaryota	GO:0003674,GO:0005215,GO:0005575,GO:0005622,GO:0005623,GO:0005737,GO:0005794,GO:0006810,GO:0008104,GO:0008150,GO:0012505,GO:0012506,GO:0016020,GO:0018995,GO:0022857,GO:0022891,GO:0022892,GO:0030117,GO:0030660,GO:0030662,GO:0031090,GO:0031410,GO:0031982,GO:0031988,GO:0032991,GO:0033036,GO:0033643,GO:0043226,GO:0043227,GO:0043229,GO:0043231,GO:0043234,GO:0043657,GO:0044215,GO:0044216,GO:0044217,GO:…
c160310_g5				C1	XP_016611778.1	hypothetical protein SPPG_01197	Spizellomyces punctatus DAOM BR117	SPPG_01197	Fungi	k__Eukaryota	GO:0005575,GO:0005622,GO:0005623,GO:0005737,GO:0006810,GO:0008104,GO:0008150,GO:0016020,GO:0032991,GO:0033036,GO:0043234,GO:0044424,GO:0044425,GO:0044444,GO:0044464,GO:0045184,GO:0051179,GO:0051234,GO:0051641,GO:0051649,GO:0070727,GO:0098796
c172578_g2				C1	XP_016611807.1	hypothetical protein SPPG_01225	Spizellomyces punctatus DAOM BR117	SPPG_01225	Fungi	k__Eukaryota	GO:0000166,GO:0001882,GO:0003674,GO:0003676,GO:0003824,GO:0005488,GO:0005575,GO:0005622,GO:0005623,GO:0006139,GO:0006725,GO:0006807,GO:0006810,GO:0008150,GO:0008152,GO:0009058,GO:0009889,GO:0009987,GO:0016020,GO:0016740,GO:0016772,GO:0016787,GO:0016817,GO:0019222,GO:0031224,GO:0031323,GO:0032553,GO:0034641,GO:0036094,GO:0043167,GO:0043168,GO:0043170,GO:0043226,GO:0043228,GO:0043229,GO:0043232,GO:…
c150559_g1				C1	XP_016611896.1	hypothetical protein SPPG_01311	Spizellomyces punctatus DAOM BR117	SPPG_01311	Fungi	k__Eukaryota	GO:0005575,GO:0005622,GO:0005623,GO:0005737,GO:0005783,GO:0012505,GO:0016020,GO:0031090,GO:0031224,GO:0042175,GO:0043226,GO:0043227,GO:0043229,GO:0043231,GO:0044422,GO:0044424,GO:0044425,GO:0044432,GO:0044444,GO:0044446,GO:0044464,GO:0098588
c147766_g1				C1	XP_016612044.1	hypothetical protein SPPG_01453	Spizellomyces punctatus DAOM BR117	SPPG_01453	Fungi	k__Eukaryota
c152234_g2				C1	XP_016612051.1	hypothetical protein SPPG_01459	Spizellomyces punctatus DAOM BR117	SPPG_01459	Fungi	k__Eukaryota	GO:0000502,GO:0003674,GO:0003824,GO:0005575,GO:0005622,GO:0005623,GO:0008150,GO:0008152,GO:0008233,GO:0009056,GO:0009521,GO:0009579,GO:0009987,GO:0016020,GO:0016787,GO:0019538,GO:0032991,GO:0034357,GO:0043170,GO:0043234,GO:0044237,GO:0044238,GO:0044248,GO:0044260,GO:0044424,GO:0044425,GO:0044436,GO:0044464,GO:0071704,GO:0098796,GO:1901575
c141780_g1				C1	XP_016612162.1	hypothetical protein SPPG_01561	Spizellomyces punctatus DAOM BR117	SPPG_01561	Fungi	k__Eukaryota
c164449_g1				C1	XP_016611176.1	hypothetical protein SPPG_02200	Spizellomyces punctatus DAOM BR117	SPPG_02200	Fungi	k__Eukaryota
c170015_g1				C1	XP_016610003.1	hypothetical protein SPPG_02472	Spizellomyces punctatus DAOM BR117	SPPG_02472	Fungi	k__Eukaryota	GO:0005575,GO:0005975,GO:0008150,GO:0008152,GO:0009058,GO:0016020,GO:0031224,GO:0044238,GO:0044425,GO:0044699,GO:0044710,GO:0044711,GO:0044723,GO:0071704,GO:1901576
c176092_g6				C1	XP_016610003.1	hypothetical protein SPPG_02472	Spizellomyces punctatus DAOM BR117	SPPG_02472	Fungi	k__Eukaryota	GO:0005575,GO:0005975,GO:0008150,GO:0008152,GO:0009058,GO:0016020,GO:0031224,GO:0044238,GO:0044425,GO:0044699,GO:0044710,GO:0044711,GO:0044723,GO:0071704,GO:1901576
c159780_g3				C1	XP_016610122.1	hypothetical protein SPPG_02584	Spizellomyces punctatus DAOM BR117	SPPG_02584	Fungi	k__Eukaryota	GO:0007154,GO:0007165,GO:0008150,GO:0009987,GO:0023052,GO:0044699,GO:0044700,GO:0044763,GO:0050789,GO:0050794,GO:0050896,GO:0051716,GO:0065007
c162052_g1				C1	XP_016610349.1	hypothetical protein SPPG_02785	Spizellomyces punctatus DAOM BR117	SPPG_02785	Fungi	k__Eukaryota	GO:0003674,GO:0005215,GO:0005575,GO:0005622,GO:0005623,GO:0006139,GO:0006725,GO:0006807,GO:0006810,GO:0008150,GO:0008152,GO:0009058,GO:0009889,GO:0009987,GO:0019222,GO:0022804,GO:0022857,GO:0022891,GO:0022892,GO:0031323,GO:0034641,GO:0043170,GO:0043226,GO:0043227,GO:0043229,GO:0043231,GO:0044237,GO:0044238,GO:0044249,GO:0044260,GO:0044424,GO:0044464,GO:0044699,GO:0044765,GO:0046483,GO:0050789,GO:…
c175163_g1				C1	XP_016609497.1	hypothetical protein SPPG_03260	Spizellomyces punctatus DAOM BR117	SPPG_03260	Fungi	k__Eukaryota
c146959_g3				C1	XP_016609617.1	hypothetical protein SPPG_03376	Spizellomyces punctatus DAOM BR117	SPPG_03376	Fungi	k__Eukaryota
c129220_g1				C1	XP_016609726.1	hypothetical protein SPPG_03482	Spizellomyces punctatus DAOM BR117	SPPG_03482	Fungi	k__Eukaryota	GO:0000166,GO:0003674,GO:0003676,GO:0003824,GO:0004857,GO:0005488,GO:0005575,GO:0006139,GO:0006725,GO:0006807,GO:0008150,GO:0008152,GO:0009058,GO:0009987,GO:0016020,GO:0016740,GO:0016772,GO:0030234,GO:0031224,GO:0034641,GO:0036094,GO:0043170,GO:0044237,GO:0044238,GO:0044249,GO:0044260,GO:0044425,GO:0046483,GO:0048037,GO:0050662,GO:0061134,GO:0071704,GO:0097159,GO:0098772,GO:1901265,GO:1901360,GO:…
c178469_g1				C1	XP_016609728.1	hypothetical protein SPPG_03484	Spizellomyces punctatus DAOM BR117	SPPG_03484	Fungi	k__Eukaryota
c155716_g2				C1	XP_016609732.1	hypothetical protein SPPG_03488	Spizellomyces punctatus DAOM BR117	SPPG_03488	Fungi	k__Eukaryota	GO:0005575,GO:0005622,GO:0005623,GO:0005737,GO:0006807,GO:0008150,GO:0008152,GO:0009058,GO:0009987,GO:0019538,GO:0030529,GO:0034641,GO:0043170,GO:0043226,GO:0043228,GO:0043229,GO:0043232,GO:0044237,GO:0044238,GO:0044249,GO:0044260,GO:0044424,GO:0044444,GO:0044464,GO:0071704,GO:1901564,GO:1901576
c104411_g1				C1	XP_016609787.1	hypothetical protein SPPG_03542	Spizellomyces punctatus DAOM BR117	SPPG_03542	Fungi	k__Eukaryota	GO:0005575,GO:0005622,GO:0005623,GO:0043226,GO:0043227,GO:0043229,GO:0043231,GO:0044424,GO:0044464
c156154_g1				C1	XP_016609824.1	hypothetical protein SPPG_03577	Spizellomyces punctatus DAOM BR117	SPPG_03577	Fungi	k__Eukaryota	GO:0003674,GO:0003824,GO:0008150,GO:0008152,GO:0008233,GO:0016787,GO:0019538,GO:0043170,GO:0044238,GO:0071704
c170973_g1				C1	XP_016609896.1	hypothetical protein SPPG_03647	Spizellomyces punctatus DAOM BR117	SPPG_03647	Fungi	k__Eukaryota	GO:0008150,GO:0008152,GO:0009058,GO:0009404,GO:0009987,GO:0019748,GO:0044237,GO:0044249,GO:0044699,GO:0044710,GO:0044711,GO:0044763
c161999_g2				C1	XP_016609913.1	hypothetical protein SPPG_03663	Spizellomyces punctatus DAOM BR117	SPPG_03663	Fungi	k__Eukaryota
c159277_g1				C1	XP_016608660.1	hypothetical protein SPPG_03749	Spizellomyces punctatus DAOM BR117	SPPG_03749	Fungi	k__Eukaryota	GO:0005575,GO:0005622,GO:0005623,GO:0007154,GO:0007165,GO:0008150,GO:0009987,GO:0023052,GO:0043226,GO:0043227,GO:0043229,GO:0043231,GO:0044424,GO:0044464,GO:0044699,GO:0044700,GO:0044763,GO:0050789,GO:0050794,GO:0050896,GO:0051716,GO:0065007
c156158_g3				C1	XP_016608686.1	hypothetical protein SPPG_03773	Spizellomyces punctatus DAOM BR117	SPPG_03773	Fungi	k__Eukaryota	GO:0006725,GO:0006807,GO:0008150,GO:0008152,GO:0009058,GO:0009110,GO:0009235,GO:0009987,GO:0034641,GO:0044237,GO:0044249,GO:0044281,GO:0044699,GO:0044710,GO:0044711,GO:0044763,GO:0046483,GO:0071704,GO:1901360,GO:1901564,GO:1901576
c176394_g1				C1	XP_016609103.1	hypothetical protein SPPG_04155	Spizellomyces punctatus DAOM BR117	SPPG_04155	Fungi	k__Eukaryota	GO:0005575,GO:0005622,GO:0005623,GO:0005737,GO:0005783,GO:0005789,GO:0006810,GO:0007154,GO:0008150,GO:0009987,GO:0012505,GO:0016020,GO:0016021,GO:0031090,GO:0031224,GO:0031227,GO:0031300,GO:0031301,GO:0032879,GO:0042175,GO:0043226,GO:0043227,GO:0043229,GO:0043231,GO:0044422,GO:0044424,GO:0044425,GO:0044432,GO:0044444,GO:0044446,GO:0044464,GO:0044699,GO:0044763,GO:0044765,GO:0050789,GO:0050794,GO:…
c173018_g4				C1	XP_016609152.1	hypothetical protein SPPG_04203	Spizellomyces punctatus DAOM BR117	SPPG_04203	Fungi	k__Eukaryota	GO:0000166,GO:0003674,GO:0003824,GO:0005488,GO:0006725,GO:0006807,GO:0008150,GO:0008152,GO:0009058,GO:0009987,GO:0016491,GO:0016627,GO:0034641,GO:0036094,GO:0042168,GO:0042440,GO:0043167,GO:0043168,GO:0044237,GO:0044249,GO:0044699,GO:0044710,GO:0044711,GO:0044763,GO:0046483,GO:0048037,GO:0050662,GO:0051186,GO:0071704,GO:0097159,GO:1901265,GO:1901360,GO:1901363,GO:1901564,GO:1901576
c167071_g1				C1	XP_016609182.1	hypothetical protein SPPG_04235	Spizellomyces punctatus DAOM BR117	SPPG_04235	Fungi	k__Eukaryota	GO:0003674,GO:0005215,GO:0005575,GO:0005622,GO:0005623,GO:0005737,GO:0005938,GO:0006810,GO:0008150,GO:0009987,GO:0019012,GO:0022857,GO:0022891,GO:0022892,GO:0032940,GO:0036338,GO:0044423,GO:0044424,GO:0044444,GO:0044464,GO:0044699,GO:0044763,GO:0044765,GO:0051179,GO:0051234,GO:0051641,GO:0051649,GO:0071944,GO:1902578
c173661_g2				C1	XP_016608042.1	hypothetical protein SPPG_04350	Spizellomyces punctatus DAOM BR117	SPPG_04350	Fungi	k__Eukaryota
c155017_g1				C1	XP_016608418.1	hypothetical protein SPPG_04703	Spizellomyces punctatus DAOM BR117	SPPG_04703	Fungi	k__Eukaryota	GO:0000166,GO:0001882,GO:0003674,GO:0003676,GO:0003824,GO:0005488,GO:0005575,GO:0005622,GO:0005623,GO:0006139,GO:0006725,GO:0006807,GO:0008150,GO:0008152,GO:0009058,GO:0009889,GO:0009987,GO:0016740,GO:0016772,GO:0016787,GO:0016817,GO:0019222,GO:0031323,GO:0032553,GO:0032991,GO:0034641,GO:0036094,GO:0042575,GO:0043167,GO:0043168,GO:0043170,GO:0043234,GO:0044237,GO:0044238,GO:0044249,GO:0044260,GO:…
c178035_g6				C1	XP_016608610.1	hypothetical protein SPPG_04879	Spizellomyces punctatus DAOM BR117	SPPG_04879	Fungi	k__Eukaryota	GO:0000166,GO:0001882,GO:0003674,GO:0003824,GO:0005488,GO:0006082,GO:0006575,GO:0006807,GO:0008150,GO:0008152,GO:0009058,GO:0009110,GO:0009987,GO:0016740,GO:0016741,GO:0016787,GO:0016817,GO:0032553,GO:0034641,GO:0036094,GO:0043167,GO:0043168,GO:0044237,GO:0044249,GO:0044281,GO:0044699,GO:0044710,GO:0044711,GO:0044763,GO:0051186,GO:0071704,GO:0097159,GO:0097367,GO:1901265,GO:1901363,GO:1901564,GO:…
c146393_g1				C1	XP_016607830.1	hypothetical protein SPPG_05167	Spizellomyces punctatus DAOM BR117	SPPG_05167	Fungi	k__Eukaryota	GO:0003674,GO:0003824,GO:0005488,GO:0008233,GO:0016787,GO:0043167,GO:0043169
c171255_g2				C1	XP_016607885.1	hypothetical protein SPPG_05219	Spizellomyces punctatus DAOM BR117	SPPG_05219	Fungi	k__Eukaryota	GO:0000166,GO:0003674,GO:0005488,GO:0006139,GO:0006725,GO:0006807,GO:0008150,GO:0008152,GO:0009987,GO:0034641,GO:0036094,GO:0043167,GO:0043168,GO:0043170,GO:0044237,GO:0044238,GO:0044260,GO:0046483,GO:0048037,GO:0050662,GO:0071704,GO:0097159,GO:1901265,GO:1901360,GO:1901363
c122510_g1				C1	XP_016607203.1	hypothetical protein SPPG_05419	Spizellomyces punctatus DAOM BR117	SPPG_05419	Fungi	k__Eukaryota	GO:0003674,GO:0003824,GO:0005575,GO:0005622,GO:0005623,GO:0005737,GO:0005746,GO:0016020,GO:0016787,GO:0016788,GO:0019866,GO:0030964,GO:0031090,GO:0031966,GO:0031967,GO:0031975,GO:0032991,GO:0043226,GO:0043227,GO:0043229,GO:0043231,GO:0043234,GO:0044422,GO:0044424,GO:0044425,GO:0044429,GO:0044444,GO:0044446,GO:0044455,GO:0044464,GO:0045271,GO:0070469,GO:0098796,GO:0098798,GO:0098800,GO:0098803,GO:…
c171536_g1				C1	XP_016607395.1	hypothetical protein SPPG_05601	Spizellomyces punctatus DAOM BR117	SPPG_05601	Fungi	k__Eukaryota	GO:0003674,GO:0003824,GO:0008150,GO:0008152,GO:0008233,GO:0016787,GO:0017171,GO:0019538,GO:0043170,GO:0044238,GO:0071704
c103824_g1				C1	XP_016606977.1	hypothetical protein SPPG_05899	Spizellomyces punctatus DAOM BR117	SPPG_05899	Fungi	k__Eukaryota	GO:0000166,GO:0001882,GO:0003674,GO:0003676,GO:0003824,GO:0005488,GO:0006139,GO:0006725,GO:0006793,GO:0006807,GO:0006950,GO:0007154,GO:0007165,GO:0008150,GO:0008152,GO:0009058,GO:0009889,GO:0009987,GO:0016740,GO:0016772,GO:0016787,GO:0016788,GO:0016817,GO:0019222,GO:0019538,GO:0019637,GO:0023052,GO:0031323,GO:0032553,GO:0033554,GO:0034641,GO:0036094,GO:0043167,GO:0043168,GO:0043170,GO:0044237,GO:…
c146510_g1				C1	XP_016606978.1	hypothetical protein SPPG_05900	Spizellomyces punctatus DAOM BR117	SPPG_05900	Fungi	k__Eukaryota
c164449_g6				C1	XP_016606478.1	hypothetical protein SPPG_06143	Spizellomyces punctatus DAOM BR117	SPPG_06143	Fungi	k__Eukaryota
c178172_g7				C1	XP_016606144.1	hypothetical protein SPPG_06513	Spizellomyces punctatus DAOM BR117	SPPG_06513	Fungi	k__Eukaryota	GO:0005575,GO:0006139,GO:0006725,GO:0006807,GO:0008150,GO:0008152,GO:0009058,GO:0009889,GO:0009987,GO:0019012,GO:0019028,GO:0019222,GO:0031323,GO:0034641,GO:0043170,GO:0044237,GO:0044238,GO:0044249,GO:0044260,GO:0044423,GO:0046483,GO:0050789,GO:0050794,GO:0051171,GO:0060255,GO:0065007,GO:0071704,GO:0080090,GO:1901360,GO:1901576
c164735_g4				C1	XP_016606150.1	hypothetical protein SPPG_06519	Spizellomyces punctatus DAOM BR117	SPPG_06519	Fungi	k__Eukaryota	GO:0003674,GO:0003824,GO:0005575,GO:0005622,GO:0005623,GO:0005975,GO:0008150,GO:0008152,GO:0016853,GO:0016860,GO:0044238,GO:0044424,GO:0044464,GO:0044699,GO:0044710,GO:0044723,GO:0071704
c174167_g1				C1	XP_016605613.1	hypothetical protein SPPG_07046	Spizellomyces punctatus DAOM BR117	SPPG_07046	Fungi	k__Eukaryota	GO:0000166,GO:0001882,GO:0003674,GO:0003676,GO:0003824,GO:0005488,GO:0005515,GO:0006928,GO:0007017,GO:0008092,GO:0008150,GO:0009987,GO:0016787,GO:0016817,GO:0032403,GO:0032553,GO:0036094,GO:0043167,GO:0043168,GO:0044699,GO:0044763,GO:0044877,GO:0097159,GO:0097367,GO:1901265,GO:1901363
c174865_g1				C1	XP_016605647.1	hypothetical protein SPPG_07076	Spizellomyces punctatus DAOM BR117	SPPG_07076	Fungi	k__Eukaryota	GO:0007049,GO:0008150,GO:0009987,GO:0016043,GO:0022402,GO:0022607,GO:0044085,GO:0044087,GO:0044699,GO:0044763,GO:0050789,GO:0050794,GO:0051128,GO:0051301,GO:0051302,GO:0051726,GO:0065007,GO:0071840,GO:1901891
c153343_g1				C1	XP_016605732.1	hypothetical protein SPPG_07154	Spizellomyces punctatus DAOM BR117	SPPG_07154	Fungi	k__Eukaryota
c175070_g1				C1	XP_016605360.1	hypothetical protein SPPG_07249	Spizellomyces punctatus DAOM BR117	SPPG_07249	Fungi	k__Eukaryota	GO:0003674,GO:0003824,GO:0006139,GO:0006725,GO:0006807,GO:0008150,GO:0008152,GO:0009987,GO:0016787,GO:0016788,GO:0034641,GO:0043170,GO:0044237,GO:0044238,GO:0044260,GO:0046483,GO:0071704,GO:1901360
c109217_g2				C1	XP_016605370.1	hypothetical protein SPPG_07260	Spizellomyces punctatus DAOM BR117	SPPG_07260	Fungi	k__Eukaryota
c127723_g1				C1	XP_016605517.1	hypothetical protein SPPG_07393, partial	Spizellomyces punctatus DAOM BR117	SPPG_07393	Fungi	k__Eukaryota	GO:0003674,GO:0003676,GO:0005488,GO:0015459,GO:0016247,GO:0016248,GO:0043167,GO:0043169,GO:0097159,GO:0098772,GO:1901363
c142443_g1				C1	XP_016605112.1	hypothetical protein SPPG_07468	Spizellomyces punctatus DAOM BR117	SPPG_07468	Fungi	k__Eukaryota	GO:0005575,GO:0005622,GO:0005623,GO:0005737,GO:0006810,GO:0006996,GO:0008104,GO:0008150,GO:0009987,GO:0016020,GO:0016043,GO:0019867,GO:0031090,GO:0031966,GO:0031967,GO:0031968,GO:0031975,GO:0033036,GO:0043226,GO:0043227,GO:0043229,GO:0043231,GO:0044422,GO:0044424,GO:0044429,GO:0044444,GO:0044446,GO:0044464,GO:0044699,GO:0044765,GO:0045184,GO:0051179,GO:0051234,GO:0051641,GO:0051649,GO:0070727,GO:…
c146859_g1				C1	XP_016604939.1	hypothetical protein SPPG_07726	Spizellomyces punctatus DAOM BR117	SPPG_07726	Fungi	k__Eukaryota	GO:0003674,GO:0005488,GO:0005515,GO:0006810,GO:0008150,GO:0019899,GO:0044699,GO:0044765,GO:0051179,GO:0051234,GO:0051641,GO:0051649,GO:1902578
c165389_g3				C1	XP_016604980.1	hypothetical protein SPPG_07763	Spizellomyces punctatus DAOM BR117	SPPG_07763	Fungi	k__Eukaryota	GO:0003674,GO:0003824,GO:0005488,GO:0005575,GO:0005622,GO:0005623,GO:0016020,GO:0016829,GO:0016830,GO:0031224,GO:0043229,GO:0044424,GO:0044425,GO:0044464,GO:0051536,GO:0051540
c159236_g1				C1	XP_016604798.1	hypothetical protein SPPG_07965	Spizellomyces punctatus DAOM BR117	SPPG_07965	Fungi	k__Eukaryota	GO:0003674,GO:0005488,GO:0005515,GO:0006793,GO:0007049,GO:0008150,GO:0008152,GO:0009987,GO:0019222,GO:0019538,GO:0019899,GO:0031323,GO:0043170,GO:0044237,GO:0044238,GO:0044260,GO:0044699,GO:0044763,GO:0050789,GO:0050790,GO:0050794,GO:0051726,GO:0060255,GO:0065007,GO:0065009,GO:0071704,GO:0080090
c173317_g2				C1	XP_016604847.1	hypothetical protein SPPG_08008	Spizellomyces punctatus DAOM BR117	SPPG_08008	Fungi	k__Eukaryota
c177233_g5				C1	XP_016604478.1	hypothetical protein SPPG_08031	Spizellomyces punctatus DAOM BR117	SPPG_08031	Fungi	k__Eukaryota	GO:0000166,GO:0001882,GO:0003674,GO:0003824,GO:0004871,GO:0004872,GO:0005488,GO:0005575,GO:0005622,GO:0005623,GO:0005737,GO:0005840,GO:0006807,GO:0007154,GO:0007165,GO:0008150,GO:0008152,GO:0009058,GO:0009987,GO:0016020,GO:0016787,GO:0016817,GO:0019538,GO:0023052,GO:0030529,GO:0031224,GO:0032553,GO:0032991,GO:0034641,GO:0036094,GO:0038023,GO:0043167,GO:0043168,GO:0043170,GO:0043226,GO:0043228,GO:…
c165700_g2				C1	XP_016604538.1	hypothetical protein SPPG_08087	Spizellomyces punctatus DAOM BR117	SPPG_08087	Fungi	k__Eukaryota
c107975_g1				C1	XP_016604637.1	hypothetical protein SPPG_08181	Spizellomyces punctatus DAOM BR117	SPPG_08181	Fungi	k__Eukaryota
c148228_g1				C1	XP_016604376.1	hypothetical protein SPPG_08238	Spizellomyces punctatus DAOM BR117	SPPG_08238	Fungi	k__Eukaryota	GO:0000166,GO:0003674,GO:0003824,GO:0004497,GO:0005488,GO:0005575,GO:0006082,GO:0006629,GO:0008150,GO:0008152,GO:0009987,GO:0016020,GO:0016491,GO:0016614,GO:0016705,GO:0031224,GO:0036094,GO:0043167,GO:0043168,GO:0044237,GO:0044238,GO:0044255,GO:0044281,GO:0044425,GO:0044699,GO:0044710,GO:0044763,GO:0048037,GO:0050662,GO:0071704,GO:0097159,GO:1901265,GO:1901363
c142594_g1				C1	XP_016604449.1	hypothetical protein SPPG_08308	Spizellomyces punctatus DAOM BR117	SPPG_08308	Fungi	k__Eukaryota	GO:0005575,GO:0005622,GO:0005623,GO:0031974,GO:0043226,GO:0043227,GO:0043228,GO:0043229,GO:0043231,GO:0043232,GO:0043233,GO:0044422,GO:0044424,GO:0044428,GO:0044446,GO:0044464,GO:0070013
c164220_g3				C1	XP_016604457.1	hypothetical protein SPPG_08315	Spizellomyces punctatus DAOM BR117	SPPG_08315	Fungi	k__Eukaryota	GO:0000166,GO:0001882,GO:0003674,GO:0003824,GO:0005488,GO:0005575,GO:0005622,GO:0005623,GO:0005737,GO:0006082,GO:0006520,GO:0006793,GO:0006807,GO:0006810,GO:0007049,GO:0008150,GO:0008152,GO:0009056,GO:0009058,GO:0009987,GO:0016020,GO:0016043,GO:0016491,GO:0016638,GO:0016740,GO:0016772,GO:0016787,GO:0016798,GO:0019538,GO:0019637,GO:0019867,GO:0022402,GO:0022607,GO:0031090,GO:0031966,GO:0031967,GO:…
c155156_g1				C1	XP_016604117.1	hypothetical protein SPPG_08467	Spizellomyces punctatus DAOM BR117	SPPG_08467	Fungi	k__Eukaryota	GO:0000166,GO:0001882,GO:0003674,GO:0003824,GO:0005488,GO:0005515,GO:0006928,GO:0007017,GO:0008092,GO:0008150,GO:0009987,GO:0016787,GO:0016817,GO:0032403,GO:0032553,GO:0036094,GO:0043167,GO:0043168,GO:0044699,GO:0044763,GO:0044877,GO:0097159,GO:0097367,GO:1901265,GO:1901363
c151318_g5				C1	XP_016604147.1	hypothetical protein SPPG_08496	Spizellomyces punctatus DAOM BR117	SPPG_08496	Fungi	k__Eukaryota	GO:0005575,GO:0005622,GO:0005623,GO:0008150,GO:0009579,GO:0009987,GO:0016043,GO:0022607,GO:0032991,GO:0043234,GO:0043933,GO:0044085,GO:0044424,GO:0044436,GO:0044464,GO:0070069,GO:0070271,GO:0071840
c149743_g1				C1	XP_016604182.1	hypothetical protein SPPG_08530	Spizellomyces punctatus DAOM BR117	SPPG_08530	Fungi	k__Eukaryota;p__Chytridiomycota;c__Chytridiomycetes
c165258_g5				C1	XP_016611791.1	hypothetical protein SPPG_08914	Spizellomyces punctatus DAOM BR117	SPPG_08914	Fungi	k__Eukaryota	GO:0000347,GO:0003674,GO:0003824,GO:0005215,GO:0005575,GO:0005622,GO:0005623,GO:0006139,GO:0006403,GO:0006725,GO:0006807,GO:0006810,GO:0008023,GO:0008150,GO:0008152,GO:0009056,GO:0009058,GO:0009987,GO:0016787,GO:0016798,GO:0019538,GO:0022857,GO:0022891,GO:0022892,GO:0031974,GO:0032991,GO:0033036,GO:0034641,GO:0043170,GO:0043226,GO:0043227,GO:0043229,GO:0043231,GO:0043233,GO:0043234,GO:0044036,GO:…
c161170_g1				C1	XP_016612132.1	hypothetical protein SPPG_08940	Spizellomyces punctatus DAOM BR117	SPPG_08940	Fungi	k__Eukaryota	GO:0003674,GO:0003676,GO:0005488,GO:0005575,GO:0005622,GO:0005623,GO:0006807,GO:0008150,GO:0008152,GO:0009058,GO:0009987,GO:0019538,GO:0034641,GO:0043170,GO:0044237,GO:0044238,GO:0044249,GO:0044260,GO:0044424,GO:0044464,GO:0071704,GO:0097159,GO:1901363,GO:1901564,GO:1901576
c130285_g2				C1	XP_016609929.1	hypothetical protein SPPG_09130	Spizellomyces punctatus DAOM BR117	SPPG_09130	Fungi	k__Eukaryota
c177740_g1				C1	XP_016608661.1	hypothetical protein SPPG_09139	Spizellomyces punctatus DAOM BR117	SPPG_09139	Fungi	k__Eukaryota	GO:0005575,GO:0016020,GO:0031224,GO:0044425
c146429_g1				C1	XP_016605921.1	hypothetical protein SPPG_09417	Spizellomyces punctatus DAOM BR117	SPPG_09417	Fungi	k__Eukaryota	GO:0003674,GO:0003676,GO:0003824,GO:0005488,GO:0005975,GO:0008150,GO:0008152,GO:0015459,GO:0016247,GO:0016248,GO:0016740,GO:0016772,GO:0043170,GO:0044238,GO:0071704,GO:0097159,GO:0098772,GO:1901363
c142558_g2				C1	XP_007306027.1	hypothetical protein STEHIDRAFT_122815	Stereum hirsutum FP-91666 SS1	STEHIDRAFT_122815	Fungi	k__Eukaryota	GO:0003674,GO:0003824,GO:0008150,GO:0008152,GO:0009987,GO:0016853,GO:0016859,GO:0019538,GO:0043170,GO:0044237,GO:0044238,GO:0044260,GO:0071704
c137788_g1				C1	XP_018226089.1	hypothetical protein T552_01806	Pneumocystis carinii B80	T552_01806	Fungi	k__Eukaryota	GO:0003674,GO:0005488,GO:0043167,GO:0043169
c176990_g1				C1	XP_003682452.1	hypothetical protein TDEL_0F04300	Torulaspora delbrueckii	TDEL0F04300	Fungi	k__Eukaryota	GO:0000166,GO:0001882,GO:0003674,GO:0003824,GO:0005215,GO:0005488,GO:0005575,GO:0006810,GO:0008150,GO:0016020,GO:0016787,GO:0016817,GO:0016820,GO:0022804,GO:0022857,GO:0031224,GO:0032553,GO:0036094,GO:0043167,GO:0043168,GO:0044425,GO:0044699,GO:0044765,GO:0051179,GO:0051234,GO:0097159,GO:0097367,GO:1901265,GO:1901363,GO:1902578
c107910_g1				C1	XP_018661022.1	hypothetical protein TGAM01_05682	Trichoderma gamsii	TGAM01_05682	Fungi	k__Eukaryota
c169171_g4				C1	KKP95158.1	hypothetical protein US03_C0008G0031	candidate division TM6 bacterium	US03_C0008G0031	Bacteria	k__Bacteria
c163916_g2				C1	OBQ45979.1	hypothetical protein VQ01_15710, partial	Tamlana sp. s12	VQ01_15710	Bacteria	k__Bacteria	GO:0003674,GO:0003824,GO:0004872,GO:0008150,GO:0008152,GO:0008219,GO:0008233,GO:0009987,GO:0010941,GO:0016032,GO:0016265,GO:0016787,GO:0017171,GO:0019538,GO:0035821,GO:0038024,GO:0043170,GO:0044068,GO:0044238,GO:0044403,GO:0044419,GO:0044531,GO:0044699,GO:0044763,GO:0044764,GO:0048519,GO:0048523,GO:0050789,GO:0050794,GO:0051701,GO:0051704,GO:0051817,GO:0060089,GO:0060548,GO:0065007,GO:0065008,GO:…
c172757_g4				C1	ODQ59747.1	hypothetical protein WICANDRAFT_30443	Wickerhamomyces anomalus NRRL Y-366-8	WICANDRAFT_30443	Fungi	k__Eukaryota	GO:0003674,GO:0005215,GO:0006810,GO:0008150,GO:0009987,GO:0022857,GO:0022891,GO:0022892,GO:0044699,GO:0044763,GO:0044765,GO:0051179,GO:0051234,GO:0055085,GO:1902578
c137226_g1				C1	WP_050307177.1	hypothetical protein, partial	Salmonella enterica		Bacteria	k__Bacteria	GO:0000166,GO:0001882,GO:0003674,GO:0003676,GO:0003824,GO:0005215,GO:0005488,GO:0005575,GO:0005622,GO:0005623,GO:0005737,GO:0006082,GO:0006139,GO:0006520,GO:0006725,GO:0006807,GO:0006810,GO:0007154,GO:0008150,GO:0008152,GO:0008233,GO:0009058,GO:0009653,GO:0009889,GO:0009987,GO:0015144,GO:0016043,GO:0016740,GO:0016772,GO:0016787,GO:0016788,GO:0016810,GO:0019222,GO:0019538,GO:0022607,GO:0022804,GO:…
c166189_g5				C1	AMP50149.1	hypothetical protein, partial	uncultured bacterium		Bacteria	k__Bacteria;p__Unclassified;c__Unclassified;o__Unclassified;f__Unclassified;g__Unclassified;s__uncultured bacterium	GO:0000166,GO:0001882,GO:0003674,GO:0003676,GO:0003824,GO:0005215,GO:0005488,GO:0005575,GO:0005622,GO:0005623,GO:0005737,GO:0006082,GO:0006139,GO:0006520,GO:0006725,GO:0006807,GO:0006810,GO:0007154,GO:0008150,GO:0008152,GO:0008233,GO:0009058,GO:0009653,GO:0009889,GO:0009987,GO:0015144,GO:0016043,GO:0016740,GO:0016772,GO:0016787,GO:0016788,GO:0016810,GO:0019222,GO:0019538,GO:0022607,GO:0022804,GO:…
c165576_g3				C1	OAJ43660.1	hypothetical protein, variant	Batrachochytrium dendrobatidis JEL423	BDEG_27000	Fungi	k__Eukaryota	GO:0000166,GO:0001882,GO:0003674,GO:0003824,GO:0005215,GO:0005488,GO:0005575,GO:0005622,GO:0005623,GO:0006807,GO:0006810,GO:0007154,GO:0007165,GO:0008150,GO:0008152,GO:0009987,GO:0015144,GO:0016020,GO:0016740,GO:0016772,GO:0016787,GO:0016817,GO:0022804,GO:0022857,GO:0022891,GO:0022892,GO:0023052,GO:0031224,GO:0032553,GO:0034641,GO:0036094,GO:0043167,GO:0043168,GO:0044237,GO:0044424,GO:0044425,GO:…
c152746_g1				C1	ODN77881.1	hypothetical protein, variant	Cryptococcus amylolentus CBS 6039	L202_04993	Fungi	k__Eukaryota	GO:0000166,GO:0001882,GO:0003674,GO:0003824,GO:0005215,GO:0005488,GO:0005575,GO:0005622,GO:0005623,GO:0006807,GO:0006810,GO:0007154,GO:0007165,GO:0008150,GO:0008152,GO:0009987,GO:0015144,GO:0016020,GO:0016740,GO:0016772,GO:0016787,GO:0016817,GO:0022804,GO:0022857,GO:0022891,GO:0022892,GO:0023052,GO:0031224,GO:0032553,GO:0034641,GO:0036094,GO:0043167,GO:0043168,GO:0044237,GO:0044424,GO:0044425,GO:…
c165705_g1				C1	XP_016613191.1	hypothetical protein, variant	Spizellomyces punctatus DAOM BR117	SPPG_00821	Fungi	k__Eukaryota	GO:0000166,GO:0001882,GO:0003674,GO:0003824,GO:0005215,GO:0005488,GO:0005575,GO:0005622,GO:0005623,GO:0006807,GO:0006810,GO:0007154,GO:0007165,GO:0008150,GO:0008152,GO:0009987,GO:0015144,GO:0016020,GO:0016740,GO:0016772,GO:0016787,GO:0016817,GO:0022804,GO:0022857,GO:0022891,GO:0022892,GO:0023052,GO:0031224,GO:0032553,GO:0034641,GO:0036094,GO:0043167,GO:0043168,GO:0044237,GO:0044424,GO:0044425,GO:…
c130813_g2				C1	XP_016611941.1	hypothetical protein, variant	Spizellomyces punctatus DAOM BR117	SPPG_01355	Fungi	k__Eukaryota	GO:0000166,GO:0001882,GO:0003674,GO:0003824,GO:0005215,GO:0005488,GO:0005575,GO:0005622,GO:0005623,GO:0006807,GO:0006810,GO:0007154,GO:0007165,GO:0008150,GO:0008152,GO:0009987,GO:0015144,GO:0016020,GO:0016740,GO:0016772,GO:0016787,GO:0016817,GO:0022804,GO:0022857,GO:0022891,GO:0022892,GO:0023052,GO:0031224,GO:0032553,GO:0034641,GO:0036094,GO:0043167,GO:0043168,GO:0044237,GO:0044424,GO:0044425,GO:…
c162538_g3				C1	WP_010075590.1	Ig-like domain-containing protein	Clostridium cellulovorans		Bacteria	k__Bacteria	GO:0008150,GO:0008152,GO:0009987,GO:0016032,GO:0019080,GO:0019538,GO:0043170,GO:0044033,GO:0044238,GO:0044403,GO:0044419,GO:0044764,GO:0051704,GO:0071704
c147369_g2				C1	EXX54857.1	Imp1p	Rhizophagus irregularis DAOM 197198w	RirG_230720	Fungi	k__Eukaryota
c166056_g2				C1	WP_011701164.1	InlB B-repeat-containing protein	Listeria welshimeri		Bacteria	k__Bacteria
c108824_g1				C1	SCV66570.1	Integrase core domain protein	Anaplasma phagocytophilum	ANAPC5_01464	Bacteria	k__Bacteria	GO:0006139,GO:0006725,GO:0006807,GO:0008150,GO:0008152,GO:0009058,GO:0009987,GO:0034641,GO:0044237,GO:0044238,GO:0044249,GO:0044281,GO:0044699,GO:0044710,GO:0044711,GO:0044763,GO:0046483,GO:0055086,GO:0071704,GO:1901360,GO:1901564,GO:1901576
c174642_g4				C1	KPW23949.1	IS1 transposase InsAB	Pseudomonas syringae pv. alisalensis	ALO83_104025	Bacteria	k__Bacteria	GO:0005975,GO:0008150,GO:0008152,GO:0009058,GO:0044238,GO:0044699,GO:0044710,GO:0044711,GO:0044723,GO:0071704,GO:1901576
c138185_g1				C1	WP_062082938.1	isoprenoid biosynthesis glyoxalase ElbB	Bacteroidales bacterium 6E	elbB	Bacteria	k__Bacteria
c161056_g1				C1	ABQ43616.1	Kelch-like protein	Tanapox virus	140R	Virus	k__Viruses	GO:0000988,GO:0000990,GO:0000996,GO:0003674,GO:0003676,GO:0005488,GO:0005515,GO:0005575,GO:0005622,GO:0005623,GO:0005737,GO:0006139,GO:0006725,GO:0006807,GO:0006810,GO:0006996,GO:0008092,GO:0008104,GO:0008150,GO:0008152,GO:0009058,GO:0009889,GO:0009987,GO:0016020,GO:0016021,GO:0016043,GO:0019222,GO:0031090,GO:0031224,GO:0031231,GO:0031300,GO:0031301,GO:0031323,GO:0031903,GO:0033036,GO:0034641,GO:…
c151453_g1				C1	OAQ23738.1	kinase-like protein	Mortierella elongata AG-77	K457DRAFT_82959	Fungi	k__Eukaryota	GO:0000166,GO:0000313,GO:0001882,GO:0003674,GO:0003824,GO:0005488,GO:0005575,GO:0005622,GO:0005623,GO:0005737,GO:0005840,GO:0006793,GO:0008150,GO:0008152,GO:0009987,GO:0016740,GO:0016772,GO:0019538,GO:0030529,GO:0031974,GO:0032553,GO:0032991,GO:0036094,GO:0043167,GO:0043168,GO:0043170,GO:0043226,GO:0043227,GO:0043228,GO:0043229,GO:0043231,GO:0043232,GO:0043233,GO:0044237,GO:0044238,GO:0044260,GO:…
c113305_g1				C1	SCV02233.1	LAMI_0G17106g1_1	Lachancea mirantina	LAMI_0G17106G	Fungi	k__Eukaryota
c160804_g1				C1	SCV03723.1	LAMI_0H10440g1_1	Lachancea mirantina	LAMI_0H10440G	Fungi	k__Eukaryota
c176460_g4				C1	AAB24156.1	lck tyrosine protein kinase {temperature-sensitive mutant}	Rous sarcoma virus		Virus	k__Viruses	GO:0000988,GO:0000989,GO:0001076,GO:0003674,GO:0003712,GO:0005575,GO:0005622,GO:0005623,GO:0006139,GO:0006725,GO:0006807,GO:0006810,GO:0008150,GO:0008152,GO:0009058,GO:0009889,GO:0009987,GO:0016020,GO:0019222,GO:0031224,GO:0031323,GO:0031974,GO:0034641,GO:0043170,GO:0043226,GO:0043227,GO:0043229,GO:0043231,GO:0043233,GO:0044237,GO:0044238,GO:0044249,GO:0044260,GO:0044422,GO:0044424,GO:0044425,GO:…
c122156_g1				C1	WP_052693595.1	lecithin retinol acyltransferase family protein	Nocardioides luteus		Bacteria	k__Bacteria;p__Actinobacteria;c__Actinobacteria;o__Propionibacteriales;f__Nocardioidaceae;g__Nocardioides	GO:0000166,GO:0001775,GO:0001882,GO:0003674,GO:0003824,GO:0005215,GO:0005488,GO:0005575,GO:0005576,GO:0005615,GO:0005622,GO:0005623,GO:0006139,GO:0006725,GO:0006793,GO:0006807,GO:0006810,GO:0006950,GO:0007154,GO:0008150,GO:0008152,GO:0009056,GO:0009611,GO:0009987,GO:0016020,GO:0016043,GO:0016469,GO:0016740,GO:0016772,GO:0016787,GO:0016788,GO:0019538,GO:0022607,GO:0022857,GO:0022891,GO:0022892,GO:…
c112948_g1				C1	CVI65448.1	Lectin C-type domain protein	Clostridiales bacterium CHKCI001	NDGK_00204	Bacteria	k__Bacteria	GO:0000166,GO:0001775,GO:0001882,GO:0003674,GO:0003824,GO:0005215,GO:0005488,GO:0005575,GO:0005576,GO:0005615,GO:0005622,GO:0005623,GO:0006139,GO:0006725,GO:0006793,GO:0006807,GO:0006810,GO:0006950,GO:0007154,GO:0008150,GO:0008152,GO:0009056,GO:0009611,GO:0009987,GO:0016020,GO:0016043,GO:0016469,GO:0016740,GO:0016772,GO:0016787,GO:0016788,GO:0019538,GO:0022607,GO:0022857,GO:0022891,GO:0022892,GO:…
c164024_g5				C1	SEK17862.1	Lectin C-type domain-containing protein	Ruminococcus flavefaciens	SAMN02910353_00031	Bacteria	k__Bacteria;p__Firmicutes;c__Clostridia;o__Clostridiales;f__Ruminococcaceae;g__Ruminococcus;s__Ruminococcus flavefaciens	GO:0000166,GO:0001775,GO:0001882,GO:0003674,GO:0003824,GO:0005215,GO:0005488,GO:0005575,GO:0005576,GO:0005615,GO:0005622,GO:0005623,GO:0006139,GO:0006725,GO:0006793,GO:0006807,GO:0006810,GO:0006950,GO:0007154,GO:0008150,GO:0008152,GO:0009056,GO:0009611,GO:0009987,GO:0016020,GO:0016043,GO:0016469,GO:0016740,GO:0016772,GO:0016787,GO:0016788,GO:0019538,GO:0022607,GO:0022857,GO:0022891,GO:0022892,GO:…
c169908_g1				C1	EXX76393.1	Lia1p	Rhizophagus irregularis DAOM 197198w	RirG_033560	Fungi	k__Eukaryota	GO:0003674,GO:0003824,GO:0008150,GO:0008152,GO:0008233,GO:0016787,GO:0019538,GO:0043170,GO:0044238,GO:0071704
c150522_g1				C1	WP_015066155.1	lipase maturation factor family protein	Alteromonas mediterranea		Bacteria	k__Bacteria	GO:0003674,GO:0003824,GO:0008150,GO:0008152,GO:0008233,GO:0016787,GO:0019538,GO:0043170,GO:0044238,GO:0071704
c162062_g2				C1	WP_006527733.1	L-lactate dehydrogenase	Gloeocapsa sp. PCC 73106		Bacteria	k__Bacteria
c159430_g2				C1	WP_060687126.1	low-specificity L-threonine aldolase	Ardenticatena maritima	ltaE	Bacteria	k__Bacteria	GO:0003674,GO:0005488,GO:0006082,GO:0006807,GO:0008150,GO:0008152,GO:0009987,GO:0043167,GO:0043168,GO:0044237,GO:0044281,GO:0044699,GO:0044710,GO:0044763,GO:0071704,GO:1901564
c155151_g2				C1	EXX70711.1	Luc7p	Rhizophagus irregularis DAOM 197198w	RirG_085020	Fungi	k__Eukaryota	GO:0005575,GO:0006810,GO:0008104,GO:0008150,GO:0016020,GO:0031224,GO:0033036,GO:0044425,GO:0045184,GO:0051179,GO:0051234
c168883_g1				C1	WP_008489348.1	M12 family metallopeptidase	Idiomarina xiamenensis		Bacteria	k__Bacteria	GO:0002682,GO:0003674,GO:0003824,GO:0005488,GO:0007154,GO:0007165,GO:0008150,GO:0008152,GO:0008233,GO:0009966,GO:0009967,GO:0009987,GO:0010646,GO:0010647,GO:0016787,GO:0019538,GO:0023051,GO:0023052,GO:0023056,GO:0043167,GO:0043169,GO:0043170,GO:0044238,GO:0044699,GO:0044700,GO:0044763,GO:0048518,GO:0048522,GO:0048583,GO:0048584,GO:0050789,GO:0050794,GO:0050896,GO:0051716,GO:0065007,GO:0071704
c156732_g2				C1	NP_051852.1	m138L	Myxoma virus	m138L	Virus	k__Viruses;p__Unclassified;c__Unclassified	GO:0008150,GO:0008152,GO:0019538,GO:0043170,GO:0044238,GO:0071704
c163174_g4				C1	KXN69274.1	mannose-P-dolichol utilization defect 1 protein	Conidiobolus coronatus NRRL 28638	CONCODRAFT_79401	Fungi	k__Eukaryota
c171720_g5				C1	WP_015176959.1	MAPEG family protein	Oscillatoria nigro-viridis		Bacteria	k__Bacteria;p__Cyanobacteria;c__Unclassified;o__Oscillatoriales
c122812_g1				C1	WP_010502900.1	matrilysin family metalloendoprotease, partial	Paenibacillus elgii		Bacteria	k__Bacteria	GO:0003674,GO:0003824,GO:0005488,GO:0005575,GO:0005622,GO:0005623,GO:0005667,GO:0006139,GO:0006725,GO:0006807,GO:0008150,GO:0008152,GO:0008233,GO:0009058,GO:0009987,GO:0016787,GO:0019538,GO:0030880,GO:0031974,GO:0032991,GO:0034641,GO:0043167,GO:0043169,GO:0043170,GO:0043226,GO:0043227,GO:0043229,GO:0043231,GO:0043233,GO:0043234,GO:0044237,GO:0044238,GO:0044249,GO:0044260,GO:0044422,GO:0044424,GO:…
c174728_g5				C1	YP_009010310.1	matrix metalloproteinase-17-like	Invertebrate iridescent virus 30	016R	Virus	k__Viruses	GO:0003674,GO:0003824,GO:0005488,GO:0005575,GO:0005622,GO:0005623,GO:0005667,GO:0006139,GO:0006725,GO:0006807,GO:0008150,GO:0008152,GO:0008233,GO:0009058,GO:0009987,GO:0016787,GO:0019538,GO:0030880,GO:0031974,GO:0032991,GO:0034641,GO:0043167,GO:0043169,GO:0043170,GO:0043226,GO:0043227,GO:0043229,GO:0043231,GO:0043233,GO:0043234,GO:0044237,GO:0044238,GO:0044249,GO:0044260,GO:0044422,GO:0044424,GO:…
c133763_g1				C1	YP_003358263.1	membrane protein ORF124	Anguillid herpesvirus 1	AngHV1_ORF124	Virus	k__Viruses;p__Unclassified;c__Unclassified	GO:0003674,GO:0004871,GO:0004872,GO:0005575,GO:0006725,GO:0006807,GO:0006810,GO:0007154,GO:0007165,GO:0008104,GO:0008150,GO:0008152,GO:0009058,GO:0009987,GO:0016020,GO:0016043,GO:0023052,GO:0031224,GO:0033036,GO:0034641,GO:0038023,GO:0042168,GO:0042440,GO:0044237,GO:0044249,GO:0044425,GO:0044699,GO:0044700,GO:0044710,GO:0044711,GO:0044763,GO:0044765,GO:0044802,GO:0045184,GO:0046483,GO:0050789,GO:…
c141066_g2				C1	KUI68220.1	Membrane protein TMS1	Valsa mali	VM1G_04044	Fungi	k__Eukaryota	GO:0005575,GO:0005622,GO:0005623,GO:0005737,GO:0006807,GO:0008150,GO:0008152,GO:0009058,GO:0009987,GO:0019538,GO:0030529,GO:0034641,GO:0043170,GO:0043226,GO:0043228,GO:0043229,GO:0043232,GO:0044237,GO:0044238,GO:0044249,GO:0044260,GO:0044424,GO:0044444,GO:0044464,GO:0071704,GO:1901564,GO:1901576
c176990_g2				C1	OBZ82882.1	Metal resistance protein YCF1	Choanephora cucurbitarum	YCF1_1	Fungi	k__Eukaryota
c162464_g2				C1	WP_031435552.1	methyltransferase domain-containing protein	Methylomarinum vadi		Bacteria	k__Bacteria	GO:0000166,GO:0001882,GO:0003674,GO:0003676,GO:0003824,GO:0005488,GO:0005575,GO:0005622,GO:0005623,GO:0006139,GO:0006281,GO:0006725,GO:0006807,GO:0006950,GO:0008150,GO:0008152,GO:0009058,GO:0009889,GO:0009891,GO:0009893,GO:0009987,GO:0010604,GO:0016740,GO:0016741,GO:0016772,GO:0019222,GO:0031323,GO:0031325,GO:0032259,GO:0032553,GO:0033554,GO:0034641,GO:0036094,GO:0043167,GO:0043168,GO:0043170,GO:…
c169752_g7				C1	KHD08067.1	methyltransferase type 11	Candidatus Thiomargarita nelsonii	PN36_30400	Bacteria	k__Bacteria	GO:0003674,GO:0003824,GO:0008150,GO:0008152,GO:0009987,GO:0016740,GO:0016741,GO:0016772,GO:0016787,GO:0016817,GO:0019538,GO:0043170,GO:0044237,GO:0044238,GO:0044260,GO:0071704
c173376_g3				C1	KIY68125.1	MFS general substrate transporter	Cylindrobasidium torrendii FP15055 ss-10	CYLTODRAFT_351827	Fungi	k__Eukaryota	GO:0000166,GO:0001882,GO:0003674,GO:0005488,GO:0032553,GO:0036094,GO:0043167,GO:0043168,GO:0097159,GO:0097367,GO:1901265,GO:1901363
c172955_g5				C1	KZT07911.1	MFS general substrate transporter	Laetiporus sulphureus 93-53	LAESUDRAFT_713230	Fungi	k__Eukaryota	GO:0003674,GO:0003824,GO:0005215,GO:0005575,GO:0006810,GO:0008150,GO:0009987,GO:0015002,GO:0016020,GO:0016491,GO:0016675,GO:0016829,GO:0016830,GO:0022857,GO:0022891,GO:0022892,GO:0031224,GO:0044425,GO:0044699,GO:0044763,GO:0044765,GO:0051179,GO:0051234,GO:0055085,GO:1902578
c115208_g1				C1	WP_006927403.1	MFS transporter	Caldithrix abyssi		Bacteria	k__Bacteria	GO:0000166,GO:0001882,GO:0003674,GO:0003824,GO:0005488,GO:0005575,GO:0006139,GO:0006725,GO:0006793,GO:0006807,GO:0006810,GO:0008150,GO:0008152,GO:0009058,GO:0009987,GO:0016020,GO:0016740,GO:0016772,GO:0019637,GO:0031224,GO:0032553,GO:0034641,GO:0036094,GO:0043167,GO:0043168,GO:0044237,GO:0044238,GO:0044249,GO:0044281,GO:0044425,GO:0044699,GO:0044710,GO:0044711,GO:0044763,GO:0044765,GO:0046483,GO:…
c158817_g8				C1	WP_051565378.1	MFS transporter	Acidobacteriaceae bacterium URHE0068		Bacteria	k__Bacteria	GO:0000166,GO:0001882,GO:0003674,GO:0003824,GO:0005488,GO:0005575,GO:0006139,GO:0006725,GO:0006793,GO:0006807,GO:0006810,GO:0008150,GO:0008152,GO:0009058,GO:0009987,GO:0016020,GO:0016740,GO:0016772,GO:0019637,GO:0031224,GO:0032553,GO:0034641,GO:0036094,GO:0043167,GO:0043168,GO:0044237,GO:0044238,GO:0044249,GO:0044281,GO:0044425,GO:0044699,GO:0044710,GO:0044711,GO:0044763,GO:0044765,GO:0046483,GO:…
c149863_g1				C1	WP_013559768.1	MFS transporter	Anaerolinea thermophila		Bacteria	k__Bacteria	GO:0000166,GO:0001882,GO:0003674,GO:0003824,GO:0005488,GO:0005575,GO:0006139,GO:0006725,GO:0006793,GO:0006807,GO:0006810,GO:0008150,GO:0008152,GO:0009058,GO:0009987,GO:0016020,GO:0016740,GO:0016772,GO:0019637,GO:0031224,GO:0032553,GO:0034641,GO:0036094,GO:0043167,GO:0043168,GO:0044237,GO:0044238,GO:0044249,GO:0044281,GO:0044425,GO:0044699,GO:0044710,GO:0044711,GO:0044763,GO:0044765,GO:0046483,GO:…
c130282_g1				C1	WP_013970067.1	MFS transporter	Treponema caldarium		Bacteria	k__Bacteria	GO:0000166,GO:0001882,GO:0003674,GO:0003824,GO:0005488,GO:0005575,GO:0006139,GO:0006725,GO:0006793,GO:0006807,GO:0006810,GO:0008150,GO:0008152,GO:0009058,GO:0009987,GO:0016020,GO:0016740,GO:0016772,GO:0019637,GO:0031224,GO:0032553,GO:0034641,GO:0036094,GO:0043167,GO:0043168,GO:0044237,GO:0044238,GO:0044249,GO:0044281,GO:0044425,GO:0044699,GO:0044710,GO:0044711,GO:0044763,GO:0044765,GO:0046483,GO:…
c162507_g2				C1	WP_052607420.1	MFS transporter	Bacteriovorax sp. BAL6_X		Bacteria	k__Bacteria	GO:0000166,GO:0001882,GO:0003674,GO:0003824,GO:0005488,GO:0005575,GO:0006139,GO:0006725,GO:0006793,GO:0006807,GO:0006810,GO:0008150,GO:0008152,GO:0009058,GO:0009987,GO:0016020,GO:0016740,GO:0016772,GO:0019637,GO:0031224,GO:0032553,GO:0034641,GO:0036094,GO:0043167,GO:0043168,GO:0044237,GO:0044238,GO:0044249,GO:0044281,GO:0044425,GO:0044699,GO:0044710,GO:0044711,GO:0044763,GO:0044765,GO:0046483,GO:…
c142094_g1				C1	AIF18038.1	microsomal prostaglandin-E synthase 2 (PTGES2)	uncultured marine group II/III euryarchaeote	PTGES2	Archaea	k__Archaea
c168581_g4				C1	XP_001536778.1	mitochondrial sodium/hydrogen exchanger	Histoplasma capsulatum NAm1	HCAG_08560	Fungi	k__Eukaryota	GO:0005575,GO:0005622,GO:0005623,GO:0005737,GO:0006807,GO:0008150,GO:0008152,GO:0009058,GO:0009987,GO:0019538,GO:0030529,GO:0034641,GO:0043170,GO:0043226,GO:0043228,GO:0043229,GO:0043232,GO:0044237,GO:0044238,GO:0044249,GO:0044260,GO:0044424,GO:0044444,GO:0044464,GO:0071704,GO:1901564,GO:1901576
c161127_g1				C1	KNE67055.1	mitochondrial substrate carrier family protein ancA	Allomyces macrogynus ATCC 38327	AMAG_12131	Fungi	k__Eukaryota	GO:0005575,GO:0005622,GO:0005623,GO:0031248,GO:0031974,GO:0032991,GO:0043226,GO:0043227,GO:0043229,GO:0043231,GO:0043233,GO:0043234,GO:0044422,GO:0044424,GO:0044428,GO:0044446,GO:0044464,GO:0070013,GO:1902494
c159026_g2				C1	KFH68551.1	mitogen-activated protein kinase kinase 1 interacting protein 1	Mortierella verticillata NRRL 6337	MVEG_05364	Fungi	k__Eukaryota	GO:0000166,GO:0001882,GO:0003674,GO:0003824,GO:0005488,GO:0006793,GO:0008150,GO:0008152,GO:0009987,GO:0016740,GO:0016772,GO:0019538,GO:0032553,GO:0036094,GO:0043167,GO:0043168,GO:0043170,GO:0044237,GO:0044238,GO:0044260,GO:0071704,GO:0097159,GO:0097367,GO:1901265,GO:1901363
c145522_g1				C1	XP_016604632.1	mitotic-spindle organizing protein 1	Spizellomyces punctatus DAOM BR117	SPPG_08176	Fungi	k__Eukaryota
c102575_g1				C1	OGB95936.1	MmgE/PrpD family protein	candidate division NC10 bacterium	A3G35_04455	Bacteria	k__Bacteria
c142079_g1				C1	WP_063516743.1	molecular chaperone HtpG	Lactobacillus harbinensis	htpG	Bacteria	k__Bacteria	GO:0000166,GO:0001882,GO:0003674,GO:0005488,GO:0005575,GO:0005622,GO:0005623,GO:0006139,GO:0006725,GO:0006807,GO:0006810,GO:0006996,GO:0008150,GO:0008152,GO:0009058,GO:0009110,GO:0009235,GO:0009987,GO:0016043,GO:0019538,GO:0032553,GO:0032991,GO:0034641,GO:0036094,GO:0043167,GO:0043168,GO:0043170,GO:0043226,GO:0043227,GO:0043229,GO:0043231,GO:0043234,GO:0043933,GO:0044237,GO:0044238,GO:0044249,GO:…
c172078_g1				C1	EXX56191.1	Msb4p	Rhizophagus irregularis DAOM 197198w	RirG_218430	Fungi	k__Eukaryota
c162027_g5				C1	OAQ31421.1	MSF1-domain-containing protein	Mortierella elongata AG-77	K457DRAFT_136317	Fungi	k__Eukaryota
c147541_g1				C1	WP_008478303.1	multicopper oxidase domain-containing protein	Nitrolancea hollandica		Bacteria	k__Bacteria	GO:0003674,GO:0003824,GO:0005488,GO:0008150,GO:0008152,GO:0008233,GO:0016787,GO:0019538,GO:0043167,GO:0043169,GO:0043170,GO:0044238,GO:0071704
c174548_g1				C1	EDZ95711.1	multi-sensor signal transduction histidine kinase	Arthrospira maxima CS-328	AmaxDRAFT_1401	Bacteria	k__Bacteria;p__Cyanobacteria;c__Unclassified;o__Oscillatoriales;f__Microcoleaceae;g__Arthrospira	GO:0003674,GO:0003676,GO:0005488,GO:0005575,GO:0005622,GO:0005623,GO:0043226,GO:0043228,GO:0043229,GO:0043232,GO:0044422,GO:0044424,GO:0044427,GO:0044446,GO:0044464,GO:0097159,GO:1901363
c138039_g1				C1	WP_012208621.1	MULTISPECIES: 30S ribosomal protein S7	Petrotoga	rpsG	Bacteria	k__Bacteria
[truncated: 4,967 more rows]
