# Supplementary material for: Diet and Host Genetics Drive the Bacterial and Fungal Intestinal Metatranscriptome of Gilthead Sea Bream
Source: Front Microbiol. 2022 May 6;13:883738. doi: 10.3389/fmicb.2022.883738 (PMC9121002; doi:10.3389/fmicb.2022.883738)
Supplement: Supplementary file 7 [file Table_3.XLSX]

## Sheet: A. C1
Supplementary Table 3A. Results of the over-representation test performed with the GO-BP terms within the different categories of the clustering of discriminant microbial gene expression values. GO-BP in red are the ones specific of category in the clustering of VIP > 1 genes. The column "Clustered Category" represents the node where a GO-BP is included in Fig. 4A.
GO-BP term	P	FDR	numDEInCat	Transcripts	numInCat	Term	Bact_genes	Fungi_genes	Virus_genes	Archaea_genes	Bact_genes	Fungi_genes	Virus_genes	Archaea_genes	Clusters Venn	Clustered Category
GO:0000279	0.00152889	0.00499293	2	c172794_g1,c172466_g1	5	M phase	0	2	0	0	0	1	0	0	C1	Cell cycle phase
GO:0022403	0.00152889	0.00499293	2	c172794_g1,c172466_g1	5	cell cycle phase	0	2	0	0	0	1	0	0	C1	Cell cycle phase
GO:0044848	0.00152889	0.00499293	2	c172794_g1,c172466_g1	5	biological phase	0	2	0	0	0	1	0	0	C1	Cell cycle phase
GO:0051324	0.00138565	0.00468911	2	c172794_g1,c172466_g1	4	prophase	0	2	0	0	0	1	0	0	C1	Cell cycle phase
GO:0098762	0.00138565	0.00468911	2	c172794_g1,c172466_g1	4	meiotic cell cycle phase	0	2	0	0	0	1	0	0	C1	Cell cycle phase
GO:0010883	4.77404e-05	0.000199039	5	c171834_g2,c156551_g1,c167217_g1,c167845_g2,c167845_g3	37	regulation of lipid storage	3	2	0	0	0.6	0.4	0	0	C1	Lipid storage
GO:0019915	4.77404e-05	0.000199039	5	c171834_g2,c156551_g1,c167217_g1,c167845_g2,c167845_g3	37	lipid storage	3	2	0	0	0.6	0.4	0	0	C1	Lipid storage
GO:0007618	0.00698168	0.0200027	2	c150997_g2,c166749_g1	12	mating	0	2	0	0	0	1	0	0	C1	Multi-organism reproductive behavior
GO:0019098	0.00698168	0.0200027	2	c150997_g2,c166749_g1	12	reproductive behavior	0	2	0	0	0	1	0	0	C1	Multi-organism reproductive behavior
GO:0044705	0.00698168	0.0200027	2	c150997_g2,c166749_g1	12	multi-organism reproductive behavior	0	2	0	0	0	1	0	0	C1	Multi-organism reproductive behavior
GO:0022411	3.34625e-07	1.61103e-06	8	c50307_g1,c171532_g3,c147258_g1,c242425_g1,c121424_g1,c174900_g2,c164397_g2,c157128_g3	111	cellular component disassembly	4	4	0	0	0.5	0.5	0	0	C1	Regulation of cellular component biogenesis
GO:0034637	0.00313864	0.00977164	6	c178505_g1,c171532_g3,c149737_g1,c176578_g1,c175688_g1,c34234_g1	117	cellular carbohydrate biosynthetic process	4	1	1	0	0.666667	0.166667	0.166667	0	C1	Regulation of cellular component biogenesis
GO:0008283	5.65499e-05	0.000229642	6	c171834_g2,c156551_g1,c167217_g1,c167845_g2,c167845_g3,c177156_g1	54	cell population proliferation	4	2	0	0	0.666667	0.333333	0	0	C1 C2
GO:0042127	5.65499e-05	0.000229642	6	c171834_g2,c156551_g1,c167217_g1,c167845_g2,c167845_g3,c177156_g1	54	regulation of cell population proliferation	4	2	0	0	0.666667	0.333333	0	0	C1 C2
GO:0001816	0.000181034	0.000681798	5	c171834_g2,c156551_g1,c167217_g1,c167845_g2,c167845_g3	47	cytokine production	3	2	0	0	0.6	0.4	0	0	C1 C2
GO:0001817	0.000181034	0.000681798	5	c171834_g2,c156551_g1,c167217_g1,c167845_g2,c167845_g3	47	regulation of cytokine production	3	2	0	0	0.6	0.4	0	0	C1 C2
GO:0051240	0.000181034	0.000681798	5	c171834_g2,c156551_g1,c167217_g1,c167845_g2,c167845_g3	47	positive regulation of multicellular organismal process	3	2	0	0	0.6	0.4	0	0	C1 C2
GO:0022406	0.00238376	0.00747124	5	c177750_g7,c178083_g1,c154192_g1,c170564_g17,c168628_g2	88	membrane docking	2	3	0	0	0.4	0.6	0	0	C1 C2
GO:0032940	2.4872e-06	1.10621e-05	11	c50307_g1,c160468_g1,c177750_g7,c178083_g1,c154192_g1,c160861_g6,c161144_g1,c169189_g2,c167071_g1,c170564_g17,c168628_g2	175	secretion by cell	3	7	1	0	0.272727	0.636364	0.0909091	0	C1 C2 C3
GO:0044262	0.000182771	0.000682831	9	c178505_g1,c171532_g3,c149737_g1,c176578_g1,c175688_g1,c129541_g1,c174737_g8,c34234_g1,c141939_g2	195	cellular carbohydrate metabolic process	7	1	1	0	0.777778	0.111111	0.111111	0	C1 C2 C3
GO:0009110	0.00131602	0.00451899	9	c178505_g1,c178035_g6,c166918_g4,c142079_g1,c177634_g4,c171880_g3,c159389_g4,c150697_g1,c156158_g3	274	vitamin biosynthetic process	3	5	1	0	0.333333	0.555556	0.111111	0	C1 C2 C3
GO:0009235	0.000334252	0.00123885	7	c178505_g1,c166918_g4,c142079_g1,c177634_g4,c159389_g4,c150697_g1,c156158_g3	128	cobalamin metabolic process	3	3	1	0	0.428571	0.428571	0.142857	0	C1 C2 C3
GO:0008150	2.773039219759e-310	1.29501e-307	821	c150997_g2,c166749_g1,c172794_g1,c172466_g1,c170256_g1,c177235_g1,c169269_g11,c176703_g1,c170942_g1,c168899_g3,c169391_g1,c165110_g5,c151453_g1,c144243_g2,c50307_g1,c171111_g15,c142159_g2,c177733_g3,c173408_g2,c175836_g1,c168996_g3,c177368_g2,c174326_g1,c177852_g1,c164423_g3,c158838_g5,c120727_g1,c163442_g3,c159988_g2,c176206_g1,c131590_g1,c157560_g1,c177976_g2,c177566_g3,c142966_g1,c168495_g3,c1…	21986	biological_process	257	504	56	4	0.313033	0.613886	0.0682095	0.00487211	C1 C2 C3 C4
GO:0009987	4.37981e-262	1.02269e-259	732	c150997_g2,c166749_g1,c172794_g1,c172466_g1,c170256_g1,c169269_g11,c176703_g1,c170942_g1,c168899_g3,c169391_g1,c165110_g5,c151453_g1,c144243_g2,c50307_g1,c171111_g15,c142159_g2,c177733_g3,c173408_g2,c175836_g1,c168996_g3,c177368_g2,c174326_g1,c177852_g1,c164423_g3,c158838_g5,c120727_g1,c163442_g3,c159988_g2,c176206_g1,c131590_g1,c157560_g1,c177976_g2,c177566_g3,c142966_g1,c168495_g3,c170934_g1,c1…	19878	cellular process	228	446	54	4	0.311475	0.60929	0.0737705	0.00546448	C1 C2 C3 C4
GO:0008152	3.92569e-235	6.11099e-233	664	c150997_g2,c166749_g1,c172794_g1,c170256_g1,c169269_g11,c176703_g1,c170942_g1,c168899_g3,c165110_g5,c151453_g1,c144243_g2,c50307_g1,c171111_g15,c142159_g2,c177733_g3,c173408_g2,c175836_g1,c168996_g3,c177368_g2,c174326_g1,c177852_g1,c164423_g3,c158838_g5,c120727_g1,c163442_g3,c159988_g2,c176206_g1,c131590_g1,c157560_g1,c177976_g2,c177566_g3,c142966_g1,c168495_g3,c170934_g1,c173784_g10,c146933_g2,c…	17956	metabolic process	213	402	46	3	0.320783	0.605422	0.0692771	0.00451807	C1 C2 C3 C4
GO:0071704	9.78166e-229	1.14201e-226	651	c150997_g2,c166749_g1,c172794_g1,c170256_g1,c169269_g11,c176703_g1,c170942_g1,c168899_g3,c165110_g5,c151453_g1,c144243_g2,c50307_g1,c171111_g15,c142159_g2,c177733_g3,c173408_g2,c175836_g1,c168996_g3,c177368_g2,c174326_g1,c177852_g1,c164423_g3,c158838_g5,c120727_g1,c163442_g3,c159988_g2,c176206_g1,c131590_g1,c157560_g1,c177976_g2,c177566_g3,c142966_g1,c168495_g3,c170934_g1,c173784_g10,c146933_g2,c…	17694	organic substance metabolic process	210	392	46	3	0.322581	0.602151	0.0706605	0.00460829	C1 C2 C3 C4
GO:0044238	1.99681e-215	1.86502e-213	622	c150997_g2,c166749_g1,c172794_g1,c170256_g1,c169269_g11,c176703_g1,c170942_g1,c168899_g3,c165110_g5,c151453_g1,c144243_g2,c50307_g1,c171111_g15,c142159_g2,c177733_g3,c173408_g2,c175836_g1,c168996_g3,c177368_g2,c174326_g1,c177852_g1,c164423_g3,c158838_g5,c120727_g1,c163442_g3,c159988_g2,c176206_g1,c131590_g1,c157560_g1,c177976_g2,c177566_g3,c142966_g1,c168495_g3,c170934_g1,c173784_g10,c146933_g2,c…	16929	primary metabolic process	201	373	45	3	0.323151	0.599678	0.0723473	0.00482315	C1 C2 C3 C4
GO:0044237	1.64554e-213	1.28078e-211	622	c150997_g2,c166749_g1,c172794_g1,c170256_g1,c169269_g11,c176703_g1,c170942_g1,c168899_g3,c165110_g5,c151453_g1,c144243_g2,c50307_g1,c171111_g15,c142159_g2,c177733_g3,c173408_g2,c175836_g1,c168996_g3,c177368_g2,c174326_g1,c177852_g1,c164423_g3,c158838_g5,c120727_g1,c163442_g3,c159988_g2,c176206_g1,c131590_g1,c157560_g1,c177976_g2,c177566_g3,c142966_g1,c168495_g3,c170934_g1,c173784_g10,c146933_g2,c…	17136	cellular metabolic process	199	375	45	3	0.319936	0.602894	0.0723473	0.00482315	C1 C2 C3 C4
GO:0043170	6.64516e-181	4.43327e-179	547	c150997_g2,c166749_g1,c172794_g1,c170256_g1,c169269_g11,c176703_g1,c170942_g1,c168899_g3,c165110_g5,c151453_g1,c144243_g2,c50307_g1,c171111_g15,c142159_g2,c177733_g3,c173408_g2,c175836_g1,c168996_g3,c177368_g2,c174326_g1,c177852_g1,c164423_g3,c158838_g5,c120727_g1,c163442_g3,c159988_g2,c176206_g1,c131590_g1,c157560_g1,c177976_g2,c177566_g3,c142966_g1,c168495_g3,c170934_g1,c173784_g10,c146933_g2,c…	14858	macromolecule metabolic process	175	330	39	3	0.319927	0.603291	0.071298	0.00548446	C1 C2 C3 C4
GO:0006807	3.06727e-165	1.79052e-163	512	c150997_g2,c166749_g1,c172794_g1,c170256_g1,c169269_g11,c170942_g1,c168899_g3,c144243_g2,c50307_g1,c171111_g15,c142159_g2,c177733_g3,c173408_g2,c175836_g1,c168996_g3,c177368_g2,c174326_g1,c177852_g1,c164423_g3,c158838_g5,c120727_g1,c163442_g3,c159988_g2,c176206_g1,c131590_g1,c157560_g1,c177976_g2,c177566_g3,c142966_g1,c168495_g3,c170934_g1,c173784_g10,c146933_g2,c148865_g3,c173327_g1,c267647_g1,c…	14789	nitrogen compound metabolic process	176	296	37	3	0.34375	0.578125	0.0722656	0.00585938	C1 C2 C3 C4
GO:0044260	3.12644e-164	1.62228e-162	511	c150997_g2,c166749_g1,c172794_g1,c170256_g1,c169269_g11,c176703_g1,c170942_g1,c168899_g3,c165110_g5,c151453_g1,c144243_g2,c50307_g1,c171111_g15,c142159_g2,c177733_g3,c173408_g2,c175836_g1,c168996_g3,c177368_g2,c174326_g1,c177852_g1,c164423_g3,c158838_g5,c120727_g1,c163442_g3,c159988_g2,c176206_g1,c131590_g1,c157560_g1,c177976_g2,c177566_g3,c142966_g1,c168495_g3,c170934_g1,c173784_g10,c146933_g2,c…	14117	cellular macromolecule metabolic process	160	310	38	3	0.313112	0.606654	0.074364	0.00587084	C1 C2 C3 C4
GO:0034641	7.97911e-159	3.72624e-157	493	c150997_g2,c166749_g1,c172794_g1,c170256_g1,c169269_g11,c170942_g1,c168899_g3,c144243_g2,c50307_g1,c171111_g15,c142159_g2,c177733_g3,c173408_g2,c175836_g1,c168996_g3,c177368_g2,c174326_g1,c177852_g1,c164423_g3,c158838_g5,c120727_g1,c163442_g3,c159988_g2,c176206_g1,c131590_g1,c157560_g1,c177976_g2,c177566_g3,c142966_g1,c168495_g3,c170934_g1,c173784_g10,c146933_g2,c148865_g3,c173327_g1,c267647_g1,c…	14155	cellular nitrogen compound metabolic process	168	288	34	3	0.340771	0.584178	0.0689655	0.00608519	C1 C2 C3 C4
GO:0009058	1.16663e-148	4.95286e-147	446	c172794_g1,c170256_g1,c169269_g11,c170942_g1,c168899_g3,c144243_g2,c50307_g1,c171111_g15,c142159_g2,c177733_g3,c173408_g2,c175836_g1,c168996_g3,c177368_g2,c174326_g1,c177852_g1,c164423_g3,c158838_g5,c120727_g1,c163442_g3,c159988_g2,c176206_g1,c131590_g1,c157560_g1,c177976_g2,c177566_g3,c142966_g1,c168495_g3,c170934_g1,c173784_g10,c146933_g2,c148865_g3,c173327_g1,c267647_g1,c172314_g1,c178481_g2,c…	12097	biosynthetic process	166	248	29	3	0.372197	0.556054	0.0650224	0.00672646	C1 C2 C3 C4
GO:1901576	4.02558e-148	1.56662e-146	445	c172794_g1,c170256_g1,c169269_g11,c170942_g1,c168899_g3,c144243_g2,c50307_g1,c171111_g15,c142159_g2,c177733_g3,c173408_g2,c175836_g1,c168996_g3,c177368_g2,c174326_g1,c177852_g1,c164423_g3,c158838_g5,c120727_g1,c163442_g3,c159988_g2,c176206_g1,c131590_g1,c157560_g1,c177976_g2,c177566_g3,c142966_g1,c168495_g3,c170934_g1,c173784_g10,c146933_g2,c148865_g3,c173327_g1,c267647_g1,c172314_g1,c178481_g2,c…	12079	organic substance biosynthetic process	166	247	29	3	0.373034	0.555056	0.0651685	0.00674157	C1 C2 C3 C4
GO:1901360	5.697e-130	1.90036e-128	441	c150997_g2,c166749_g1,c172794_g1,c170256_g1,c170942_g1,c168899_g3,c144243_g2,c50307_g1,c171111_g15,c142159_g2,c177733_g3,c173408_g2,c175836_g1,c168996_g3,c177368_g2,c174326_g1,c177852_g1,c164423_g3,c158838_g5,c120727_g1,c163442_g3,c159988_g2,c176206_g1,c131590_g1,c157560_g1,c177976_g2,c177566_g3,c142966_g1,c168495_g3,c170934_g1,c173784_g10,c146933_g2,c148865_g3,c173327_g1,c267647_g1,c172314_g1,c1…	13346	organic cyclic compound metabolic process	154	254	30	3	0.349206	0.575964	0.0680272	0.00680272	C1 C2 C3 C4
GO:0044249	5.40281e-146	1.94086e-144	440	c172794_g1,c170256_g1,c169269_g11,c170942_g1,c168899_g3,c144243_g2,c50307_g1,c171111_g15,c142159_g2,c177733_g3,c173408_g2,c175836_g1,c168996_g3,c177368_g2,c174326_g1,c177852_g1,c164423_g3,c158838_g5,c120727_g1,c163442_g3,c159988_g2,c176206_g1,c131590_g1,c157560_g1,c177976_g2,c177566_g3,c142966_g1,c168495_g3,c170934_g1,c173784_g10,c146933_g2,c148865_g3,c173327_g1,c267647_g1,c172314_g1,c178481_g2,c…	11966	cellular biosynthetic process	164	244	29	3	0.372727	0.554545	0.0659091	0.00681818	C1 C2 C3 C4
GO:0046483	7.61616e-130	2.37116e-128	439	c150997_g2,c166749_g1,c172794_g1,c170256_g1,c170942_g1,c168899_g3,c144243_g2,c50307_g1,c171111_g15,c142159_g2,c177733_g3,c173408_g2,c175836_g1,c168996_g3,c177368_g2,c174326_g1,c177852_g1,c164423_g3,c158838_g5,c120727_g1,c163442_g3,c159988_g2,c176206_g1,c131590_g1,c157560_g1,c177976_g2,c177566_g3,c142966_g1,c168495_g3,c170934_g1,c173784_g10,c146933_g2,c148865_g3,c173327_g1,c267647_g1,c172314_g1,c1…	13244	heterocycle metabolic process	154	252	30	3	0.350797	0.574032	0.0683371	0.00683371	C1 C2 C3 C4
GO:0006725	3.53274e-128	1.03112e-126	434	c150997_g2,c166749_g1,c172794_g1,c170256_g1,c170942_g1,c168899_g3,c144243_g2,c50307_g1,c171111_g15,c142159_g2,c177733_g3,c173408_g2,c175836_g1,c168996_g3,c177368_g2,c174326_g1,c177852_g1,c164423_g3,c158838_g5,c120727_g1,c163442_g3,c159988_g2,c176206_g1,c131590_g1,c157560_g1,c177976_g2,c177566_g3,c142966_g1,c168495_g3,c170934_g1,c173784_g10,c146933_g2,c148865_g3,c173327_g1,c267647_g1,c172314_g1,c1…	13143	cellular aromatic compound metabolic process	155	246	30	3	0.357143	0.56682	0.0691244	0.00691244	C1 C2 C3 C4
GO:0006139	1.62393e-119	4.46102e-118	413	c150997_g2,c166749_g1,c172794_g1,c170256_g1,c170942_g1,c168899_g3,c144243_g2,c50307_g1,c171111_g15,c142159_g2,c177733_g3,c173408_g2,c175836_g1,c168996_g3,c177368_g2,c174326_g1,c177852_g1,c164423_g3,c158838_g5,c120727_g1,c163442_g3,c159988_g2,c176206_g1,c131590_g1,c157560_g1,c177976_g2,c177566_g3,c142966_g1,c168495_g3,c170934_g1,c173784_g10,c146933_g2,c148865_g3,c173327_g1,c267647_g1,c172314_g1,c1…	12595	nucleobase-containing compound metabolic process	147	235	28	3	0.355932	0.569007	0.0677966	0.00726392	C1 C2 C3 C4
GO:0065007	5.50245e-104	1.35244e-102	380	c172794_g1,c170256_g1,c169269_g11,c170942_g1,c169391_g1,c144243_g2,c50307_g1,c142159_g2,c177733_g3,c173408_g2,c175836_g1,c168996_g3,c177368_g2,c174326_g1,c177852_g1,c164423_g3,c158838_g5,c120727_g1,c163442_g3,c159988_g2,c176206_g1,c131590_g1,c157560_g1,c177976_g2,c177566_g3,c142966_g1,c168495_g3,c170934_g1,c173784_g10,c146933_g2,c148865_g3,c173327_g1,c267647_g1,c172314_g1,c178481_g2,c157216_g3,c1…	11057	biological regulation	133	216	28	3	0.35	0.568421	0.0736842	0.00789474	C1 C2 C3 C4
GO:0050789	4.54785e-98	1.06192e-96	365	c172794_g1,c170256_g1,c169269_g11,c170942_g1,c169391_g1,c144243_g2,c50307_g1,c142159_g2,c177733_g3,c173408_g2,c175836_g1,c168996_g3,c177368_g2,c174326_g1,c177852_g1,c164423_g3,c158838_g5,c120727_g1,c163442_g3,c159988_g2,c176206_g1,c131590_g1,c157560_g1,c177976_g2,c177566_g3,c142966_g1,c168495_g3,c170934_g1,c173784_g10,c146933_g2,c148865_g3,c173327_g1,c267647_g1,c172314_g1,c178481_g2,c157216_g3,c1…	10715	regulation of biological process	126	208	28	3	0.345205	0.569863	0.0767123	0.00821918	C1 C2 C3 C4
GO:0050794	1.1982e-95	2.66458e-94	356	c172794_g1,c170256_g1,c169269_g11,c170942_g1,c169391_g1,c144243_g2,c50307_g1,c142159_g2,c177733_g3,c173408_g2,c175836_g1,c168996_g3,c177368_g2,c174326_g1,c177852_g1,c164423_g3,c158838_g5,c120727_g1,c163442_g3,c159988_g2,c176206_g1,c131590_g1,c157560_g1,c177976_g2,c177566_g3,c142966_g1,c168495_g3,c170934_g1,c173784_g10,c146933_g2,c148865_g3,c173327_g1,c267647_g1,c172314_g1,c178481_g2,c157216_g3,c1…	10470	regulation of cellular process	121	204	28	3	0.339888	0.573034	0.0786517	0.00842697	C1 C2 C3 C4
GO:0019538	1.0435e-114	2.7073e-113	338	c150997_g2,c166749_g1,c170256_g1,c169269_g11,c176703_g1,c165110_g5,c151453_g1,c144243_g2,c50307_g1,c177733_g3,c175836_g1,c168996_g3,c177368_g2,c174326_g1,c177852_g1,c164423_g3,c158838_g5,c120727_g1,c163442_g3,c159988_g2,c176206_g1,c131590_g1,c157560_g1,c177976_g2,c177566_g3,c142966_g1,c168495_g3,c170934_g1,c173784_g10,c146933_g2,c148865_g3,c173327_g1,c267647_g1,c172314_g1,c178481_g2,c157216_g3,c1…	8347	protein metabolic process	109	209	17	3	0.322485	0.618343	0.0502959	0.00887574	C1 C2 C3 C4
GO:0051179	7.26681e-89	1.54255e-87	304	c170256_g1,c176703_g1,c50307_g1,c175836_g1,c168996_g3,c177368_g2,c174326_g1,c177852_g1,c164423_g3,c158838_g5,c120727_g1,c163442_g3,c159988_g2,c176206_g1,c131590_g1,c157560_g1,c177976_g2,c177566_g3,c142966_g1,c168495_g3,c170934_g1,c173784_g10,c146933_g2,c148865_g3,c173327_g1,c267647_g1,c172314_g1,c178481_g2,c157216_g3,c143554_g1,c175151_g2,c178690_g1,c160396_g1,c152810_g1,c157174_g3,c74842_g1,c173…	8463	localization	113	171	16	4	0.371711	0.5625	0.0526316	0.0131579	C1 C2 C3 C4
GO:0051234	3.70537e-86	7.52351e-85	295	c170256_g1,c176703_g1,c50307_g1,c175836_g1,c168996_g3,c177368_g2,c174326_g1,c177852_g1,c164423_g3,c158838_g5,c120727_g1,c163442_g3,c159988_g2,c176206_g1,c131590_g1,c157560_g1,c177976_g2,c177566_g3,c142966_g1,c168495_g3,c170934_g1,c173784_g10,c146933_g2,c148865_g3,c173327_g1,c267647_g1,c172314_g1,c178481_g2,c157216_g3,c143554_g1,c175151_g2,c178690_g1,c160396_g1,c152810_g1,c157174_g3,c74842_g1,c173…	8263	establishment of localization	110	166	15	4	0.372881	0.562712	0.0508475	0.0135593	C1 C2 C3 C4
GO:0006810	2.26532e-83	4.40794e-82	288	c170256_g1,c176703_g1,c50307_g1,c175836_g1,c168996_g3,c177368_g2,c174326_g1,c177852_g1,c164423_g3,c158838_g5,c120727_g1,c163442_g3,c159988_g2,c176206_g1,c131590_g1,c157560_g1,c177976_g2,c177566_g3,c142966_g1,c168495_g3,c170934_g1,c173784_g10,c146933_g2,c148865_g3,c173327_g1,c267647_g1,c172314_g1,c178481_g2,c157216_g3,c143554_g1,c175151_g2,c178690_g1,c160396_g1,c152810_g1,c157174_g3,c74842_g1,c173…	8160	transport	104	165	15	4	0.361111	0.572917	0.0520833	0.0138889	C1 C2 C3 C4
GO:0019222	6.0213e-68	1.08152e-66	252	c172794_g1,c170256_g1,c169269_g11,c170942_g1,c50307_g1,c142159_g2,c177733_g3,c173408_g2,c175836_g1,c168996_g3,c177368_g2,c174326_g1,c177852_g1,c164423_g3,c158838_g5,c120727_g1,c163442_g3,c159988_g2,c176206_g1,c131590_g1,c157560_g1,c177976_g2,c177566_g3,c142966_g1,c168495_g3,c170934_g1,c173784_g10,c146933_g2,c148865_g3,c173327_g1,c267647_g1,c172314_g1,c178481_g2,c157216_g3,c143554_g1,c175151_g2,c1…	7609	regulation of metabolic process	98	138	13	3	0.388889	0.547619	0.0515873	0.0119048	C1 C2 C3 C4
GO:0031323	6.34712e-63	1.09782e-61	239	c172794_g1,c170256_g1,c169269_g11,c170942_g1,c50307_g1,c142159_g2,c177733_g3,c173408_g2,c175836_g1,c168996_g3,c177368_g2,c174326_g1,c177852_g1,c164423_g3,c158838_g5,c120727_g1,c163442_g3,c159988_g2,c176206_g1,c131590_g1,c157560_g1,c177976_g2,c177566_g3,c142966_g1,c168495_g3,c170934_g1,c173784_g10,c146933_g2,c148865_g3,c173327_g1,c267647_g1,c172314_g1,c178481_g2,c157216_g3,c143554_g1,c175151_g2,c1…	7361	regulation of cellular metabolic process	90	133	13	3	0.376569	0.556485	0.0543933	0.0125523	C1 C2 C3 C4
GO:0050896	3.2462e-59	5.4142e-58	230	c150997_g2,c166749_g1,c172794_g1,c169391_g1,c144243_g2,c50307_g1,c171111_g15,c142159_g2,c175836_g1,c168996_g3,c177368_g2,c174326_g1,c177852_g1,c164423_g3,c158838_g5,c120727_g1,c163442_g3,c159988_g2,c176206_g1,c131590_g1,c157560_g1,c177976_g2,c177566_g3,c142966_g1,c168495_g3,c170934_g1,c173784_g10,c146933_g2,c148865_g3,c173327_g1,c267647_g1,c172314_g1,c178481_g2,c157216_g3,c143554_g1,c175151_g2,c1…	6678	response to stimulus	75	133	19	3	0.326087	0.578261	0.0826087	0.0130435	C1 C2 C3 C4
GO:1901564	5.22393e-79	9.75831e-78	226	c169269_g11,c50307_g1,c171111_g15,c170555_g12,c97173_g1,c152947_g1,c177424_g1,c172269_g4,c168046_g1,c174848_g2,c132108_g1,c175986_g1,c137226_g1,c166189_g5,c127178_g1,c174490_g6,c174734_g2,c157922_g1,c119934_g1,c171869_g1,c171759_g1,c169338_g1,c174505_g1,c96736_g1,c163286_g2,c178345_g2,c176959_g5,c164220_g2,c163013_g1,c164786_g1,c132477_g1,c103824_g1,c154834_g1,c166320_g6,c134584_g1,c178505_g1,c17…	5665	organonitrogen compound metabolic process	86	123	17	0	0.380531	0.544248	0.0752212	0	C1 C2 C3 C4
GO:0007154	1.96849e-49	2.96544e-48	203	c169391_g1,c144243_g2,c50307_g1,c171111_g15,c142159_g2,c175836_g1,c168996_g3,c177368_g2,c174326_g1,c177852_g1,c164423_g3,c158838_g5,c120727_g1,c163442_g3,c159988_g2,c176206_g1,c131590_g1,c157560_g1,c177976_g2,c177566_g3,c142966_g1,c168495_g3,c170934_g1,c173784_g10,c146933_g2,c148865_g3,c173327_g1,c267647_g1,c172314_g1,c178481_g2,c157216_g3,c143554_g1,c175151_g2,c178690_g1,c160396_g1,c152810_g1,c1…	6193	cell communication	67	112	21	3	0.330049	0.551724	0.103448	0.0147783	C1 C2 C3 C4
GO:0051716	2.69171e-54	4.33457e-53	200	c150997_g2,c166749_g1,c172794_g1,c169391_g1,c144243_g2,c50307_g1,c171111_g15,c142159_g2,c175836_g1,c168996_g3,c177368_g2,c174326_g1,c177852_g1,c164423_g3,c158838_g5,c120727_g1,c163442_g3,c159988_g2,c176206_g1,c131590_g1,c157560_g1,c177976_g2,c177566_g3,c142966_g1,c168495_g3,c170934_g1,c173784_g10,c146933_g2,c148865_g3,c173327_g1,c267647_g1,c172314_g1,c178481_g2,c157216_g3,c143554_g1,c175151_g2,c1…	5615	cellular response to stimulus	61	119	17	3	0.305	0.595	0.085	0.015	C1 C2 C3 C4
GO:0071840	7.43807e-49	1.08549e-47	195	c172794_g1,c172466_g1,c170256_g1,c176703_g1,c144243_g2,c50307_g1,c173408_g2,c175836_g1,c168996_g3,c177368_g2,c174326_g1,c177852_g1,c164423_g3,c158838_g5,c120727_g1,c163442_g3,c159988_g2,c176206_g1,c131590_g1,c157560_g1,c177976_g2,c177566_g3,c142966_g1,c168495_g3,c170934_g1,c173784_g10,c146933_g2,c148865_g3,c173327_g1,c267647_g1,c172314_g1,c178481_g2,c157216_g3,c143554_g1,c175151_g2,c178690_g1,c16…	6246	cellular component organization or biogenesis	82	98	12	3	0.420513	0.502564	0.0615385	0.0153846	C1 C2 C3 C4
GO:0016043	1.22403e-46	1.73218e-45	187	c172794_g1,c172466_g1,c170256_g1,c176703_g1,c144243_g2,c50307_g1,c173408_g2,c175836_g1,c168996_g3,c177368_g2,c174326_g1,c177852_g1,c164423_g3,c158838_g5,c120727_g1,c163442_g3,c159988_g2,c176206_g1,c131590_g1,c157560_g1,c177976_g2,c177566_g3,c142966_g1,c168495_g3,c170934_g1,c173784_g10,c146933_g2,c148865_g3,c173327_g1,c267647_g1,c172314_g1,c178481_g2,c157216_g3,c143554_g1,c175151_g2,c178690_g1,c16…	6013	cellular component organization	76	96	12	3	0.406417	0.513369	0.0641711	0.0160428	C1 C2 C3 C4
GO:0080090	3.04307e-41	3.84084e-40	174	c172794_g1,c170256_g1,c169269_g11,c170942_g1,c50307_g1,c142159_g2,c177733_g3,c173408_g2,c170002_g7,c152947_g1,c176124_g2,c156531_g1,c153513_g4,c156128_g1,c177424_g1,c168046_g1,c175986_g1,c137226_g1,c166189_g5,c127178_g1,c174490_g6,c174734_g2,c171869_g1,c171759_g1,c174505_g1,c96736_g1,c163286_g2,c162464_g2,c172578_g2,c171059_g2,c155017_g1,c164091_g1,c159869_g1,c132477_g1,c103824_g1,c154834_g1,c169…	5463	regulation of primary metabolic process	59	102	13	0	0.33908	0.586207	0.0747126	0	C1 C2 C3 C4
GO:0060255	2.30093e-39	2.82773e-38	170	c172794_g1,c170256_g1,c169269_g11,c170942_g1,c50307_g1,c142159_g2,c177733_g3,c173408_g2,c170002_g7,c152947_g1,c156128_g1,c177424_g1,c168046_g1,c175986_g1,c137226_g1,c166189_g5,c127178_g1,c174490_g6,c174734_g2,c171869_g1,c171759_g1,c174505_g1,c96736_g1,c163286_g2,c164220_g2,c163013_g1,c162464_g2,c172578_g2,c171059_g2,c155017_g1,c164091_g1,c159869_g1,c132477_g1,c103824_g1,c154834_g1,c169577_g1,c153…	5414	regulation of macromolecule metabolic process	57	100	13	0	0.335294	0.588235	0.0764706	0	C1 C2 C3 C4
GO:0009889	3.72459e-38	4.14139e-37	162	c172794_g1,c170256_g1,c169269_g11,c170942_g1,c50307_g1,c142159_g2,c177733_g3,c173408_g2,c170002_g7,c152947_g1,c156128_g1,c177424_g1,c168046_g1,c175986_g1,c137226_g1,c166189_g5,c127178_g1,c174490_g6,c174734_g2,c171869_g1,c171759_g1,c174505_g1,c96736_g1,c163286_g2,c162464_g2,c172578_g2,c171059_g2,c155017_g1,c164091_g1,c159869_g1,c132477_g1,c103824_g1,c154834_g1,c169577_g1,c153048_g1,c153446_g2,c167…	5142	regulation of biosynthetic process	54	96	12	0	0.333333	0.592593	0.0740741	0	C1 C2 C3 C4
GO:0051171	4.42949e-38	4.81063e-37	162	c172794_g1,c170256_g1,c169269_g11,c170942_g1,c50307_g1,c142159_g2,c177733_g3,c173408_g2,c170002_g7,c152947_g1,c156128_g1,c177424_g1,c168046_g1,c175986_g1,c137226_g1,c166189_g5,c127178_g1,c174490_g6,c174734_g2,c171869_g1,c171759_g1,c174505_g1,c96736_g1,c163286_g2,c162464_g2,c172578_g2,c171059_g2,c155017_g1,c164091_g1,c159869_g1,c132477_g1,c103824_g1,c154834_g1,c169577_g1,c153048_g1,c153446_g2,c167…	5156	regulation of nitrogen compound metabolic process	54	96	12	0	0.333333	0.592593	0.0740741	0	C1 C2 C3 C4
GO:0051641	3.62269e-42	4.97587e-41	159	c176703_g1,c50307_g1,c175836_g1,c168996_g3,c177368_g2,c174326_g1,c177852_g1,c164423_g3,c158838_g5,c120727_g1,c163442_g3,c159988_g2,c176206_g1,c131590_g1,c157560_g1,c177976_g2,c177566_g3,c142966_g1,c168495_g3,c170934_g1,c173784_g10,c146933_g2,c148865_g3,c173327_g1,c267647_g1,c172314_g1,c178481_g2,c157216_g3,c143554_g1,c175151_g2,c178690_g1,c160396_g1,c152810_g1,c157174_g3,c74842_g1,c173136_g3,c171…	4689	cellular localization	59	89	8	3	0.371069	0.559748	0.0503145	0.0188679	C1 C2 C3 C4
GO:0009056	2.82888e-51	4.40362e-50	149	c172794_g1,c170256_g1,c144243_g2,c50307_g1,c175836_g1,c168996_g3,c177368_g2,c174326_g1,c177852_g1,c164423_g3,c158838_g5,c120727_g1,c163442_g3,c159988_g2,c176206_g1,c131590_g1,c157560_g1,c177976_g2,c177566_g3,c142966_g1,c168495_g3,c170934_g1,c173784_g10,c146933_g2,c148865_g3,c173327_g1,c267647_g1,c172314_g1,c178481_g2,c157216_g3,c143554_g1,c175151_g2,c178690_g1,c160396_g1,c152810_g1,c157174_g3,c74…	3796	catabolic process	50	93	3	3	0.33557	0.624161	0.0201342	0.0201342	C1 C2 C3 C4
GO:0051649	2.40987e-37	2.55775e-36	145	c176703_g1,c50307_g1,c175836_g1,c168996_g3,c177368_g2,c174326_g1,c177852_g1,c164423_g3,c158838_g5,c120727_g1,c163442_g3,c159988_g2,c176206_g1,c131590_g1,c157560_g1,c177976_g2,c177566_g3,c142966_g1,c168495_g3,c170934_g1,c173784_g10,c146933_g2,c148865_g3,c173327_g1,c267647_g1,c172314_g1,c178481_g2,c157216_g3,c143554_g1,c175151_g2,c178690_g1,c160396_g1,c152810_g1,c157174_g3,c74842_g1,c173136_g3,c171…	4469	establishment of localization in cell	51	85	6	3	0.351724	0.586207	0.0413793	0.0206897	C1 C2 C3 C4
GO:0044281	1.49157e-41	1.9349e-40	137	c172794_g1,c50307_g1,c171111_g15,c170555_g12,c177424_g1,c174848_g2,c132108_g1,c175986_g1,c137226_g1,c166189_g5,c127178_g1,c174490_g6,c174734_g2,c157922_g1,c119934_g1,c163286_g2,c164220_g2,c163013_g1,c164786_g1,c178505_g1,c97906_g1,c327313_g1,c164220_g3,c166223_g3,c94577_g1,c166228_g3,c172305_g3,c103035_g1,c158817_g8,c149863_g1,c162507_g2,c115208_g1,c130282_g1,c142257_g1,c155880_g1,c172012_g3,c158…	3982	small molecule metabolic process	63	67	7	0	0.459854	0.489051	0.0510949	0	C1 C2 C3 C4
GO:0006793	2.08049e-30	1.86844e-29	135	c151453_g1,c122156_g1,c112948_g1,c164024_g5,c97173_g1,c167270_g10,c152947_g1,c156128_g1,c168046_g1,c132108_g1,c127178_g1,c174490_g6,c174734_g2,c171869_g1,c171759_g1,c169338_g1,c96736_g1,c163286_g2,c176959_g5,c176635_g1,c162934_g2,c132477_g1,c103824_g1,c172711_g2,c154834_g1,c169577_g1,c153048_g1,c153446_g2,c167966_g3,c172497_g1,c166320_g6,c178505_g1,c171120_g1,c176694_g3,c178089_g7,c170343_g4,c166…	4238	phosphorus metabolic process	42	82	11	0	0.311111	0.607407	0.0814815	0	C1 C2 C3 C4
GO:0006996	2.09738e-33	2.04057e-32	133	c172794_g1,c172466_g1,c170256_g1,c144243_g2,c50307_g1,c175836_g1,c168996_g3,c177368_g2,c174326_g1,c177852_g1,c164423_g3,c158838_g5,c120727_g1,c163442_g3,c159988_g2,c176206_g1,c131590_g1,c157560_g1,c177976_g2,c177566_g3,c142966_g1,c168495_g3,c170934_g1,c173784_g10,c146933_g2,c148865_g3,c173327_g1,c267647_g1,c172314_g1,c178481_g2,c157216_g3,c143554_g1,c175151_g2,c178690_g1,c160396_g1,c152810_g1,c15…	4241	organelle organization	54	69	7	3	0.406015	0.518797	0.0526316	0.0225564	C1 C2 C3 C4
GO:0044085	1.06649e-36	1.10678e-35	130	c172794_g1,c172466_g1,c170256_g1,c176703_g1,c144243_g2,c50307_g1,c173408_g2,c175836_g1,c168996_g3,c177368_g2,c174326_g1,c177852_g1,c164423_g3,c158838_g5,c120727_g1,c163442_g3,c159988_g2,c176206_g1,c131590_g1,c157560_g1,c177976_g2,c177566_g3,c142966_g1,c168495_g3,c170934_g1,c173784_g10,c146933_g2,c148865_g3,c173327_g1,c267647_g1,c172314_g1,c178481_g2,c157216_g3,c143554_g1,c175151_g2,c178690_g1,c16…	3843	cellular component biogenesis	58	63	6	3	0.446154	0.484615	0.0461538	0.0230769	C1 C2 C3 C4
GO:0006950	8.44014e-35	8.56858e-34	128	c150997_g2,c166749_g1,c172794_g1,c50307_g1,c171111_g15,c175836_g1,c168996_g3,c177368_g2,c174326_g1,c177852_g1,c164423_g3,c158838_g5,c120727_g1,c163442_g3,c159988_g2,c176206_g1,c131590_g1,c157560_g1,c177976_g2,c177566_g3,c142966_g1,c168495_g3,c170934_g1,c173784_g10,c146933_g2,c148865_g3,c173327_g1,c267647_g1,c172314_g1,c178481_g2,c157216_g3,c143554_g1,c175151_g2,c178690_g1,c160396_g1,c152810_g1,c1…	3957	response to stress	51	72	2	3	0.398438	0.5625	0.015625	0.0234375	C1 C2 C3 C4
GO:0044248	6.78009e-42	9.04658e-41	127	c172794_g1,c170256_g1,c144243_g2,c50307_g1,c175836_g1,c168996_g3,c177368_g2,c174326_g1,c177852_g1,c164423_g3,c158838_g5,c120727_g1,c163442_g3,c159988_g2,c176206_g1,c131590_g1,c157560_g1,c177976_g2,c177566_g3,c142966_g1,c168495_g3,c170934_g1,c173784_g10,c146933_g2,c148865_g3,c173327_g1,c267647_g1,c172314_g1,c178481_g2,c157216_g3,c143554_g1,c175151_g2,c178690_g1,c160396_g1,c152810_g1,c157174_g3,c74…	3409	cellular catabolic process	46	77	1	3	0.362205	0.606299	0.00787402	0.023622	C1 C2 C3 C4
GO:0055085	2.42439e-39	2.90306e-38	124	c170256_g1,c176703_g1,c50307_g1,c175836_g1,c168996_g3,c177368_g2,c174326_g1,c177852_g1,c164423_g3,c158838_g5,c120727_g1,c163442_g3,c159988_g2,c176206_g1,c131590_g1,c157560_g1,c177976_g2,c177566_g3,c142966_g1,c168495_g3,c170934_g1,c173784_g10,c146933_g2,c148865_g3,c173327_g1,c267647_g1,c172314_g1,c178481_g2,c157216_g3,c143554_g1,c175151_g2,c178690_g1,c160396_g1,c152810_g1,c157174_g3,c74842_g1,c173…	3415	transmembrane transport	46	68	7	3	0.370968	0.548387	0.0564516	0.0241935	C1 C2 C3 C4
GO:0065008	1.69806e-38	1.98249e-37	123	c50307_g1,c175836_g1,c168996_g3,c177368_g2,c174326_g1,c177852_g1,c164423_g3,c158838_g5,c120727_g1,c163442_g3,c159988_g2,c176206_g1,c131590_g1,c157560_g1,c177976_g2,c177566_g3,c142966_g1,c168495_g3,c170934_g1,c173784_g10,c146933_g2,c148865_g3,c173327_g1,c267647_g1,c172314_g1,c178481_g2,c157216_g3,c143554_g1,c175151_g2,c178690_g1,c160396_g1,c152810_g1,c157174_g3,c74842_g1,c173136_g3,c171276_g2,c119…	3283	regulation of biological quality	57	61	2	3	0.463415	0.495935	0.0162602	0.0243902	C1 C2 C3 C4
GO:0043933	3.1424e-38	3.57927e-37	122	c170256_g1,c176703_g1,c144243_g2,c50307_g1,c175836_g1,c168996_g3,c177368_g2,c174326_g1,c177852_g1,c164423_g3,c158838_g5,c120727_g1,c163442_g3,c159988_g2,c176206_g1,c131590_g1,c157560_g1,c177976_g2,c177566_g3,c142966_g1,c168495_g3,c170934_g1,c173784_g10,c146933_g2,c148865_g3,c173327_g1,c267647_g1,c172314_g1,c178481_g2,c157216_g3,c143554_g1,c175151_g2,c178690_g1,c160396_g1,c152810_g1,c157174_g3,c74…	3439	protein-containing complex subunit organization	55	58	6	3	0.45082	0.47541	0.0491803	0.0245902	C1 C2 C3 C4
GO:0022607	2.5964e-34	2.57983e-33	121	c172794_g1,c172466_g1,c170256_g1,c176703_g1,c144243_g2,c50307_g1,c173408_g2,c175836_g1,c168996_g3,c177368_g2,c174326_g1,c177852_g1,c164423_g3,c158838_g5,c120727_g1,c163442_g3,c159988_g2,c176206_g1,c131590_g1,c157560_g1,c177976_g2,c177566_g3,c142966_g1,c168495_g3,c170934_g1,c173784_g10,c146933_g2,c148865_g3,c173327_g1,c267647_g1,c172314_g1,c178481_g2,c157216_g3,c143554_g1,c175151_g2,c178690_g1,c16…	3586	cellular component assembly	51	61	6	3	0.421488	0.504132	0.0495868	0.0247934	C1 C2 C3 C4
GO:0007165	1.45461e-22	9.56765e-22	104	c169391_g1,c144243_g2,c50307_g1,c142159_g2,c170002_g7,c152947_g1,c176124_g2,c156531_g1,c153513_g4,c156128_g1,c177424_g1,c172269_g4,c168046_g1,c171869_g1,c171759_g1,c167170_g2,c169338_g1,c169822_g4,c174505_g1,c160019_g4,c96736_g1,c176959_g5,c103824_g1,c154834_g1,c171443_g1,c178658_g1,c175395_g1,c173751_g1,c164238_g1,c170815_g2,c177523_g5,c153983_g2,c173331_g10,c171120_g1,c177233_g5,c176694_g3,c178…	3095	signal transduction	22	65	17	0	0.211538	0.625	0.163462	0	C1 C2 C3 C4
GO:0023052	1.95717e-22	1.26944e-21	104	c169391_g1,c144243_g2,c50307_g1,c142159_g2,c170002_g7,c152947_g1,c176124_g2,c156531_g1,c153513_g4,c156128_g1,c177424_g1,c172269_g4,c168046_g1,c171869_g1,c171759_g1,c167170_g2,c169338_g1,c169822_g4,c174505_g1,c160019_g4,c96736_g1,c176959_g5,c103824_g1,c154834_g1,c171443_g1,c178658_g1,c175395_g1,c173751_g1,c164238_g1,c170815_g2,c177523_g5,c153983_g2,c173331_g10,c171120_g1,c177233_g5,c176694_g3,c178…	3117	signaling	22	65	17	0	0.211538	0.625	0.163462	0	C1 C2 C3 C4
GO:0048518	1.22831e-28	1.04295e-27	103	c170256_g1,c175836_g1,c168996_g3,c177368_g2,c174326_g1,c177852_g1,c164423_g3,c158838_g5,c120727_g1,c163442_g3,c159988_g2,c176206_g1,c131590_g1,c157560_g1,c177976_g2,c177566_g3,c142966_g1,c168495_g3,c170934_g1,c173784_g10,c146933_g2,c148865_g3,c173327_g1,c267647_g1,c172314_g1,c178481_g2,c157216_g3,c143554_g1,c175151_g2,c178690_g1,c160396_g1,c152810_g1,c157174_g3,c74842_g1,c173136_g3,c171276_g2,c11…	3178	positive regulation of biological process	46	51	3	3	0.446602	0.495146	0.0291262	0.0291262	C1 C2 C3 C4
GO:0033554	8.94055e-32	8.35047e-31	103	c150997_g2,c166749_g1,c172794_g1,c50307_g1,c171111_g15,c175836_g1,c168996_g3,c177368_g2,c174326_g1,c177852_g1,c164423_g3,c158838_g5,c120727_g1,c163442_g3,c159988_g2,c176206_g1,c131590_g1,c157560_g1,c177976_g2,c177566_g3,c142966_g1,c168495_g3,c170934_g1,c173784_g10,c146933_g2,c148865_g3,c173327_g1,c267647_g1,c172314_g1,c178481_g2,c157216_g3,c143554_g1,c175151_g2,c178690_g1,c160396_g1,c152810_g1,c1…	3022	cellular response to stress	40	60	0	3	0.38835	0.582524	0	0.0291262	C1 C2 C3 C4
GO:0048522	1.63532e-28	1.36374e-27	102	c170256_g1,c175836_g1,c168996_g3,c177368_g2,c174326_g1,c177852_g1,c164423_g3,c158838_g5,c120727_g1,c163442_g3,c159988_g2,c176206_g1,c131590_g1,c157560_g1,c177976_g2,c177566_g3,c142966_g1,c168495_g3,c170934_g1,c173784_g10,c146933_g2,c148865_g3,c173327_g1,c267647_g1,c172314_g1,c178481_g2,c157216_g3,c143554_g1,c175151_g2,c178690_g1,c160396_g1,c152810_g1,c157174_g3,c74842_g1,c173136_g3,c171276_g2,c11…	3151	positive regulation of cellular process	46	50	3	3	0.45098	0.490196	0.0294118	0.0294118	C1 C2 C3 C4
GO:0032501	9.98339e-30	8.79668e-29	98	c177235_g1,c175836_g1,c168996_g3,c177368_g2,c174326_g1,c177852_g1,c164423_g3,c158838_g5,c120727_g1,c163442_g3,c159988_g2,c176206_g1,c131590_g1,c157560_g1,c177976_g2,c177566_g3,c142966_g1,c168495_g3,c170934_g1,c173784_g10,c146933_g2,c148865_g3,c173327_g1,c267647_g1,c172314_g1,c178481_g2,c157216_g3,c143554_g1,c175151_g2,c178690_g1,c160396_g1,c152810_g1,c157174_g3,c74842_g1,c173136_g3,c171276_g2,c11…	2764	multicellular organismal process	44	48	3	3	0.44898	0.489796	0.0306122	0.0306122	C1 C2 C3 C4
GO:0006091	3.65456e-32	3.48302e-31	92	c175836_g1,c168996_g3,c177368_g2,c174326_g1,c177852_g1,c164423_g3,c158838_g5,c120727_g1,c163442_g3,c159988_g2,c176206_g1,c131590_g1,c157560_g1,c177976_g2,c177566_g3,c142966_g1,c168495_g3,c170934_g1,c173784_g10,c146933_g2,c148865_g3,c173327_g1,c267647_g1,c172314_g1,c178481_g2,c157216_g3,c143554_g1,c175151_g2,c178690_g1,c160396_g1,c152810_g1,c157174_g3,c74842_g1,c173136_g3,c171276_g2,c119842_g1,c12…	2422	generation of precursor metabolites and energy	37	51	1	3	0.402174	0.554348	0.0108696	0.0326087	C1 C2 C3 C4
GO:0019637	2.38117e-28	1.95089e-27	92	c97173_g1,c152947_g1,c168046_g1,c132108_g1,c174734_g2,c171869_g1,c171759_g1,c169338_g1,c96736_g1,c163286_g2,c132477_g1,c103824_g1,c154834_g1,c166320_g6,c178505_g1,c109066_g3,c176609_g1,c177996_g1,c178441_g1,c178389_g1,c169691_g5,c97906_g1,c327313_g1,c154365_g1,c164220_g3,c166223_g3,c94577_g1,c166228_g3,c172305_g3,c158817_g8,c149863_g1,c162507_g2,c115208_g1,c130282_g1,c142257_g1,c155880_g1,c172012…	2424	organophosphate metabolic process	36	53	3	0	0.391304	0.576087	0.0326087	0	C1 C2 C3 C4
GO:0009893	2.24676e-25	1.63943e-24	90	c170256_g1,c175836_g1,c168996_g3,c177368_g2,c174326_g1,c177852_g1,c164423_g3,c158838_g5,c120727_g1,c163442_g3,c159988_g2,c176206_g1,c131590_g1,c157560_g1,c177976_g2,c177566_g3,c142966_g1,c168495_g3,c170934_g1,c173784_g10,c146933_g2,c148865_g3,c173327_g1,c267647_g1,c172314_g1,c178481_g2,c157216_g3,c143554_g1,c175151_g2,c178690_g1,c160396_g1,c152810_g1,c157174_g3,c74842_g1,c173136_g3,c171276_g2,c11…	2813	positive regulation of metabolic process	39	45	3	3	0.433333	0.5	0.0333333	0.0333333	C1 C2 C3 C4
GO:0031325	5.79196e-25	4.00391e-24	89	c170256_g1,c175836_g1,c168996_g3,c177368_g2,c174326_g1,c177852_g1,c164423_g3,c158838_g5,c120727_g1,c163442_g3,c159988_g2,c176206_g1,c131590_g1,c157560_g1,c177976_g2,c177566_g3,c142966_g1,c168495_g3,c170934_g1,c173784_g10,c146933_g2,c148865_g3,c173327_g1,c267647_g1,c172314_g1,c178481_g2,c157216_g3,c143554_g1,c175151_g2,c178690_g1,c160396_g1,c152810_g1,c157174_g3,c74842_g1,c173136_g3,c171276_g2,c11…	2804	positive regulation of cellular metabolic process	39	44	3	3	0.438202	0.494382	0.0337079	0.0337079	C1 C2 C3 C4
GO:1901135	1.24035e-26	9.34267e-26	88	c50307_g1,c152947_g1,c132108_g1,c127178_g1,c174490_g6,c163286_g2,c178505_g1,c109066_g3,c176609_g1,c177996_g1,c178441_g1,c178389_g1,c169691_g5,c97906_g1,c327313_g1,c94577_g1,c166228_g3,c172305_g3,c158817_g8,c149863_g1,c162507_g2,c115208_g1,c130282_g1,c142257_g1,c155880_g1,c172012_g3,c151343_g1,c166266_g1,c164055_g1,c171532_g3,c144964_g1,c178699_g1,c161305_g1,c158243_g1,c149737_g1,c165258_g5,c17805…	2393	carbohydrate derivative metabolic process	39	44	5	0	0.443182	0.5	0.0568182	0	C1 C2 C3 C4
GO:0033036	1.06096e-19	6.69551e-19	87	c170256_g1,c176703_g1,c50307_g1,c171834_g2,c156551_g1,c167217_g1,c167845_g2,c167845_g3,c97173_g1,c96736_g1,c132477_g1,c171443_g1,c178658_g1,c166320_g6,c171120_g1,c109066_g3,c176609_g1,c177996_g1,c178441_g1,c178389_g1,c169691_g5,c118952_g1,c175668_g2,c160468_g1,c175305_g3,c169141_g2,c153790_g1,c165258_g5,c158434_g1,c167805_g3,c159232_g1,c173384_g6,c302384_g1,c162737_g1,c118701_g2,c177439_g1,c16105…	2609	macromolecule localization	30	52	5	0	0.344828	0.597701	0.0574713	0	C1 C2 C3 C4
GO:0055114	6.50575e-29	5.62627e-28	85	c175836_g1,c168996_g3,c177368_g2,c174326_g1,c177852_g1,c164423_g3,c158838_g5,c120727_g1,c163442_g3,c159988_g2,c176206_g1,c131590_g1,c157560_g1,c177976_g2,c177566_g3,c142966_g1,c168495_g3,c170934_g1,c173784_g10,c146933_g2,c148865_g3,c173327_g1,c267647_g1,c172314_g1,c178481_g2,c157216_g3,c143554_g1,c175151_g2,c178690_g1,c160396_g1,c152810_g1,c157174_g3,c74842_g1,c173136_g3,c171276_g2,c119842_g1,c12…	2290	oxidation-reduction process	38	43	1	3	0.447059	0.505882	0.0117647	0.0352941	C1 C2 C3 C4
GO:0009611	5.83011e-25	4.00391e-24	81	c175836_g1,c168996_g3,c177368_g2,c174326_g1,c177852_g1,c164423_g3,c158838_g5,c120727_g1,c163442_g3,c159988_g2,c176206_g1,c131590_g1,c157560_g1,c177976_g2,c177566_g3,c142966_g1,c168495_g3,c170934_g1,c173784_g10,c146933_g2,c148865_g3,c173327_g1,c267647_g1,c172314_g1,c178481_g2,c157216_g3,c143554_g1,c175151_g2,c178690_g1,c160396_g1,c152810_g1,c157174_g3,c74842_g1,c173136_g3,c171276_g2,c119842_g1,c12…	2375	response to wounding	40	37	1	3	0.493827	0.45679	0.0123457	0.037037	C1 C2 C3 C4
GO:0050817	2.94818e-25	2.08606e-24	81	c175836_g1,c168996_g3,c177368_g2,c174326_g1,c177852_g1,c164423_g3,c158838_g5,c120727_g1,c163442_g3,c159988_g2,c176206_g1,c131590_g1,c157560_g1,c177976_g2,c177566_g3,c142966_g1,c168495_g3,c170934_g1,c173784_g10,c146933_g2,c148865_g3,c173327_g1,c267647_g1,c172314_g1,c178481_g2,c157216_g3,c143554_g1,c175151_g2,c178690_g1,c160396_g1,c152810_g1,c157174_g3,c74842_g1,c173136_g3,c171276_g2,c119842_g1,c12…	2362	coagulation	40	37	1	3	0.493827	0.45679	0.0123457	0.037037	C1 C2 C3 C4
GO:0050878	2.94818e-25	2.08606e-24	81	c175836_g1,c168996_g3,c177368_g2,c174326_g1,c177852_g1,c164423_g3,c158838_g5,c120727_g1,c163442_g3,c159988_g2,c176206_g1,c131590_g1,c157560_g1,c177976_g2,c177566_g3,c142966_g1,c168495_g3,c170934_g1,c173784_g10,c146933_g2,c148865_g3,c173327_g1,c267647_g1,c172314_g1,c178481_g2,c157216_g3,c143554_g1,c175151_g2,c178690_g1,c160396_g1,c152810_g1,c157174_g3,c74842_g1,c173136_g3,c171276_g2,c119842_g1,c12…	2362	regulation of body fluid levels	40	37	1	3	0.493827	0.45679	0.0123457	0.037037	C1 C2 C3 C4
GO:0006082	3.47779e-28	2.80022e-27	81	c172794_g1,c50307_g1,c171111_g15,c170555_g12,c177424_g1,c174848_g2,c132108_g1,c175986_g1,c137226_g1,c166189_g5,c174734_g2,c157922_g1,c119934_g1,c163286_g2,c164220_g2,c163013_g1,c164786_g1,c178505_g1,c97906_g1,c164220_g3,c166223_g3,c103035_g1,c155880_g1,c172012_g3,c158919_g7,c178035_g6,c175578_g6,c178096_g2,c144964_g1,c178699_g1,c148228_g1,c142028_g1,c161305_g1,c158243_g1,c169442_g1,c172558_g3,c14…	2159	organic acid metabolic process	38	40	3	0	0.469136	0.493827	0.037037	0	C1 C2 C3 C4
GO:0001775	1.62747e-24	1.10149e-23	79	c175836_g1,c168996_g3,c177368_g2,c174326_g1,c177852_g1,c164423_g3,c158838_g5,c120727_g1,c163442_g3,c159988_g2,c176206_g1,c131590_g1,c157560_g1,c177976_g2,c177566_g3,c142966_g1,c168495_g3,c170934_g1,c173784_g10,c146933_g2,c148865_g3,c173327_g1,c267647_g1,c172314_g1,c178481_g2,c157216_g3,c143554_g1,c175151_g2,c178690_g1,c160396_g1,c152810_g1,c157174_g3,c74842_g1,c173136_g3,c171276_g2,c119842_g1,c12…	2326	cell activation	39	36	1	3	0.493671	0.455696	0.0126582	0.0379747	C1 C2 C3 C4
GO:0015980	1.4185e-26	1.05149e-25	79	c175836_g1,c168996_g3,c177368_g2,c174326_g1,c177852_g1,c164423_g3,c158838_g5,c120727_g1,c163442_g3,c159988_g2,c176206_g1,c131590_g1,c157560_g1,c177976_g2,c177566_g3,c142966_g1,c168495_g3,c170934_g1,c173784_g10,c146933_g2,c148865_g3,c173327_g1,c267647_g1,c172314_g1,c178481_g2,c157216_g3,c143554_g1,c175151_g2,c178690_g1,c160396_g1,c152810_g1,c157174_g3,c74842_g1,c173136_g3,c171276_g2,c119842_g1,c12…	2195	energy derivation by oxidation of organic compounds	36	39	1	3	0.455696	0.493671	0.0126582	0.0379747	C1 C2 C3 C4
GO:0009894	7.17645e-23	4.78772e-22	78	c170256_g1,c175836_g1,c168996_g3,c177368_g2,c174326_g1,c177852_g1,c164423_g3,c158838_g5,c120727_g1,c163442_g3,c159988_g2,c176206_g1,c131590_g1,c157560_g1,c177976_g2,c177566_g3,c142966_g1,c168495_g3,c170934_g1,c173784_g10,c146933_g2,c148865_g3,c173327_g1,c267647_g1,c172314_g1,c178481_g2,c157216_g3,c143554_g1,c175151_g2,c178690_g1,c160396_g1,c152810_g1,c157174_g3,c74842_g1,c173136_g3,c171276_g2,c11…	2446	regulation of catabolic process	36	38	1	3	0.461538	0.487179	0.0128205	0.0384615	C1 C2 C3 C4
GO:0006281	5.77315e-28	4.56959e-27	78	c172794_g1,c175836_g1,c168996_g3,c177368_g2,c174326_g1,c177852_g1,c164423_g3,c158838_g5,c120727_g1,c163442_g3,c159988_g2,c176206_g1,c131590_g1,c157560_g1,c177976_g2,c177566_g3,c142966_g1,c168495_g3,c170934_g1,c173784_g10,c146933_g2,c148865_g3,c173327_g1,c267647_g1,c172314_g1,c178481_g2,c157216_g3,c143554_g1,c175151_g2,c178690_g1,c160396_g1,c152810_g1,c157174_g3,c74842_g1,c173136_g3,c171276_g2,c11…	2055	DNA repair	35	40	0	3	0.448718	0.512821	0	0.0384615	C1 C2 C3 C4
GO:0008104	5.68738e-17	3.40514e-16	75	c50307_g1,c97173_g1,c96736_g1,c132477_g1,c171443_g1,c178658_g1,c166320_g6,c109066_g3,c176609_g1,c177996_g1,c178441_g1,c178389_g1,c169691_g5,c118952_g1,c175668_g2,c160468_g1,c175305_g3,c169141_g2,c153790_g1,c173384_g6,c302384_g1,c162737_g1,c118701_g2,c177439_g1,c161056_g1,c176578_g1,c177750_g7,c178083_g1,c172088_g2,c175048_g1,c178481_g4,c116596_g1,c176888_g1,c178177_g3,c154192_g1,c160861_g6,c13810…	2257	protein localization	27	44	4	0	0.36	0.586667	0.0533333	0	C1 C2 C3 C4
GO:0009896	1.50832e-21	9.64909e-21	74	c170256_g1,c175836_g1,c168996_g3,c177368_g2,c174326_g1,c177852_g1,c164423_g3,c158838_g5,c120727_g1,c163442_g3,c159988_g2,c176206_g1,c131590_g1,c157560_g1,c177976_g2,c177566_g3,c142966_g1,c168495_g3,c170934_g1,c173784_g10,c146933_g2,c148865_g3,c173327_g1,c267647_g1,c172314_g1,c178481_g2,c157216_g3,c143554_g1,c175151_g2,c178690_g1,c160396_g1,c152810_g1,c157174_g3,c74842_g1,c173136_g3,c171276_g2,c11…	2380	positive regulation of catabolic process	35	36	0	3	0.472973	0.486486	0	0.0405405	C1 C2 C3 C4
GO:0015975	1.08281e-26	8.42789e-26	72	c175836_g1,c168996_g3,c177368_g2,c174326_g1,c177852_g1,c164423_g3,c158838_g5,c120727_g1,c163442_g3,c159988_g2,c176206_g1,c131590_g1,c157560_g1,c177976_g2,c177566_g3,c142966_g1,c168495_g3,c170934_g1,c173784_g10,c146933_g2,c148865_g3,c173327_g1,c267647_g1,c172314_g1,c178481_g2,c157216_g3,c143554_g1,c175151_g2,c178690_g1,c160396_g1,c152810_g1,c157174_g3,c74842_g1,c173136_g3,c171276_g2,c119842_g1,c12…	1903	energy derivation by oxidation of reduced inorganic compounds	34	34	1	3	0.472222	0.472222	0.0138889	0.0416667	C1 C2 C3 C4
GO:0043446	1.13275e-26	8.67201e-26	72	c175836_g1,c168996_g3,c177368_g2,c174326_g1,c177852_g1,c164423_g3,c158838_g5,c120727_g1,c163442_g3,c159988_g2,c176206_g1,c131590_g1,c157560_g1,c177976_g2,c177566_g3,c142966_g1,c168495_g3,c170934_g1,c173784_g10,c146933_g2,c148865_g3,c173327_g1,c267647_g1,c172314_g1,c178481_g2,c157216_g3,c143554_g1,c175151_g2,c178690_g1,c160396_g1,c152810_g1,c157174_g3,c74842_g1,c173136_g3,c171276_g2,c119842_g1,c12…	1904	cellular alkane metabolic process	34	34	1	3	0.472222	0.472222	0.0138889	0.0416667	C1 C2 C3 C4
GO:0045184	1.74007e-15	1.00323e-14	70	c50307_g1,c97173_g1,c96736_g1,c132477_g1,c171443_g1,c178658_g1,c166320_g6,c109066_g3,c176609_g1,c177996_g1,c178441_g1,c178389_g1,c169691_g5,c118952_g1,c175668_g2,c160468_g1,c175305_g3,c169141_g2,c153790_g1,c173384_g6,c302384_g1,c162737_g1,c118701_g2,c161056_g1,c176578_g1,c177750_g7,c178083_g1,c172088_g2,c175048_g1,c178481_g4,c116596_g1,c176888_g1,c178177_g3,c154192_g1,c160861_g6,c161144_g1,c16728…	2171	establishment of protein localization	26	40	4	0	0.371429	0.571429	0.0571429	0	C1 C2 C3 C4
GO:1901575	8.7229e-31	7.98744e-30	70	c144243_g2,c50307_g1,c122156_g1,c112948_g1,c164024_g5,c152947_g1,c127178_g1,c174490_g6,c157922_g1,c119934_g1,c163286_g2,c178505_g1,c164220_g3,c166223_g3,c155880_g1,c172012_g3,c151343_g1,c166266_g1,c144964_g1,c161305_g1,c158243_g1,c159969_g1,c140346_g1,c165258_g5,c166215_g1,c173384_g6,c147990_g1,c158863_g2,c129692_g1,c108339_g1,c150994_g3,c155653_g3,c152234_g2,c143649_g1,c175741_g3,c136320_g1,c108…	1271	organic substance catabolic process	14	53	3	0	0.2	0.757143	0.0428571	0	C1 C2 C3 C4
GO:0070727	9.37225e-13	5.21052e-12	62	c97173_g1,c96736_g1,c132477_g1,c171443_g1,c178658_g1,c166320_g6,c109066_g3,c176609_g1,c177996_g1,c178441_g1,c178389_g1,c169691_g5,c118952_g1,c175668_g2,c153790_g1,c173384_g6,c302384_g1,c162737_g1,c118701_g2,c177439_g1,c161056_g1,c176578_g1,c177750_g7,c178083_g1,c172088_g2,c175048_g1,c178481_g4,c116596_g1,c176888_g1,c178177_g3,c138108_g2,c167280_g2,c167430_g1,c166544_g9,c162188_g2,c175688_g1,c1757…	2018	cellular macromolecule localization	24	35	3	0	0.387097	0.564516	0.0483871	0	C1 C2 C3 C4
GO:0055086	5.84327e-18	3.59053e-17	61	c132108_g1,c127178_g1,c174490_g6,c178505_g1,c97906_g1,c327313_g1,c94577_g1,c166228_g3,c172305_g3,c158817_g8,c149863_g1,c162507_g2,c115208_g1,c130282_g1,c142257_g1,c155880_g1,c172012_g3,c151343_g1,c166266_g1,c164055_g1,c158243_g1,c159969_g1,c178058_g6,c176578_g1,c160623_g2,c146005_g1,c92772_g1,c122107_g1,c159806_g4,c165005_g5,c120677_g1,c152484_g2,c158657_g1,c177778_g2,c171882_g1,c148927_g2,c15879…	1805	nucleobase-containing small molecule metabolic process	26	32	3	0	0.42623	0.52459	0.0491803	0	C1 C2 C3 C4
GO:0051704	1.69478e-13	9.53567e-13	56	c150997_g2,c166749_g1,c177235_g1,c50307_g1,c173408_g2,c170002_g7,c170555_g12,c97173_g1,c152947_g1,c127178_g1,c174490_g6,c176635_g1,c162464_g2,c160881_g3,c115671_g1,c171227_g1,c162037_g1,c166308_g5,c174202_g4,c144964_g1,c140346_g1,c133972_g2,c162737_g1,c145329_g1,c176785_g1,c178712_g1,c31651_g1,c173074_g7,c147316_g3,c173162_g2,c175466_g1,c163916_g2,c165005_g5,c175721_g1,c172552_g9,c170644_g3,c3258…	1661	multi-organism process	19	32	4	1	0.339286	0.571429	0.0714286	0.0178571	C1 C2 C3 C4
GO:0006629	3.21597e-18	2.00248e-17	51	c172794_g1,c127178_g1,c174490_g6,c174734_g2,c178505_g1,c109066_g3,c176609_g1,c177996_g1,c178441_g1,c178389_g1,c169691_g5,c175578_g6,c171532_g3,c144964_g1,c148228_g1,c142028_g1,c161305_g1,c149737_g1,c172291_g2,c140252_g2,c104055_g1,c148975_g1,c157811_g3,c154833_g2,c170055_g2,c174788_g1,c143871_g2,c165689_g2,c169647_g1,c169662_g1,c161144_g1,c172503_g6,c166544_g9,c177975_g1,c175688_g1,c175134_g6,c34…	1192	lipid metabolic process	17	30	4	0	0.333333	0.588235	0.0784314	0	C1 C2 C3 C4
GO:0006520	7.24725e-17	4.28413e-16	48	c50307_g1,c171111_g15,c170555_g12,c177424_g1,c174848_g2,c132108_g1,c175986_g1,c137226_g1,c166189_g5,c157922_g1,c119934_g1,c163286_g2,c164220_g2,c163013_g1,c178505_g1,c97906_g1,c164220_g3,c166223_g3,c103035_g1,c158919_g7,c178699_g1,c158243_g1,c169442_g1,c172558_g3,c148708_g1,c76351_g1,c159209_g4,c171712_g1,c174105_g1,c74909_g1,c174798_g1,c175634_g1,c157862_g1,c154707_g1,c159400_g2,c160126_g1,c1706…	1368	cellular amino acid metabolic process	28	17	3	0	0.583333	0.354167	0.0625	0	C1 C2 C3 C4
GO:0005975	8.49096e-18	5.14971e-17	47	c50307_g1,c176124_g2,c156531_g1,c153513_g4,c178505_g1,c153983_g2,c173331_g10,c109066_g3,c176609_g1,c177996_g1,c178441_g1,c178389_g1,c169691_g5,c155880_g1,c172012_g3,c171532_g3,c149737_g1,c176578_g1,c162622_g1,c165311_g5,c178401_g1,c146429_g1,c176888_g1,c141191_g1,c169393_g9,c159806_g4,c169873_g1,c167280_g2,c154121_g1,c160655_g2,c146560_g2,c167705_g1,c175688_g1,c169845_g1,c175721_g1,c164735_g4,c12…	1031	carbohydrate metabolic process	21	24	2	0	0.446809	0.510638	0.0425532	0	C1 C2 C3 C4
GO:1901657	1.62766e-14	9.26971e-14	47	c132108_g1,c127178_g1,c174490_g6,c97906_g1,c327313_g1,c94577_g1,c166228_g3,c172305_g3,c158817_g8,c149863_g1,c162507_g2,c115208_g1,c130282_g1,c142257_g1,c155880_g1,c172012_g3,c158243_g1,c176578_g1,c160623_g2,c146005_g1,c92772_g1,c122107_g1,c159806_g4,c165005_g5,c120677_g1,c152484_g2,c158657_g1,c177778_g2,c171882_g1,c148927_g2,c158796_g1,c169310_g2,c167280_g2,c154121_g1,c160655_g2,c174119_g2,c17181…	1391	glycosyl compound metabolic process	20	25	2	0	0.425532	0.531915	0.0425532	0	C1 C2 C3 C4
GO:0044255	1.56372e-15	9.12823e-15	42	c172794_g1,c174734_g2,c178505_g1,c109066_g3,c176609_g1,c177996_g1,c178441_g1,c178389_g1,c169691_g5,c175578_g6,c171532_g3,c144964_g1,c148228_g1,c142028_g1,c161305_g1,c149737_g1,c172291_g2,c140252_g2,c104055_g1,c148975_g1,c157811_g3,c154833_g2,c170055_g2,c174788_g1,c143871_g2,c169662_g1,c172503_g6,c166544_g9,c177975_g1,c175688_g1,c175134_g6,c34234_g1,c145460_g1,c176300_g3,c137423_g1,c163290_g1,c173…	975	cellular lipid metabolic process	17	23	2	0	0.404762	0.547619	0.047619	0	C1 C2 C3 C4
GO:0044403	1.65672e-09	8.7919e-09	39	c173408_g2,c170555_g12,c152947_g1,c127178_g1,c174490_g6,c176635_g1,c162464_g2,c160881_g3,c115671_g1,c171227_g1,c162037_g1,c174202_g4,c144964_g1,c140346_g1,c133972_g2,c162737_g1,c145329_g1,c176785_g1,c178712_g1,c31651_g1,c147316_g3,c173162_g2,c175466_g1,c163916_g2,c165005_g5,c175721_g1,c170644_g3,c325882_g1,c170100_g4,c166588_g5,c175964_g1,c156577_g1,c168148_g9,c178642_g1,c148560_g1,c162538_g3,c17…	1235	symbiotic process	15	19	4	1	0.384615	0.487179	0.102564	0.025641	C1 C2 C3 C4
GO:0044419	1.65672e-09	8.7919e-09	39	c173408_g2,c170555_g12,c152947_g1,c127178_g1,c174490_g6,c176635_g1,c162464_g2,c160881_g3,c115671_g1,c171227_g1,c162037_g1,c174202_g4,c144964_g1,c140346_g1,c133972_g2,c162737_g1,c145329_g1,c176785_g1,c178712_g1,c31651_g1,c147316_g3,c173162_g2,c175466_g1,c163916_g2,c165005_g5,c175721_g1,c170644_g3,c325882_g1,c170100_g4,c166588_g5,c175964_g1,c156577_g1,c168148_g9,c178642_g1,c148560_g1,c162538_g3,c17…	1235	interspecies interaction between organisms	15	19	4	1	0.384615	0.487179	0.102564	0.025641	C1 C2 C3 C4
GO:0044764	4.40769e-08	2.2871e-07	32	c50307_g1,c173408_g2,c170002_g7,c170555_g12,c152947_g1,c176635_g1,c160881_g3,c115671_g1,c171227_g1,c162037_g1,c174202_g4,c140346_g1,c133972_g2,c162737_g1,c145329_g1,c176785_g1,c178712_g1,c31651_g1,c147316_g3,c173162_g2,c175466_g1,c163916_g2,c175721_g1,c170644_g3,c170100_g4,c166588_g5,c175964_g1,c156577_g1,c165608_g2,c168148_g9,c162538_g3,c175661_g1	1001	multi-organism cellular process	10	17	4	1	0.3125	0.53125	0.125	0.03125	C1 C2 C3 C4
GO:0007049	1.52572e-06	6.85105e-06	31	c172794_g1,c172466_g1,c170256_g1,c50307_g1,c177424_g1,c163286_g2,c164220_g3,c166223_g3,c140346_g1,c133972_g2,c302384_g1,c170982_g1,c178058_g6,c158534_g3,c146333_g1,c166116_g1,c164797_g5,c172834_g3,c265752_g1,c154634_g2,c178407_g1,c162737_g1,c176578_g1,c148356_g1,c177634_g4,c146158_g1,c167709_g2,c174731_g3,c159236_g1,c177156_g1,c174865_g1	1210	cell cycle	8	18	5	0	0.258065	0.580645	0.16129	0	C1 C2 C3 C4
GO:0022402	6.44685e-06	2.84026e-05	29	c172794_g1,c172466_g1,c170256_g1,c50307_g1,c177424_g1,c163286_g2,c164220_g3,c166223_g3,c140346_g1,c133972_g2,c302384_g1,c170982_g1,c178058_g6,c158534_g3,c146333_g1,c166116_g1,c164797_g5,c172834_g3,c265752_g1,c154634_g2,c178407_g1,c162737_g1,c176578_g1,c148356_g1,c177634_g4,c167709_g2,c174731_g3,c177156_g1,c174865_g1	1177	cell cycle process	8	16	5	0	0.275862	0.551724	0.172414	0	C1 C2 C3 C4
GO:0016032	9.75776e-07	4.55687e-06	27	c173408_g2,c152947_g1,c176635_g1,c160881_g3,c115671_g1,c171227_g1,c162037_g1,c140346_g1,c133972_g2,c162737_g1,c145329_g1,c176785_g1,c178712_g1,c31651_g1,c147316_g3,c173162_g2,c175466_g1,c163916_g2,c175721_g1,c170644_g3,c170100_g4,c166588_g5,c175964_g1,c156577_g1,c168148_g9,c162538_g3,c175661_g1	832	viral process	10	12	4	1	0.37037	0.444444	0.148148	0.037037	C1 C2 C3 C4
GO:0061024	4.81614e-05	0.000199039	26	c97173_g1,c96736_g1,c132477_g1,c171443_g1,c178658_g1,c166320_g6,c109066_g3,c176609_g1,c177996_g1,c178441_g1,c178389_g1,c169691_g5,c118952_g1,c175668_g2,c302384_g1,c161056_g1,c172088_g2,c167280_g2,c169157_g3,c133763_g1,c131766_g1,c141468_g1,c175964_g1,c177584_g5,c168148_g9,c177943_g1	1155	membrane organization	11	13	2	0	0.423077	0.5	0.0769231	0	C1 C2 C3 C4
GO:0009605	7.65507e-08	3.76307e-07	23	c50307_g1,c171111_g15,c97173_g1,c172269_g4,c127178_g1,c174490_g6,c169565_g2,c166308_g5,c156248_g1,c31651_g1,c173074_g7,c154192_g1,c172552_g9,c325882_g1,c173340_g9,c147249_g2,c153797_g1,c133387_g2,c156141_g1,c163285_g1,c177169_g2,c213045_g1,c173804_g1	568	response to external stimulus	10	13	0	0	0.434783	0.565217	0	0	C1 C2 C3 C4
GO:0042440	2.22845e-11	1.22434e-10	22	c171111_g15,c152947_g1,c127178_g1,c174490_g6,c164786_g1,c144964_g1,c142028_g1,c161305_g1,c169442_g1,c172558_g3,c172291_g2,c140252_g2,c173018_g4,c104055_g1,c176401_g1,c156533_g2,c167353_g3,c126168_g1,c149147_g1,c133763_g1,c158826_g2,c150697_g1	440	pigment metabolic process	8	13	1	0	0.363636	0.590909	0.0454545	0	C1 C2 C3 C4
GO:0032502	4.37138e-05	0.000185585	22	c50307_g1,c175986_g1,c137226_g1,c166189_g5,c174734_g2,c174202_g4,c144964_g1,c133972_g2,c302384_g1,c176578_g1,c106448_g1,c117519_g1,c129338_g1,c163558_g1,c174851_g5,c176020_g1,c175665_g2,c174119_g2,c173581_g3,c143201_g1,c153702_g1,c14574_g1	827	developmental process	6	13	3	0	0.272727	0.590909	0.136364	0	C1 C2 C3 C4
GO:0042592	3.75536e-08	1.97051e-07	20	c50307_g1,c97173_g1,c164091_g1,c156445_g1,c174202_g4,c140252_g2,c177288_g4,c161144_g1,c163020_g1,c162436_g4,c166267_g1,c156418_g3,c168554_g1,c171827_g2,c165936_g5,c165608_g2,c163773_g2,c172564_g1,c165632_g4,c169763_g1	465	homeostatic process	7	12	1	0	0.35	0.6	0.05	0	C1 C2 C3 C4
GO:0009607	5.09066e-08	2.55628e-07	17	c50307_g1,c97173_g1,c127178_g1,c174490_g6,c166308_g5,c31651_g1,c173074_g7,c172552_g9,c325882_g1,c173340_g9,c153797_g1,c133387_g2,c156141_g1,c163285_g1,c177169_g2,c213045_g1,c173804_g1	305	response to biotic stimulus	7	10	0	0	0.411765	0.588235	0	0	C1 C2 C3 C4
GO:0043207	5.09066e-08	2.55628e-07	17	c50307_g1,c97173_g1,c127178_g1,c174490_g6,c166308_g5,c31651_g1,c173074_g7,c172552_g9,c325882_g1,c173340_g9,c153797_g1,c133387_g2,c156141_g1,c163285_g1,c177169_g2,c213045_g1,c173804_g1	305	response to external biotic stimulus	7	10	0	0	0.411765	0.588235	0	0	C1 C2 C3 C4
GO:0051707	5.09066e-08	2.55628e-07	17	c50307_g1,c97173_g1,c127178_g1,c174490_g6,c166308_g5,c31651_g1,c173074_g7,c172552_g9,c325882_g1,c173340_g9,c153797_g1,c133387_g2,c156141_g1,c163285_g1,c177169_g2,c213045_g1,c173804_g1	305	response to other organism	7	10	0	0	0.411765	0.588235	0	0	C1 C2 C3 C4
GO:0006952	7.48711e-06	3.26774e-05	17	c50307_g1,c97173_g1,c127178_g1,c174490_g6,c164111_g4,c166308_g5,c31651_g1,c173074_g7,c172088_g2,c169229_g2,c172552_g9,c173340_g9,c153797_g1,c133387_g2,c156141_g1,c163285_g1,c213045_g1	453	defense response	5	11	1	0	0.294118	0.647059	0.0588235	0	C1 C2 C3 C4
GO:0048869	0.000112782	0.000435282	17	c50307_g1,c175986_g1,c137226_g1,c166189_g5,c174734_g2,c176578_g1,c106448_g1,c117519_g1,c129338_g1,c163558_g1,c174851_g5,c176020_g1,c175665_g2,c174119_g2,c173581_g3,c143201_g1,c14574_g1	598	cellular developmental process	5	9	3	0	0.294118	0.529412	0.176471	0	C1 C2 C3 C4
GO:0006928	0.000596173	0.00215824	17	c50307_g1,c174167_g1,c162934_g2,c155156_g1,c140346_g1,c133972_g2,c302384_g1,c170982_g1,c162737_g1,c156248_g1,c176578_g1,c102299_g1,c154192_g1,c101467_g1,c157138_g2,c153702_g1,c172198_g9	746	movement of cell or subcellular component	4	12	1	0	0.235294	0.705882	0.0588235	0	C1 C2 C3 C4
GO:0007017	0.0014284	0.00476472	16	c50307_g1,c174167_g1,c155156_g1,c133972_g2,c302384_g1,c170982_g1,c178058_g6,c158534_g3,c146333_g1,c166116_g1,c164797_g5,c172834_g3,c265752_g1,c154634_g2,c167709_g2,c174731_g3	699	microtubule-based process	5	8	3	0	0.3125	0.5	0.1875	0	C1 C2 C3 C4
GO:0010604	8.49547e-05	0.000342016	15	c170002_g7,c162464_g2,c171670_g1,c177288_g4,c106448_g1,c117519_g1,c129338_g1,c163558_g1,c174851_g5,c176020_g1,c174900_g2,c164397_g2,c178642_g1,c148560_g1,c168765_g3	425	positive regulation of macromolecule metabolic process	4	8	3	0	0.266667	0.533333	0.2	0	C1 C2 C3 C4
GO:0022610	4.23654e-07	2.01884e-06	14	c109066_g3,c176609_g1,c177996_g1,c178441_g1,c178389_g1,c169691_g5,c94577_g1,c166228_g3,c177912_g3,c133972_g2,c175048_g1,c343988_g1,c175964_g1,c176571_g6	212	biological adhesion	10	4	0	0	0.714286	0.285714	0	0	C1 C2 C3 C4
GO:0098542	1.12247e-06	5.08925e-06	14	c50307_g1,c97173_g1,c127178_g1,c174490_g6,c166308_g5,c31651_g1,c173074_g7,c172552_g9,c173340_g9,c153797_g1,c133387_g2,c156141_g1,c163285_g1,c213045_g1	268	defense response to other organism	5	9	0	0	0.357143	0.642857	0	0	C1 C2 C3 C4
GO:0048856	0.00236004	0.00744689	13	c50307_g1,c175986_g1,c137226_g1,c166189_g5,c174734_g2,c174202_g4,c144964_g1,c133972_g2,c302384_g1,c176578_g1,c175665_g2,c153702_g1,c14574_g1	544	anatomical structure development	6	7	0	0	0.461538	0.538462	0	0	C1 C2 C3 C4
GO:0009891	8.80692e-05	0.000348545	13	c170002_g7,c162464_g2,c171670_g1,c106448_g1,c117519_g1,c129338_g1,c163558_g1,c174851_g5,c176020_g1,c174900_g2,c164397_g2,c178642_g1,c148560_g1	341	positive regulation of biosynthetic process	4	7	2	0	0.307692	0.538462	0.153846	0	C1 C2 C3 C4
GO:0010876	9.50483e-06	4.10996e-05	13	c170256_g1,c171834_g2,c156551_g1,c167217_g1,c167845_g2,c167845_g3,c171120_g1,c158434_g1,c167805_g3,c159232_g1,c154192_g1,c160861_g6,c138108_g2	294	lipid localization	4	8	1	0	0.307692	0.615385	0.0769231	0	C1 C2 C3 C4
GO:0051173	8.80692e-05	0.000348545	13	c170002_g7,c162464_g2,c171670_g1,c106448_g1,c117519_g1,c129338_g1,c163558_g1,c174851_g5,c176020_g1,c174900_g2,c164397_g2,c178642_g1,c148560_g1	341	positive regulation of nitrogen compound metabolic process	4	7	2	0	0.307692	0.538462	0.153846	0	C1 C2 C3 C4
GO:0051128	0.00337364	0.0104337	12	c50307_g1,c170002_g7,c140346_g1,c176578_g1,c178481_g4,c116596_g1,c174900_g2,c164397_g2,c177634_g4,c157128_g3,c131766_g1,c174865_g1	447	regulation of cellular component organization	5	6	1	0	0.416667	0.5	0.0833333	0	C1 C2 C3 C4
GO:0009617	7.48799e-07	3.53221e-06	12	c50307_g1,c97173_g1,c127178_g1,c174490_g6,c173074_g7,c172552_g9,c173340_g9,c153797_g1,c133387_g2,c156141_g1,c163285_g1,c213045_g1	191	response to bacterium	4	8	0	0	0.333333	0.666667	0	0	C1 C2 C3 C4
GO:0051235	1.12126e-07	5.45448e-07	12	c171834_g2,c156551_g1,c167217_g1,c167845_g2,c167845_g3,c158434_g1,c167805_g3,c159232_g1,c177439_g1,c138108_g2,c166544_g9,c161055_g4	126	maintenance of location	4	8	0	0	0.333333	0.666667	0	0	C1 C2 C3 C4
GO:0022613	0.00141289	0.00474692	11	c50307_g1,c134584_g1,c160623_g2,c161732_g4,c178401_g1,c167804_g1,c95338_g1,c175950_g2,c177195_g3,c153052_g1,c153192_g1	367	ribonucleoprotein complex biogenesis	7	4	0	0	0.636364	0.363636	0	0	C1 C2 C3 C4
GO:0048523	0.0143047	0.0386145	11	c177523_g5,c169891_g2,c140346_g1,c167857_g2,c176578_g1,c175466_g1,c163916_g2,c177634_g4,c121357_g1,c169066_g2,c177156_g1	397	negative regulation of cellular process	4	6	1	0	0.363636	0.545455	0.0909091	0	C1 C2 C3 C4
GO:0051701	0.00769286	0.0219059	10	c170555_g12,c145329_g1,c176785_g1,c178712_g1,c31651_g1,c163916_g2,c325882_g1,c156577_g1,c168148_g9,c173804_g1	351	interaction with host	8	1	0	1	0.8	0.1	0	0.1	C1 C2 C3 C4
GO:0009653	0.0054673	0.0161597	10	c50307_g1,c175986_g1,c137226_g1,c166189_g5,c174734_g2,c174202_g4,c144964_g1,c176578_g1,c175665_g2,c14574_g1	411	anatomical structure morphogenesis	5	5	0	0	0.5	0.5	0	0	C1 C2 C3 C4
GO:0032879	0.000651368	0.00233992	10	c171834_g2,c156551_g1,c167217_g1,c167845_g2,c167845_g3,c133972_g2,c302384_g1,c153702_g1,c131766_g1,c176394_g1	319	regulation of localization	5	5	0	0	0.5	0.5	0	0	C1 C2 C3 C4
GO:0051239	3.37352e-05	0.000144535	9	c171834_g2,c156551_g1,c167217_g1,c167845_g2,c167845_g3,c167270_g10,c133972_g2,c302384_g1,c153702_g1	157	regulation of multicellular organismal process	4	5	0	0	0.444444	0.555556	0	0	C1 C2 C3 C4
GO:0032989	0.0163839	0.0439729	7	c50307_g1,c175986_g1,c137226_g1,c166189_g5,c174734_g2,c176578_g1,c175665_g2	281	cellular component morphogenesis	5	2	0	0	0.714286	0.285714	0	0	C1 C2 C3 C4
GO:0008219	0.00879815	0.0247514	7	c177523_g5,c175048_g1,c163916_g2,c168765_g3,c177156_g1,c176404_g3,c158737_g1	158	cell death	2	4	1	0	0.285714	0.571429	0.142857	0	C1 C2 C3 C4
GO:0010243	0.00633972	0.0185041	5	c177288_g4,c170486_g6,c170744_g3,c175528_g5,c157385_g6	98	response to organonitrogen compound	0	0	5	0	0	0	1	0	C1 C2 C3 C4
GO:1901698	0.00633972	0.0185041	5	c177288_g4,c170486_g6,c170744_g3,c175528_g5,c157385_g6	98	response to nitrogen compound	0	0	5	0	0	0	1	0	C1 C2 C3 C4
GO:0019725	7.1732e-08	3.56371e-07	14	c50307_g1,c164091_g1,c140252_g2,c161144_g1,c163020_g1,c162436_g4,c166267_g1,c156418_g3,c168554_g1,c165936_g5,c163773_g2,c172564_g1,c165632_g4,c169763_g1	251	cellular homeostasis	5	9	0	0	0.357143	0.642857	0	0	C1 C2 C4
GO:0006790	0.00343539	0.0105548	10	c166320_g6,c178505_g1,c168499_g8,c158544_g1,c171712_g1,c174105_g1,c74909_g1,c169692_g1,c95125_g1,c166642_g1	376	sulfur compound metabolic process	3	4	3	0	0.3	0.4	0.3	0	C1 C2 C4
GO:0006575	0.0130043	0.0355147	7	c171111_g15,c157922_g1,c119934_g1,c178035_g6,c169442_g1,c172558_g3,c169692_g1	282	cellular modified amino acid metabolic process	4	3	0	0	0.571429	0.428571	0	0	C1 C2 C4
GO:0007530	0.0115137	0.0317953	6	c106448_g1,c117519_g1,c129338_g1,c163558_g1,c174851_g5,c176020_g1	189	sex determination	0	4	2	0	0	0.666667	0.333333	0	C1 C2 C4
GO:0007531	0.0115137	0.0317953	6	c106448_g1,c117519_g1,c129338_g1,c163558_g1,c174851_g5,c176020_g1	189	mating type determination	0	4	2	0	0	0.666667	0.333333	0	C1 C2 C4
GO:0042168	3.05824e-11	1.6607e-10	16	c171111_g15,c152947_g1,c164786_g1,c142028_g1,c161305_g1,c169442_g1,c172558_g3,c172291_g2,c173018_g4,c156533_g2,c167353_g3,c126168_g1,c149147_g1,c133763_g1,c158826_g2,c150697_g1	222	heme metabolic process	7	8	1	0	0.4375	0.5	0.0625	0	C1 C3 C4
GO:0042221	0.0016615	0.00538835	12	c169391_g1,c50307_g1,c177288_g4,c156248_g1,c170486_g6,c170744_g3,c175528_g5,c157385_g6,c172146_g4,c150421_g1,c34234_g1,c157977_g1	365	response to chemical	3	3	6	0	0.25	0.25	0.5	0	C1 C3 C4
GO:0050790	0.00129306	0.00447302	9	c140346_g1,c176578_g1,c167804_g1,c95338_g1,c177634_g4,c150712_g1,c159236_g1,c141468_g1,c168765_g3	198	regulation of catalytic activity	3	5	1	0	0.333333	0.555556	0.111111	0	C1 C3 C4
GO:0065009	0.00129306	0.00447302	9	c140346_g1,c176578_g1,c167804_g1,c95338_g1,c177634_g4,c150712_g1,c159236_g1,c141468_g1,c168765_g3	198	regulation of molecular function	3	5	1	0	0.333333	0.555556	0.111111	0	C1 C3 C4
GO:0009719	0.000732787	0.0026123	8	c169391_g1,c177288_g4,c170486_g6,c170744_g3,c175528_g5,c157385_g6,c172146_g4,c150421_g1	159	response to endogenous stimulus	0	2	6	0	0	0.25	0.75	0	C1 C3 C4
GO:0010033	0.00128045	0.00447302	8	c169391_g1,c177288_g4,c170486_g6,c170744_g3,c175528_g5,c157385_g6,c172146_g4,c150421_g1	176	response to organic substance	0	2	6	0	0	0.25	0.75	0	C1 C3 C4
GO:0070887	0.000766719	0.00271256	8	c169391_g1,c177288_g4,c170486_g6,c170744_g3,c175528_g5,c157385_g6,c172146_g4,c150421_g1	158	cellular response to chemical stimulus	0	2	6	0	0	0.25	0.75	0	C1 C3 C4
GO:0071495	0.000541699	0.00199192	8	c169391_g1,c177288_g4,c170486_g6,c170744_g3,c175528_g5,c157385_g6,c172146_g4,c150421_g1	149	cellular response to endogenous stimulus	0	2	6	0	0	0.25	0.75	0	C1 C3 C4
GO:0009725	0.000574339	0.00209544	7	c169391_g1,c170486_g6,c170744_g3,c175528_g5,c157385_g6,c172146_g4,c150421_g1	123	response to hormone	0	2	5	0	0	0.285714	0.714286	0	C1 C3 C4
GO:1901700	0.0135036	0.0366639	6	c177288_g4,c156248_g1,c170486_g6,c170744_g3,c175528_g5,c157385_g6	157	response to oxygen-containing compound	1	0	5	0	0.166667	0	0.833333	0	C1 C3 C4
GO:0048584	0.0102503	0.028664	5	c177288_g4,c168883_g1,c135958_g1,c169157_g4,c173651_g2	93	positive regulation of response to stimulus	1	3	1	0	0.2	0.6	0.2	0	C1 C3 C4
GO:0007155	1.05741e-06	4.84126e-06	12	c109066_g3,c176609_g1,c177996_g1,c178441_g1,c178389_g1,c169691_g5,c94577_g1,c166228_g3,c177912_g3,c175048_g1,c343988_g1,c176571_g6	178	cell adhesion	10	2	0	0	0.833333	0.166667	0	0	C1 C4
GO:0098609	1.04755e-06	4.84126e-06	12	c109066_g3,c176609_g1,c177996_g1,c178441_g1,c178389_g1,c169691_g5,c94577_g1,c166228_g3,c177912_g3,c175048_g1,c343988_g1,c176571_g6	177	cell-cell adhesion	10	2	0	0	0.833333	0.166667	0	0	C1 C4
GO:0031324	0.0177943	0.0474853	8	c169891_g2,c140346_g1,c167857_g2,c176578_g1,c175466_g1,c177634_g4,c121357_g1,c169066_g2	277	negative regulation of cellular metabolic process	2	5	1	0	0.25	0.625	0.125	0	C1 C4
GO:0032259	0.00494382	0.0147055	7	c164220_g2,c163013_g1,c162464_g2,c178401_g1,c143871_g2,c165781_g3,c176210_g4	239	methylation	4	3	0	0	0.571429	0.428571	0	0	C1 C4
GO:0043414	0.00494382	0.0147055	7	c164220_g2,c163013_g1,c162464_g2,c178401_g1,c143871_g2,c165781_g3,c176210_g4	239	macromolecule methylation	4	3	0	0	0.571429	0.428571	0	0	C1 C4
GO:0010941	0.0115743	0.0317953	6	c177523_g5,c175048_g1,c163916_g2,c168765_g3,c176404_g3,c158737_g1	127	regulation of cell death	1	4	1	0	0.166667	0.666667	0.166667	0	C1 C4
GO:0001906	0.00175222	0.00560469	5	c170002_g7,c170555_g12,c145329_g1,c176785_g1,c178712_g1	79	cell killing	3	2	0	0	0.6	0.4	0	0	C1 C4
GO:0019835	0.000108247	0.000421263	5	c170002_g7,c170555_g12,c145329_g1,c176785_g1,c178712_g1	59	cytolysis	3	2	0	0	0.6	0.4	0	0	C1 C4
GO:0031640	0.00175222	0.00560469	5	c170002_g7,c170555_g12,c145329_g1,c176785_g1,c178712_g1	79	killing of cells of other organism	3	2	0	0	0.6	0.4	0	0	C1 C4
GO:0044364	0.00207489	0.00659167	5	c170002_g7,c170555_g12,c145329_g1,c176785_g1,c178712_g1	81	disruption of cells of other organism	3	2	0	0	0.6	0.4	0	0	C1 C4
GO:0051715	0.000108247	0.000421263	5	c170002_g7,c170555_g12,c145329_g1,c176785_g1,c178712_g1	59	cytolysis in other organism	3	2	0	0	0.6	0.4	0	0	C1 C4
GO:0009967	0.00434076	0.0130783	5	c177288_g4,c168883_g1,c135958_g1,c169157_g4,c173651_g2	75	positive regulation of signal transduction	1	3	1	0	0.2	0.6	0.2	0	C1 C4
GO:0010647	0.00434076	0.0130783	5	c177288_g4,c168883_g1,c135958_g1,c169157_g4,c173651_g2	75	positive regulation of cell communication	1	3	1	0	0.2	0.6	0.2	0	C1 C4
GO:0023056	0.00434076	0.0130783	5	c177288_g4,c168883_g1,c135958_g1,c169157_g4,c173651_g2	75	positive regulation of signaling	1	3	1	0	0.2	0.6	0.2	0	C1 C4
GO:0051883	0.00851059	0.0240875	4	c170555_g12,c145329_g1,c176785_g1,c178712_g1	75	killing of cells in other organism involved in symbiotic interaction	3	1	0	0	0.75	0.25	0	0	C1 C4

## Sheet: B. C3
Supplementary Table 3B. Results of the over-representation test performed with the GO-BP terms within the different categories of the clustering of discriminant microbial gene expression values. GO-BP in red are the ones specific of category in the clustering of VIP > 1 genes. The column "Clustered Category" represents the node where a GO-BP is included in Fig. 4A.
GO-BP term	P	FDR	numDEInCat	Transcripts	numInCat	Term	Bact_genes	Fungi_genes	Virus_genes	Archaea_genes	Bact_genes	Fungi_genes	Virus_genes	Archaea_genes	Clusters Venn	Clustered Category
GO:0048731	0.000953759	0.00309309	4	c174506_g4,c155003_g3,c176666_g7,c173906_g1	29	system development	2	2	0	0	0.5	0.5	0	0	C3	Immune response and angiogenesis
GO:0001819	0.000351272	0.0011974	3	c155003_g3,c176666_g7,c168844_g6	10	positive regulation of cytokine production	2	1	0	0	0.666667	0.333333	0	0	C3	Immune response and angiogenesis
GO:0031349	0.000351272	0.0011974	3	c155003_g3,c176666_g7,c168844_g6	10	positive regulation of defense response	2	1	0	0	0.666667	0.333333	0	0	C3	Immune response and angiogenesis
GO:0045087	0.0149278	0.0331965	3	c155003_g3,c176666_g7,c168844_g6	28	innate immune response	2	1	0	0	0.666667	0.333333	0	0	C3	Immune response and angiogenesis
GO:0050778	0.00105022	0.00335157	3	c155003_g3,c176666_g7,c168844_g6	14	positive regulation of immune response	2	1	0	0	0.666667	0.333333	0	0	C3	Immune response and angiogenesis
GO:0001525	0.00608566	0.0158771	2	c155003_g3,c176666_g7	8	angiogenesis	2	0	0	0	1	0	0	0	C3	Immune response and angiogenesis
GO:0001568	0.00608566	0.0158771	2	c155003_g3,c176666_g7	8	blood vessel development	2	0	0	0	1	0	0	0	C3	Immune response and angiogenesis
GO:0006935	0.00448861	0.0122584	2	c174506_g4,c173906_g1	3	chemotaxis	0	2	0	0	0	1	0	0	C3	Immune response and angiogenesis
GO:0048514	0.00608566	0.0158771	2	c155003_g3,c176666_g7	8	blood vessel morphogenesis	2	0	0	0	1	0	0	0	C3	Immune response and angiogenesis
GO:0048585	0.00397616	0.0110528	6	c167542_g1,c174383_g3,c174833_g2,c173820_g5,c172675_g2,c161652_g1	92	negative regulation of response to stimulus	3	3	0	0	0.5	0.5	0	0	C3	Negative regulation of cell communication and signalling
GO:0010648	0.00199777	0.00601909	3	c167542_g1,c174383_g3,c172675_g2	15	negative regulation of cell communication	2	1	0	0	0.666667	0.333333	0	0	C3	Negative regulation of cell communication and signalling
GO:0023057	0.00199777	0.00601909	3	c167542_g1,c174383_g3,c172675_g2	15	negative regulation of signaling	2	1	0	0	0.666667	0.333333	0	0	C3	Negative regulation of cell communication and signalling
GO:0009968	0.0116949	0.0277234	2	c167542_g1,c174383_g3	13	negative regulation of signal transduction	2	0	0	0	1	0	0	0	C3	Negative regulation of cell communication and signalling
GO:0030029	0.0056226	0.0149191	7	c177951_g1,c176929_g1,c177849_g3,c176717_g5,c172020_g1,c164115_g5,c173806_g2	118	actin filament-based process	4	2	1	0	0.571429	0.285714	0.142857	0	C3	Regulation of cellular component biogenesis
GO:0031334	0.0079579	0.0200883	6	c177951_g1,c176929_g1,c177849_g3,c176717_g5,c172020_g1,c164115_g5	84	positive regulation of protein-containing complex assembly	4	1	1	0	0.666667	0.166667	0.166667	0	C3	Regulation of cellular component biogenesis
GO:0032535	0.0075492	0.0192649	6	c177951_g1,c176929_g1,c177849_g3,c176717_g5,c172020_g1,c164115_g5	88	regulation of cellular component size	4	1	1	0	0.666667	0.166667	0.166667	0	C3	Regulation of cellular component biogenesis
GO:0032970	0.0075492	0.0192649	6	c177951_g1,c176929_g1,c177849_g3,c176717_g5,c172020_g1,c164115_g5	88	regulation of actin filament-based process	4	1	1	0	0.666667	0.166667	0.166667	0	C3	Regulation of cellular component biogenesis
GO:0043254	0.0127127	0.0291022	6	c177951_g1,c176929_g1,c177849_g3,c176717_g5,c172020_g1,c164115_g5	94	regulation of protein-containing complex assembly	4	1	1	0	0.666667	0.166667	0.166667	0	C3	Regulation of cellular component biogenesis
GO:0044087	0.0209188	0.0451723	6	c177951_g1,c176929_g1,c177849_g3,c176717_g5,c172020_g1,c164115_g5	103	regulation of cellular component biogenesis	4	1	1	0	0.666667	0.166667	0.166667	0	C3	Regulation of cellular component biogenesis
GO:0044089	0.0079579	0.0200883	6	c177951_g1,c176929_g1,c177849_g3,c176717_g5,c172020_g1,c164115_g5	84	positive regulation of cellular component biogenesis	4	1	1	0	0.666667	0.166667	0.166667	0	C3	Regulation of cellular component biogenesis
GO:0090066	0.0122765	0.0286657	6	c177951_g1,c176929_g1,c177849_g3,c176717_g5,c172020_g1,c164115_g5	93	regulation of anatomical structure size	4	1	1	0	0.666667	0.166667	0.166667	0	C3	Regulation of cellular component biogenesis
GO:0009566	0.0176589	0.0385361	5	c166028_g1,c174832_g1,c172467_g2,c164312_g2,c171895_g2	52	fertilization	3	2	0	0	0.6	0.4	0	0	C3
GO:0016570	0.00078492	0.00258139	5	c171486_g4,c177755_g1,c171420_g4,c172587_g1,c161850_g2	19	histone modification	0	5	0	0	0	1	0	0	C3
GO:0033037	0.00402572	0.0111243	4	c176737_g3,c172799_g3,c173911_g7,c151687_g1	33	polysaccharide localization	0	4	0	0	0	1	0	0	C3
GO:0044036	0.00353647	0.0100093	4	c175847_g1,c162649_g10,c174290_g9,c129997_g2	39	cell wall macromolecule metabolic process	0	2	2	0	0	0.5	0.5	0	C3
GO:0007267	0.00290944	0.00849194	3	c164943_g1,c161522_g7,c147058_g1	27	cell-cell signaling	1	1	1	0	0.333333	0.333333	0.333333	0	C3
GO:0031647	0.0143431	0.032203	3	c166199_g1,c170683_g6,c171261_g2	18	regulation of protein stability	1	2	0	0	0.333333	0.666667	0	0	C3
GO:0000723	0.0147424	0.0329411	2	c168864_g1,c172634_g2	9	telomere maintenance	0	2	0	0	0	1	0	0	C3
GO:0044091	0.0210301	0.0451723	2	c108649_g1,c172692_g2	13	membrane biogenesis	2	0	0	0	1	0	0	0	C3
GO:0009110	0.00115936	0.00358556	12	c173328_g2,c164097_g4,c170626_g3,c168056_g2,c173511_g1,c170447_g1,c164440_g5,c159385_g2,c165098_g4,c136786_g2,c168505_g4,c173424_g2	274	vitamin biosynthetic process	2	8	2	0	0.166667	0.666667	0.166667	0	C1 C2 C3
GO:0032940	0.0115295	0.0276117	8	c175332_g3,c163538_g1,c173328_g2,c176816_g6,c129997_g2,c175563_g2,c169325_g1,c174922_g2	175	secretion by cell	2	6	0	0	0.25	0.75	0	0	C1 C2 C3
GO:0044262	0.0136351	0.0309145	8	c171618_g2,c171532_g2,c160925_g1,c170081_g2,c164788_g4,c172397_g1,c169887_g7,c170447_g2	195	cellular carbohydrate metabolic process	2	5	0	1	0.25	0.625	0	0.125	C1 C2 C3
GO:0009235	0.0048045	0.0128211	7	c164097_g4,c170626_g3,c168056_g2,c170447_g1,c159385_g2,c168505_g4,c173424_g2	128	cobalamin metabolic process	1	4	2	0	0.142857	0.571429	0.285714	0	C1 C2 C3
GO:0008150	1.278002516e-315	5.9682717504e-313	1019	c166028_g1,c172926_g3,c174832_g1,c175332_g3,c169721_g2,c154681_g2,c166404_g7,c178091_g1,c163538_g1,c172467_g2,c164312_g2,c171895_g2,c178196_g1,c178090_g1,c175539_g4,c155194_g1,c160784_g3,c176389_g6,c160586_g2,c177772_g5,c164661_g4,c168376_g7,c175541_g6,c168471_g1,c177044_g4,c178218_g1,c178229_g2,c168864_g1,c172634_g2,c165404_g3,c173819_g1,c162649_g1,c177422_g2,c166994_g1,c171618_g2,c167485_g7,c17…	21986	biological_process	256	698	61	4	0.251227	0.684985	0.0598626	0.00392542	C1 C2 C3 C4
GO:0009987	5.84119e-266	1.36392e-263	912	c166028_g1,c172926_g3,c174832_g1,c175332_g3,c169721_g2,c154681_g2,c166404_g7,c178091_g1,c163538_g1,c172467_g2,c164312_g2,c171895_g2,c178196_g1,c178090_g1,c175539_g4,c155194_g1,c160784_g3,c176389_g6,c160586_g2,c177772_g5,c164661_g4,c168376_g7,c175541_g6,c168471_g1,c177044_g4,c178218_g1,c178229_g2,c168864_g1,c172634_g2,c165404_g3,c173819_g1,c162649_g1,c177422_g2,c166994_g1,c171618_g2,c167485_g7,c17…	19878	cellular process	228	623	59	2	0.25	0.683114	0.064693	0.00219298	C1 C2 C3 C4
GO:0008152	1.49706e-201	2.33042e-199	778	c166028_g1,c172926_g3,c174832_g1,c175332_g3,c154681_g2,c166404_g7,c178091_g1,c163538_g1,c172467_g2,c164312_g2,c171895_g2,c178196_g1,c178090_g1,c175539_g4,c155194_g1,c160784_g3,c176389_g6,c160586_g2,c177772_g5,c164661_g4,c168376_g7,c175541_g6,c168471_g1,c177044_g4,c178218_g1,c178229_g2,c168864_g1,c172634_g2,c165404_g3,c173819_g1,c162649_g1,c177422_g2,c166994_g1,c171618_g2,c167485_g7,c171351_g12,c1…	17956	metabolic process	206	520	50	2	0.264781	0.66838	0.0642674	0.00257069	C1 C2 C3 C4
GO:0071704	3.10366e-193	3.62352e-191	759	c166028_g1,c172926_g3,c174832_g1,c175332_g3,c154681_g2,c166404_g7,c178091_g1,c163538_g1,c172467_g2,c164312_g2,c171895_g2,c178196_g1,c178090_g1,c175539_g4,c155194_g1,c160784_g3,c176389_g6,c160586_g2,c177772_g5,c164661_g4,c168376_g7,c175541_g6,c168471_g1,c177044_g4,c178218_g1,c178229_g2,c168864_g1,c172634_g2,c165404_g3,c173819_g1,c162649_g1,c177422_g2,c166994_g1,c171618_g2,c167485_g7,c171351_g12,c1…	17694	organic substance metabolic process	203	505	50	1	0.267457	0.665349	0.0658762	0.00131752	C1 C2 C3 C4
GO:0044237	5.74642e-189	5.36716e-187	739	c166028_g1,c172926_g3,c174832_g1,c175332_g3,c154681_g2,c166404_g7,c178091_g1,c163538_g1,c172467_g2,c164312_g2,c171895_g2,c178196_g1,c178090_g1,c175539_g4,c155194_g1,c160784_g3,c176389_g6,c160586_g2,c177772_g5,c164661_g4,c168376_g7,c175541_g6,c168471_g1,c177044_g4,c178218_g1,c178229_g2,c168864_g1,c172634_g2,c165404_g3,c173819_g1,c162649_g1,c177422_g2,c166994_g1,c171618_g2,c167485_g7,c171351_g12,c1…	17136	cellular metabolic process	200	488	49	2	0.270636	0.660352	0.0663058	0.00270636	C1 C2 C3 C4
GO:0044238	3.45499e-179	2.68913e-177	722	c166028_g1,c172926_g3,c174832_g1,c175332_g3,c154681_g2,c166404_g7,c178091_g1,c163538_g1,c172467_g2,c164312_g2,c171895_g2,c178196_g1,c178090_g1,c175539_g4,c155194_g1,c160784_g3,c176389_g6,c160586_g2,c177772_g5,c164661_g4,c168376_g7,c175541_g6,c168471_g1,c177044_g4,c178218_g1,c178229_g2,c168864_g1,c172634_g2,c165404_g3,c173819_g1,c162649_g1,c177422_g2,c166994_g1,c171618_g2,c167485_g7,c171351_g12,c1…	16929	primary metabolic process	196	475	50	1	0.271468	0.657895	0.0692521	0.00138504	C1 C2 C3 C4
GO:0043170	9.38843e-159	6.26342e-157	651	c166028_g1,c172926_g3,c174832_g1,c175332_g3,c154681_g2,c166404_g7,c178091_g1,c163538_g1,c178196_g1,c178090_g1,c175539_g4,c155194_g1,c160784_g3,c176389_g6,c160586_g2,c177772_g5,c164661_g4,c168376_g7,c175541_g6,c168471_g1,c177044_g4,c178218_g1,c178229_g2,c168864_g1,c172634_g2,c165404_g3,c173819_g1,c162649_g1,c177422_g2,c166994_g1,c171618_g2,c167485_g7,c171351_g12,c158391_g1,c166281_g2,c153100_g1,c1…	14858	macromolecule metabolic process	172	431	48	0	0.264209	0.662058	0.0737327	0	C1 C2 C3 C4
GO:0044260	6.8022e-152	3.97079e-150	622	c166028_g1,c172926_g3,c174832_g1,c175332_g3,c154681_g2,c166404_g7,c178091_g1,c163538_g1,c178196_g1,c178090_g1,c175539_g4,c155194_g1,c160784_g3,c176389_g6,c160586_g2,c177772_g5,c164661_g4,c168376_g7,c175541_g6,c168471_g1,c177044_g4,c178218_g1,c178229_g2,c168864_g1,c172634_g2,c165404_g3,c173819_g1,c162649_g1,c177422_g2,c166994_g1,c171618_g2,c167485_g7,c171351_g12,c158391_g1,c166281_g2,c153100_g1,c1…	14117	cellular macromolecule metabolic process	163	412	47	0	0.262058	0.662379	0.0755627	0	C1 C2 C3 C4
GO:0006807	9.27695e-152	4.81371e-150	619	c172926_g3,c175332_g3,c154681_g2,c166404_g7,c178091_g1,c163538_g1,c172467_g2,c164312_g2,c171895_g2,c178196_g1,c178090_g1,c175539_g4,c155194_g1,c160784_g3,c177044_g4,c178218_g1,c178229_g2,c168864_g1,c172634_g2,c165404_g3,c173819_g1,c162649_g1,c177422_g2,c166994_g1,c171618_g2,c167485_g7,c171351_g12,c158391_g1,c166281_g2,c153100_g1,c157400_g1,c4345_g1,c167381_g1,c147492_g3,c173002_g1,c167030_g6,c152…	14789	nitrogen compound metabolic process	181	397	40	1	0.292407	0.641357	0.0646204	0.00161551	C1 C2 C3 C4
GO:0034641	1.40391e-144	5.96022e-143	594	c172926_g3,c175332_g3,c154681_g2,c166404_g7,c178091_g1,c163538_g1,c172467_g2,c164312_g2,c171895_g2,c178196_g1,c178090_g1,c175539_g4,c155194_g1,c160784_g3,c177044_g4,c178218_g1,c178229_g2,c168864_g1,c172634_g2,c165404_g3,c173819_g1,c162649_g1,c177422_g2,c166994_g1,c171618_g2,c167485_g7,c171351_g12,c158391_g1,c166281_g2,c153100_g1,c157400_g1,c4345_g1,c167381_g1,c147492_g3,c173002_g1,c167030_g6,c152…	14155	cellular nitrogen compound metabolic process	176	380	37	1	0.296296	0.639731	0.0622896	0.0016835	C1 C2 C3 C4
GO:1901360	7.92898e-141	3.08569e-139	573	c172926_g3,c175332_g3,c154681_g2,c166404_g7,c178091_g1,c163538_g1,c172467_g2,c164312_g2,c171895_g2,c178196_g1,c178090_g1,c175539_g4,c160784_g3,c177044_g4,c178218_g1,c178229_g2,c168864_g1,c172634_g2,c165404_g3,c173819_g1,c162649_g1,c177422_g2,c166994_g1,c171618_g2,c167485_g7,c171351_g12,c158391_g1,c166281_g2,c153100_g1,c157400_g1,c4345_g1,c167381_g1,c147492_g3,c173002_g1,c167030_g6,c152380_g1,c167…	13346	organic cyclic compound metabolic process	171	363	38	1	0.298429	0.633508	0.0663176	0.0017452	C1 C2 C3 C4
GO:0046483	1.24936e-138	3.88966e-137	567	c172926_g3,c175332_g3,c154681_g2,c166404_g7,c178091_g1,c163538_g1,c172467_g2,c164312_g2,c171895_g2,c178196_g1,c178090_g1,c175539_g4,c160784_g3,c177044_g4,c178218_g1,c178229_g2,c168864_g1,c172634_g2,c165404_g3,c173819_g1,c162649_g1,c177422_g2,c166994_g1,c171618_g2,c167485_g7,c171351_g12,c158391_g1,c166281_g2,c153100_g1,c157400_g1,c4345_g1,c167381_g1,c147492_g3,c173002_g1,c167030_g6,c152380_g1,c167…	13244	heterocycle metabolic process	170	358	38	1	0.299824	0.631393	0.0670194	0.00176367	C1 C2 C3 C4
GO:0006725	5.02652e-134	1.46712e-132	556	c172926_g3,c175332_g3,c154681_g2,c166404_g7,c178091_g1,c163538_g1,c172467_g2,c164312_g2,c171895_g2,c178196_g1,c178090_g1,c175539_g4,c160784_g3,c177044_g4,c178218_g1,c178229_g2,c168864_g1,c172634_g2,c165404_g3,c173819_g1,c162649_g1,c177422_g2,c166994_g1,c171618_g2,c167485_g7,c171351_g12,c158391_g1,c166281_g2,c153100_g1,c157400_g1,c4345_g1,c167381_g1,c147492_g3,c173002_g1,c167030_g6,c152380_g1,c167…	13143	cellular aromatic compound metabolic process	169	349	37	1	0.303957	0.627698	0.0665468	0.00179856	C1 C2 C3 C4
GO:0065007	3.40102e-146	1.58828e-144	552	c169721_g2,c154681_g2,c166404_g7,c178091_g1,c175539_g4,c177044_g4,c178218_g1,c178229_g2,c168864_g1,c172634_g2,c173819_g1,c162649_g1,c177422_g2,c166994_g1,c171618_g2,c167485_g7,c171351_g12,c158391_g1,c166281_g2,c153100_g1,c157400_g1,c4345_g1,c167381_g1,c147492_g3,c173002_g1,c167030_g6,c152380_g1,c167506_g3,c164010_g5,c172318_g4,c165906_g5,c178279_g5,c178279_g6,c178822_g1,c178110_g2,c164634_g5,c166…	11057	biological regulation	150	361	41	0	0.271739	0.653986	0.0742754	0	C1 C2 C3 C4
GO:0006139	6.28986e-130	1.72786e-128	538	c172926_g3,c175332_g3,c154681_g2,c166404_g7,c178091_g1,c163538_g1,c172467_g2,c164312_g2,c171895_g2,c178196_g1,c178090_g1,c175539_g4,c160784_g3,c177044_g4,c178218_g1,c178229_g2,c168864_g1,c172634_g2,c165404_g3,c173819_g1,c162649_g1,c177422_g2,c166994_g1,c171618_g2,c167485_g7,c171351_g12,c158391_g1,c166281_g2,c153100_g1,c157400_g1,c4345_g1,c167381_g1,c147492_g3,c173002_g1,c167030_g6,c152380_g1,c167…	12595	nucleobase-containing compound metabolic process	162	338	37	1	0.301115	0.628253	0.0687732	0.00185874	C1 C2 C3 C4
GO:0050789	5.81111e-140	2.08753e-138	534	c169721_g2,c154681_g2,c166404_g7,c178091_g1,c175539_g4,c177044_g4,c178218_g1,c178229_g2,c173819_g1,c162649_g1,c177422_g2,c166994_g1,c171618_g2,c167485_g7,c171351_g12,c158391_g1,c166281_g2,c153100_g1,c157400_g1,c4345_g1,c167381_g1,c147492_g3,c173002_g1,c167030_g6,c152380_g1,c167506_g3,c164010_g5,c172318_g4,c165906_g5,c178279_g5,c178279_g6,c178822_g1,c178110_g2,c164634_g5,c166405_g1,c171150_g2,c178…	10715	regulation of biological process	146	347	41	0	0.273408	0.649813	0.076779	0	C1 C2 C3 C4
GO:0050794	1.00056e-139	3.33757e-138	526	c169721_g2,c154681_g2,c166404_g7,c178091_g1,c175539_g4,c177044_g4,c178218_g1,c178229_g2,c173819_g1,c162649_g1,c177422_g2,c166994_g1,c171618_g2,c167485_g7,c171351_g12,c158391_g1,c166281_g2,c153100_g1,c157400_g1,c4345_g1,c167381_g1,c147492_g3,c173002_g1,c167030_g6,c152380_g1,c167506_g3,c164010_g5,c172318_g4,c165906_g5,c178279_g5,c178279_g6,c178822_g1,c178110_g2,c164634_g5,c166405_g1,c171150_g2,c178…	10470	regulation of cellular process	142	343	41	0	0.269962	0.652091	0.0779468	0	C1 C2 C3 C4
GO:0009058	3.81018e-115	8.89677e-114	504	c172926_g3,c175332_g3,c154681_g2,c166404_g7,c178091_g1,c178090_g1,c175539_g4,c155194_g1,c160784_g3,c177044_g4,c178218_g1,c178229_g2,c168864_g1,c172634_g2,c165404_g3,c173819_g1,c162649_g1,c177422_g2,c166994_g1,c171618_g2,c167485_g7,c171351_g12,c158391_g1,c166281_g2,c153100_g1,c157400_g1,c4345_g1,c167381_g1,c147492_g3,c173002_g1,c167030_g6,c152380_g1,c167506_g3,c164010_g5,c172318_g4,c165906_g5,c178…	12097	biosynthetic process	162	310	32	0	0.321429	0.615079	0.0634921	0	C1 C2 C3 C4
GO:1901576	2.08822e-115	5.30775e-114	504	c172926_g3,c175332_g3,c154681_g2,c166404_g7,c178091_g1,c178090_g1,c175539_g4,c155194_g1,c160784_g3,c177044_g4,c178218_g1,c178229_g2,c168864_g1,c172634_g2,c165404_g3,c173819_g1,c162649_g1,c177422_g2,c166994_g1,c171618_g2,c167485_g7,c171351_g12,c158391_g1,c166281_g2,c153100_g1,c157400_g1,c4345_g1,c167381_g1,c147492_g3,c173002_g1,c167030_g6,c152380_g1,c167506_g3,c164010_g5,c172318_g4,c165906_g5,c178…	12079	organic substance biosynthetic process	162	310	32	0	0.321429	0.615079	0.0634921	0	C1 C2 C3 C4
GO:0044249	2.15947e-115	5.30775e-114	501	c172926_g3,c175332_g3,c154681_g2,c166404_g7,c178091_g1,c178090_g1,c175539_g4,c155194_g1,c160784_g3,c177044_g4,c178218_g1,c178229_g2,c168864_g1,c172634_g2,c165404_g3,c173819_g1,c162649_g1,c177422_g2,c166994_g1,c171618_g2,c167485_g7,c171351_g12,c158391_g1,c166281_g2,c153100_g1,c157400_g1,c4345_g1,c167381_g1,c147492_g3,c173002_g1,c167030_g6,c152380_g1,c167506_g3,c164010_g5,c172318_g4,c165906_g5,c178…	11966	cellular biosynthetic process	161	308	32	0	0.321357	0.61477	0.0638723	0	C1 C2 C3 C4
GO:0051179	1.03948e-101	2.3116e-100	407	c175332_g3,c154681_g2,c166404_g7,c178091_g1,c163538_g1,c160784_g3,c177044_g4,c178218_g1,c178229_g2,c165404_g3,c173819_g1,c158391_g1,c153100_g1,c157400_g1,c4345_g1,c167381_g1,c147492_g3,c173002_g1,c167030_g6,c152380_g1,c167506_g3,c164010_g5,c172318_g4,c165906_g5,c178279_g5,c178279_g6,c178822_g1,c178110_g2,c164634_g5,c166405_g1,c171150_g2,c178373_g5,c178681_g2,c161114_g1,c140854_g1,c155647_g1,c1133…	8463	localization	141	236	27	3	0.346437	0.579853	0.0663391	0.00737101	C1 C2 C3 C4
GO:0051234	1.94573e-96	3.95067e-95	391	c175332_g3,c154681_g2,c166404_g7,c178091_g1,c163538_g1,c160784_g3,c177044_g4,c178218_g1,c178229_g2,c165404_g3,c173819_g1,c158391_g1,c153100_g1,c157400_g1,c4345_g1,c167381_g1,c147492_g3,c173002_g1,c167030_g6,c152380_g1,c167506_g3,c164010_g5,c172318_g4,c165906_g5,c178279_g5,c178279_g6,c178822_g1,c178110_g2,c164634_g5,c166405_g1,c171150_g2,c178373_g5,c178681_g2,c161114_g1,c140854_g1,c155647_g1,c1133…	8263	establishment of localization	140	224	24	3	0.358056	0.57289	0.0613811	0.00767263	C1 C2 C3 C4
GO:0006810	1.41303e-97	2.99948e-96	389	c175332_g3,c154681_g2,c166404_g7,c178091_g1,c163538_g1,c160784_g3,c177044_g4,c178218_g1,c178229_g2,c165404_g3,c173819_g1,c158391_g1,c153100_g1,c157400_g1,c4345_g1,c167381_g1,c147492_g3,c173002_g1,c167030_g6,c152380_g1,c167506_g3,c164010_g5,c172318_g4,c165906_g5,c178279_g5,c178279_g6,c178822_g1,c178110_g2,c164634_g5,c166405_g1,c171150_g2,c178373_g5,c178681_g2,c161114_g1,c140854_g1,c155647_g1,c1133…	8160	transport	138	224	24	3	0.354756	0.575835	0.0616967	0.00771208	C1 C2 C3 C4
GO:0050896	4.98287e-88	9.308e-87	348	c177044_g4,c178218_g1,c178229_g2,c173819_g1,c171618_g2,c167485_g7,c153100_g1,c157400_g1,c4345_g1,c167381_g1,c147492_g3,c173002_g1,c167030_g6,c152380_g1,c167506_g3,c164010_g5,c172318_g4,c165906_g5,c178279_g5,c178279_g6,c178822_g1,c178110_g2,c164634_g5,c166405_g1,c171150_g2,c178373_g5,c178681_g2,c161114_g1,c140854_g1,c155647_g1,c113309_g1,c165823_g6,c243638_g1,c152542_g1,c53382_g1,c177047_g2,c17312…	6678	response to stimulus	94	223	31	0	0.270115	0.640805	0.0890805	0	C1 C2 C3 C4
GO:0019222	4.98661e-83	8.95673e-82	347	c154681_g2,c166404_g7,c178091_g1,c175539_g4,c177044_g4,c178218_g1,c178229_g2,c173819_g1,c162649_g1,c177422_g2,c166994_g1,c171618_g2,c167485_g7,c171351_g12,c158391_g1,c166281_g2,c153100_g1,c157400_g1,c4345_g1,c167381_g1,c147492_g3,c173002_g1,c167030_g6,c152380_g1,c167506_g3,c164010_g5,c172318_g4,c165906_g5,c178279_g5,c178279_g6,c178822_g1,c178110_g2,c164634_g5,c166405_g1,c171150_g2,c178373_g5,c178…	7609	regulation of metabolic process	117	203	27	0	0.337176	0.585014	0.0778098	0	C1 C2 C3 C4
GO:0019538	5.55827e-68	8.95074e-67	344	c166028_g1,c172926_g3,c174832_g1,c154681_g2,c166404_g7,c178091_g1,c178090_g1,c155194_g1,c160784_g3,c176389_g6,c160586_g2,c177772_g5,c164661_g4,c168376_g7,c175541_g6,c168471_g1,c177044_g4,c178218_g1,c178229_g2,c168864_g1,c172634_g2,c173819_g1,c162649_g1,c177422_g2,c166994_g1,c167485_g7,c4345_g1,c167381_g1,c147492_g3,c173002_g1,c167030_g6,c152380_g1,c167506_g3,c164010_g5,c172318_g4,c165906_g5,c1782…	8347	protein metabolic process	96	223	25	0	0.27907	0.648256	0.0726744	0	C1 C2 C3 C4
GO:0007154	2.98523e-92	5.80875e-91	337	c177044_g4,c178218_g1,c178229_g2,c173819_g1,c171618_g2,c167485_g7,c153100_g1,c157400_g1,c4345_g1,c167381_g1,c147492_g3,c173002_g1,c167030_g6,c152380_g1,c167506_g3,c164010_g5,c172318_g4,c165906_g5,c178279_g5,c178279_g6,c178822_g1,c178110_g2,c164634_g5,c166405_g1,c171150_g2,c178373_g5,c178681_g2,c161114_g1,c140854_g1,c155647_g1,c113309_g1,c165823_g6,c243638_g1,c152542_g1,c53382_g1,c177047_g2,c17312…	6193	cell communication	90	218	29	0	0.267062	0.646884	0.0860534	0	C1 C2 C3 C4
GO:0031323	8.51619e-81	1.47299e-79	336	c154681_g2,c166404_g7,c178091_g1,c175539_g4,c177044_g4,c178218_g1,c178229_g2,c173819_g1,c162649_g1,c177422_g2,c166994_g1,c171618_g2,c167485_g7,c171351_g12,c158391_g1,c166281_g2,c153100_g1,c157400_g1,c4345_g1,c167381_g1,c147492_g3,c173002_g1,c167030_g6,c152380_g1,c167506_g3,c164010_g5,c172318_g4,c165906_g5,c178279_g5,c178279_g6,c178822_g1,c178110_g2,c164634_g5,c166405_g1,c171150_g2,c178373_g5,c178…	7361	regulation of cellular metabolic process	116	193	27	0	0.345238	0.574405	0.0803571	0	C1 C2 C3 C4
GO:0051716	6.82053e-73	1.13757e-71	290	c173819_g1,c171618_g2,c167485_g7,c167030_g6,c152380_g1,c167506_g3,c164010_g5,c172318_g4,c165906_g5,c178279_g5,c178279_g6,c178822_g1,c178110_g2,c164634_g5,c166405_g1,c171150_g2,c178373_g5,c178681_g2,c161114_g1,c140854_g1,c155647_g1,c113309_g1,c165823_g6,c243638_g1,c152542_g1,c53382_g1,c177047_g2,c173126_g4,c173126_g5,c169768_g7,c170407_g2,c175338_g4,c157985_g1,c170163_g5,c146326_g1,c146931_g2,c149…	5615	cellular response to stimulus	75	186	29	0	0.258621	0.641379	0.1	0	C1 C2 C3 C4
GO:0071840	7.94165e-59	1.09081e-57	270	c166028_g1,c175332_g3,c154681_g2,c166404_g7,c178091_g1,c163538_g1,c178196_g1,c160784_g3,c177044_g4,c178218_g1,c178229_g2,c168864_g1,c172634_g2,c165404_g3,c173819_g1,c166281_g2,c153100_g1,c157400_g1,c4345_g1,c167381_g1,c147492_g3,c173002_g1,c167030_g6,c152380_g1,c167506_g3,c164010_g5,c172318_g4,c165906_g5,c178279_g5,c178279_g6,c178822_g1,c178110_g2,c164634_g5,c166405_g1,c171150_g2,c178373_g5,c1786…	6246	cellular component organization or biogenesis	98	157	15	0	0.362963	0.581481	0.0555556	0	C1 C2 C3 C4
GO:0080090	1.74736e-62	2.72005e-61	265	c154681_g2,c166404_g7,c178091_g1,c175539_g4,c177044_g4,c178218_g1,c178229_g2,c173819_g1,c162649_g1,c177422_g2,c166994_g1,c171618_g2,c167485_g7,c171351_g12,c158391_g1,c166281_g2,c153100_g1,c157400_g1,c4345_g1,c167381_g1,c147492_g3,c173002_g1,c166647_g3,c108649_g1,c172692_g2,c167676_g2,c169467_g3,c177572_g3,c166041_g2,c160623_g13,c170039_g2,c174451_g1,c173328_g2,c175882_g2,c177722_g1,c169768_g6,c17…	5463	regulation of primary metabolic process	85	154	26	0	0.320755	0.581132	0.0981132	0	C1 C2 C3 C4
GO:0060255	7.57695e-62	1.14143e-60	263	c154681_g2,c166404_g7,c178091_g1,c175539_g4,c177044_g4,c178218_g1,c178229_g2,c173819_g1,c162649_g1,c177422_g2,c166994_g1,c171618_g2,c167485_g7,c171351_g12,c158391_g1,c166281_g2,c153100_g1,c157400_g1,c4345_g1,c167381_g1,c147492_g3,c173002_g1,c166647_g3,c108649_g1,c172692_g2,c167676_g2,c169467_g3,c177572_g3,c166041_g2,c160623_g13,c170039_g2,c174451_g1,c173328_g2,c175882_g2,c177722_g1,c169768_g6,c17…	5414	regulation of macromolecule metabolic process	85	152	26	0	0.323194	0.577947	0.0988593	0	C1 C2 C3 C4
GO:0016043	3.53054e-57	4.71074e-56	261	c166028_g1,c175332_g3,c154681_g2,c166404_g7,c178091_g1,c163538_g1,c178196_g1,c160784_g3,c177044_g4,c178218_g1,c178229_g2,c168864_g1,c172634_g2,c165404_g3,c173819_g1,c166281_g2,c153100_g1,c157400_g1,c4345_g1,c167381_g1,c147492_g3,c173002_g1,c167030_g6,c152380_g1,c167506_g3,c164010_g5,c172318_g4,c165906_g5,c178279_g5,c178279_g6,c178822_g1,c178110_g2,c164634_g5,c166405_g1,c171150_g2,c178373_g5,c1786…	6013	cellular component organization	95	151	15	0	0.363985	0.578544	0.0574713	0	C1 C2 C3 C4
GO:0009889	8.20896e-62	1.19799e-60	254	c154681_g2,c166404_g7,c178091_g1,c175539_g4,c177044_g4,c178218_g1,c178229_g2,c173819_g1,c162649_g1,c177422_g2,c166994_g1,c171618_g2,c167485_g7,c171351_g12,c158391_g1,c166281_g2,c153100_g1,c157400_g1,c4345_g1,c167381_g1,c147492_g3,c173002_g1,c166647_g3,c108649_g1,c172692_g2,c167676_g2,c169467_g3,c177572_g3,c166041_g2,c160623_g13,c170039_g2,c174451_g1,c173328_g2,c175882_g2,c177722_g1,c169768_g6,c17…	5142	regulation of biosynthetic process	83	147	24	0	0.326772	0.57874	0.0944882	0	C1 C2 C3 C4
GO:0051171	1.06126e-61	1.50185e-60	254	c154681_g2,c166404_g7,c178091_g1,c175539_g4,c177044_g4,c178218_g1,c178229_g2,c173819_g1,c162649_g1,c177422_g2,c166994_g1,c171618_g2,c167485_g7,c171351_g12,c158391_g1,c166281_g2,c153100_g1,c157400_g1,c4345_g1,c167381_g1,c147492_g3,c173002_g1,c166647_g3,c108649_g1,c172692_g2,c167676_g2,c169467_g3,c177572_g3,c166041_g2,c160623_g13,c170039_g2,c174451_g1,c173328_g2,c175882_g2,c177722_g1,c169768_g6,c17…	5156	regulation of nitrogen compound metabolic process	83	147	24	0	0.326772	0.57874	0.0944882	0	C1 C2 C3 C4
GO:0051641	6.58906e-53	8.09761e-52	224	c175332_g3,c163538_g1,c177044_g4,c178218_g1,c178229_g2,c165404_g3,c173819_g1,c153100_g1,c157400_g1,c4345_g1,c167381_g1,c147492_g3,c173002_g1,c167030_g6,c152380_g1,c167506_g3,c164010_g5,c172318_g4,c165906_g5,c178279_g5,c178279_g6,c178822_g1,c178110_g2,c164634_g5,c166405_g1,c171150_g2,c178373_g5,c178681_g2,c161114_g1,c140854_g1,c155647_g1,c113309_g1,c165823_g6,c243638_g1,c152542_g1,c53382_g1,c17704…	4689	cellular localization	85	131	8	0	0.379464	0.584821	0.0357143	0	C1 C2 C3 C4
GO:0006793	2.6456e-48	3.08874e-47	213	c166028_g1,c174832_g1,c172467_g2,c164312_g2,c171895_g2,c175539_g4,c176389_g6,c160586_g2,c177772_g5,c164661_g4,c168376_g7,c175541_g6,c168471_g1,c177044_g4,c178218_g1,c178229_g2,c168864_g1,c172634_g2,c165404_g3,c173819_g1,c162649_g1,c177422_g2,c166994_g1,c167485_g7,c4345_g1,c167381_g1,c147492_g3,c173002_g1,c166647_g3,c178418_g1,c166041_g2,c160623_g13,c170039_g2,c174451_g1,c174290_g5,c171939_g3,c168…	4238	phosphorus metabolic process	56	139	18	0	0.262911	0.652582	0.084507	0	C1 C2 C3 C4
GO:1901564	4.12538e-40	4.69891e-39	213	c172926_g3,c175332_g3,c172467_g2,c164312_g2,c171895_g2,c178090_g1,c155194_g1,c160784_g3,c177044_g4,c178218_g1,c178229_g2,c168864_g1,c172634_g2,c165404_g3,c173819_g1,c108649_g1,c172692_g2,c178418_g1,c167676_g2,c169467_g3,c177572_g3,c166041_g2,c160623_g13,c170039_g2,c174451_g1,c178581_g1,c163982_g2,c171939_g3,c163106_g1,c171012_g3,c173328_g2,c175315_g1,c178579_g1,c164097_g4,c170626_g3,c168056_g2,c1…	5665	organonitrogen compound metabolic process	69	125	18	1	0.323944	0.586854	0.084507	0.00469484	C1 C2 C3 C4
GO:0051649	1.83067e-49	2.19211e-48	209	c175332_g3,c163538_g1,c177044_g4,c178218_g1,c178229_g2,c165404_g3,c173819_g1,c153100_g1,c157400_g1,c4345_g1,c167381_g1,c147492_g3,c173002_g1,c167030_g6,c152380_g1,c167506_g3,c164010_g5,c172318_g4,c165906_g5,c178279_g5,c178279_g6,c178822_g1,c178110_g2,c164634_g5,c166405_g1,c171150_g2,c178373_g5,c178681_g2,c161114_g1,c140854_g1,c155647_g1,c113309_g1,c165823_g6,c243638_g1,c152542_g1,c53382_g1,c17704…	4469	establishment of localization in cell	83	120	6	0	0.397129	0.574163	0.0287081	0	C1 C2 C3 C4
GO:0023052	8.34358e-54	1.08235e-52	198	c171618_g2,c167485_g7,c160548_g3,c166647_g3,c178418_g1,c163982_g2,c171939_g3,c168816_g1,c163106_g1,c171012_g3,c175882_g2,c177722_g1,c169768_g6,c178579_g1,c175690_g1,c171790_g3,c175925_g1,c178446_g6,c164440_g2,c167556_g4,c148697_g2,c152305_g3,c156374_g2,c158673_g1,c165464_g3,c136485_g1,c176787_g3,c174644_g2,c168084_g4,c145697_g2,c166745_g2,c170208_g3,c177451_g1,c174719_g3,c161369_g1,c164604_g2,c14…	3117	signaling	42	130	26	0	0.212121	0.656566	0.131313	0	C1 C2 C3 C4
GO:0007165	1.83815e-53	2.32005e-52	197	c171618_g2,c167485_g7,c160548_g3,c166647_g3,c178418_g1,c163982_g2,c171939_g3,c168816_g1,c163106_g1,c171012_g3,c175882_g2,c177722_g1,c169768_g6,c178579_g1,c175690_g1,c171790_g3,c175925_g1,c178446_g6,c164440_g2,c167556_g4,c148697_g2,c152305_g3,c156374_g2,c158673_g1,c165464_g3,c136485_g1,c176787_g3,c174644_g2,c168084_g4,c145697_g2,c166745_g2,c170208_g3,c177451_g1,c174719_g3,c161369_g1,c164604_g2,c14…	3095	signal transduction	41	130	26	0	0.208122	0.659898	0.13198	0	C1 C2 C3 C4
GO:0006996	2.22903e-36	2.42083e-35	177	c166028_g1,c175332_g3,c154681_g2,c166404_g7,c178091_g1,c163538_g1,c178196_g1,c160784_g3,c177044_g4,c178218_g1,c178229_g2,c168864_g1,c172634_g2,c165404_g3,c167030_g6,c152380_g1,c167506_g3,c164010_g5,c172318_g4,c165906_g5,c178279_g5,c178279_g6,c178822_g1,c178110_g2,c164634_g5,c166405_g1,c171150_g2,c178373_g5,c178681_g2,c161114_g1,c140854_g1,c155647_g1,c113309_g1,c165823_g6,c243638_g1,c152542_g1,c53…	4241	organelle organization	74	95	8	0	0.418079	0.536723	0.0451977	0	C1 C2 C3 C4
GO:0006950	7.19609e-36	7.63767e-35	164	c177044_g4,c178218_g1,c178229_g2,c173819_g1,c153100_g1,c157400_g1,c4345_g1,c167381_g1,c147492_g3,c173002_g1,c167030_g6,c152380_g1,c167506_g3,c164010_g5,c172318_g4,c165906_g5,c178279_g5,c178279_g6,c178822_g1,c178110_g2,c164634_g5,c166405_g1,c171150_g2,c178373_g5,c178681_g2,c161114_g1,c140854_g1,c155647_g1,c113309_g1,c165823_g6,c243638_g1,c152542_g1,c53382_g1,c177047_g2,c173126_g4,c173126_g5,c16976…	3957	response to stress	67	91	6	0	0.408537	0.554878	0.0365854	0	C1 C2 C3 C4
GO:0044085	1.74489e-34	1.77144e-33	160	c175332_g3,c154681_g2,c166404_g7,c178091_g1,c178196_g1,c177044_g4,c178218_g1,c178229_g2,c165404_g3,c166281_g2,c153100_g1,c157400_g1,c4345_g1,c167381_g1,c147492_g3,c173002_g1,c167030_g6,c152380_g1,c167506_g3,c164010_g5,c172318_g4,c165906_g5,c178279_g5,c178279_g6,c178822_g1,c178110_g2,c164634_g5,c166405_g1,c171150_g2,c178373_g5,c178681_g2,c161114_g1,c140854_g1,c155647_g1,c113309_g1,c165823_g6,c2436…	3843	cellular component biogenesis	61	90	9	0	0.38125	0.5625	0.05625	0	C1 C2 C3 C4
GO:0022607	1.66757e-33	1.65692e-32	151	c175332_g3,c154681_g2,c166404_g7,c178091_g1,c178196_g1,c177044_g4,c178218_g1,c178229_g2,c165404_g3,c166281_g2,c153100_g1,c157400_g1,c4345_g1,c167381_g1,c147492_g3,c173002_g1,c167030_g6,c152380_g1,c167506_g3,c164010_g5,c172318_g4,c165906_g5,c178279_g5,c178279_g6,c178822_g1,c178110_g2,c164634_g5,c166405_g1,c171150_g2,c178373_g5,c178681_g2,c161114_g1,c140854_g1,c155647_g1,c113309_g1,c165823_g6,c2436…	3586	cellular component assembly	58	84	9	0	0.384106	0.556291	0.0596026	0	C1 C2 C3 C4
GO:0033036	2.21128e-37	2.45873e-36	150	c154681_g2,c166404_g7,c178091_g1,c163538_g1,c160784_g3,c165404_g3,c173819_g1,c153100_g1,c157400_g1,c176882_g5,c108649_g1,c172692_g2,c173328_g2,c178094_g2,c175315_g1,c167696_g3,c164440_g2,c159662_g1,c265566_g1,c145697_g2,c174511_g4,c168113_g2,c173511_g1,c168089_g8,c165825_g5,c165161_g4,c176816_g6,c176464_g2,c174480_g1,c167119_g1,c170464_g4,c172042_g4,c165917_g1,c166344_g1,c174890_g2,c170421_g7,c17…	2609	macromolecule localization	46	98	6	0	0.306667	0.653333	0.04	0	C1 C2 C3 C4
GO:0009056	1.61235e-30	1.50594e-29	148	c154681_g2,c166404_g7,c178091_g1,c177044_g4,c178218_g1,c178229_g2,c158391_g1,c4345_g1,c167381_g1,c147492_g3,c173002_g1,c167030_g6,c152380_g1,c167506_g3,c164010_g5,c172318_g4,c165906_g5,c178279_g5,c178279_g6,c178822_g1,c178110_g2,c164634_g5,c166405_g1,c171150_g2,c178373_g5,c178681_g2,c161114_g1,c140854_g1,c155647_g1,c113309_g1,c165823_g6,c243638_g1,c152542_g1,c53382_g1,c177047_g2,c173126_g4,c17312…	3796	catabolic process	53	90	5	0	0.358108	0.608108	0.0337838	0	C1 C2 C3 C4
GO:0043933	2.4896e-35	2.58365e-34	147	c166028_g1,c154681_g2,c166404_g7,c178091_g1,c177044_g4,c178218_g1,c178229_g2,c165404_g3,c153100_g1,c157400_g1,c4345_g1,c167381_g1,c147492_g3,c173002_g1,c167030_g6,c152380_g1,c167506_g3,c164010_g5,c172318_g4,c165906_g5,c178279_g5,c178279_g6,c178822_g1,c178110_g2,c164634_g5,c166405_g1,c171150_g2,c178373_g5,c178681_g2,c161114_g1,c140854_g1,c155647_g1,c113309_g1,c165823_g6,c243638_g1,c152542_g1,c5338…	3439	protein-containing complex subunit organization	57	84	6	0	0.387755	0.571429	0.0408163	0	C1 C2 C3 C4
GO:0055085	1.89725e-33	1.84587e-32	143	c154681_g2,c166404_g7,c178091_g1,c163538_g1,c177044_g4,c178218_g1,c178229_g2,c4345_g1,c167381_g1,c147492_g3,c173002_g1,c167030_g6,c152380_g1,c167506_g3,c164010_g5,c172318_g4,c165906_g5,c178279_g5,c178279_g6,c178822_g1,c178110_g2,c164634_g5,c166405_g1,c171150_g2,c178373_g5,c178681_g2,c161114_g1,c140854_g1,c155647_g1,c113309_g1,c165823_g6,c243638_g1,c152542_g1,c53382_g1,c177047_g2,c173126_g4,c17312…	3415	transmembrane transport	59	72	12	0	0.412587	0.503497	0.0839161	0	C1 C2 C3 C4
GO:0044281	9.20607e-26	7.81679e-25	142	c172926_g3,c172467_g2,c164312_g2,c171895_g2,c178090_g1,c175539_g4,c165404_g3,c173819_g1,c176882_g5,c108649_g1,c172692_g2,c167676_g2,c169467_g3,c177572_g3,c166041_g2,c160623_g13,c170039_g2,c174451_g1,c163982_g2,c168816_g1,c173328_g2,c164097_g4,c170626_g3,c168056_g2,c172216_g1,c158338_g1,c175925_g1,c178446_g6,c173511_g1,c176816_g6,c176464_g2,c100128_g1,c174732_g2,c174124_g1,c177893_g3,c132675_g1,c1…	3982	small molecule metabolic process	54	80	7	1	0.380282	0.56338	0.0492958	0.00704225	C1 C2 C3 C4
GO:0065008	4.21958e-28	3.71801e-27	135	c177044_g4,c178218_g1,c178229_g2,c168864_g1,c172634_g2,c153100_g1,c157400_g1,c4345_g1,c167381_g1,c147492_g3,c173002_g1,c167030_g6,c152380_g1,c167506_g3,c164010_g5,c172318_g4,c165906_g5,c178279_g5,c178279_g6,c178822_g1,c178110_g2,c164634_g5,c166405_g1,c171150_g2,c178373_g5,c178681_g2,c161114_g1,c140854_g1,c155647_g1,c113309_g1,c165823_g6,c243638_g1,c152542_g1,c53382_g1,c177047_g2,c173126_g4,c17312…	3283	regulation of biological quality	52	78	5	0	0.385185	0.577778	0.037037	0	C1 C2 C3 C4
GO:0044248	1.16114e-27	1.00417e-26	132	c154681_g2,c166404_g7,c178091_g1,c177044_g4,c178218_g1,c178229_g2,c158391_g1,c4345_g1,c167381_g1,c147492_g3,c173002_g1,c167030_g6,c152380_g1,c167506_g3,c164010_g5,c172318_g4,c165906_g5,c178279_g5,c178279_g6,c178822_g1,c178110_g2,c164634_g5,c166405_g1,c171150_g2,c178373_g5,c178681_g2,c161114_g1,c140854_g1,c155647_g1,c113309_g1,c165823_g6,c243638_g1,c152542_g1,c53382_g1,c177047_g2,c173126_g4,c17312…	3409	cellular catabolic process	46	81	5	0	0.348485	0.613636	0.0378788	0	C1 C2 C3 C4
GO:0008104	1.26126e-32	1.20206e-31	131	c163538_g1,c160784_g3,c165404_g3,c173819_g1,c153100_g1,c157400_g1,c173328_g2,c178094_g2,c175315_g1,c167696_g3,c164440_g2,c159662_g1,c265566_g1,c174511_g4,c168113_g2,c173511_g1,c168089_g8,c165825_g5,c165161_g4,c176816_g6,c176464_g2,c174480_g1,c167119_g1,c170464_g4,c172042_g4,c165917_g1,c166344_g1,c174890_g2,c170421_g7,c171937_g1,c159385_g2,c164359_g2,c174454_g2,c176317_g8,c167032_g1,c178696_g2,c17…	2257	protein localization	44	82	5	0	0.335878	0.625954	0.0381679	0	C1 C2 C3 C4
GO:0045184	1.62414e-28	1.45861e-27	120	c163538_g1,c160784_g3,c165404_g3,c173819_g1,c153100_g1,c157400_g1,c173328_g2,c178094_g2,c175315_g1,c167696_g3,c164440_g2,c159662_g1,c265566_g1,c174511_g4,c168113_g2,c173511_g1,c168089_g8,c165825_g5,c165161_g4,c176816_g6,c176464_g2,c174480_g1,c167119_g1,c170464_g4,c172042_g4,c165917_g1,c166344_g1,c174890_g2,c170421_g7,c159385_g2,c167032_g1,c178696_g2,c177044_g2,c172637_g1,c169117_g8,c163818_g7,c17…	2171	establishment of protein localization	44	71	5	0	0.366667	0.591667	0.0416667	0	C1 C2 C3 C4
GO:0048518	1.15255e-22	9.44278e-22	117	c154681_g2,c166404_g7,c178091_g1,c177044_g4,c178218_g1,c178229_g2,c167485_g7,c4345_g1,c167381_g1,c147492_g3,c173002_g1,c167030_g6,c152380_g1,c167506_g3,c164010_g5,c172318_g4,c165906_g5,c178279_g5,c178279_g6,c178822_g1,c178110_g2,c164634_g5,c166405_g1,c171150_g2,c178373_g5,c178681_g2,c161114_g1,c140854_g1,c155647_g1,c113309_g1,c165823_g6,c243638_g1,c152542_g1,c53382_g1,c177047_g2,c173126_g4,c17312…	3178	positive regulation of biological process	50	61	6	0	0.42735	0.521368	0.0512821	0	C1 C2 C3 C4
GO:0070727	1.17026e-28	1.07159e-27	116	c165404_g3,c173819_g1,c153100_g1,c157400_g1,c178094_g2,c175315_g1,c167696_g3,c164440_g2,c159662_g1,c265566_g1,c174511_g4,c168113_g2,c173511_g1,c168089_g8,c165825_g5,c165161_g4,c176464_g2,c174480_g1,c167119_g1,c170464_g4,c172042_g4,c165917_g1,c166344_g1,c174890_g2,c170421_g7,c171937_g1,c164359_g2,c174454_g2,c176317_g8,c167032_g1,c178696_g2,c177044_g2,c172637_g1,c169117_g8,c175664_g4,c166442_g3,c18…	2018	cellular macromolecule localization	41	71	4	0	0.353448	0.612069	0.0344828	0	C1 C2 C3 C4
GO:0048522	3.21279e-21	2.45963e-20	113	c154681_g2,c166404_g7,c178091_g1,c177044_g4,c178218_g1,c178229_g2,c167485_g7,c4345_g1,c167381_g1,c147492_g3,c173002_g1,c167030_g6,c152380_g1,c167506_g3,c164010_g5,c172318_g4,c165906_g5,c178279_g5,c178279_g6,c178822_g1,c178110_g2,c164634_g5,c166405_g1,c171150_g2,c178373_g5,c178681_g2,c161114_g1,c140854_g1,c155647_g1,c113309_g1,c165823_g6,c243638_g1,c152542_g1,c53382_g1,c177047_g2,c173126_g4,c17312…	3151	positive regulation of cellular process	48	59	6	0	0.424779	0.522124	0.0530973	0	C1 C2 C3 C4
GO:0032501	7.37364e-24	6.14909e-23	112	c172926_g3,c175332_g3,c169721_g2,c178196_g1,c177044_g4,c178218_g1,c178229_g2,c153100_g1,c157400_g1,c4345_g1,c167381_g1,c147492_g3,c173002_g1,c167030_g6,c152380_g1,c167506_g3,c164010_g5,c172318_g4,c165906_g5,c178279_g5,c178279_g6,c178822_g1,c178110_g2,c164634_g5,c166405_g1,c171150_g2,c178373_g5,c178681_g2,c161114_g1,c140854_g1,c155647_g1,c113309_g1,c165823_g6,c243638_g1,c152542_g1,c53382_g1,c17704…	2764	multicellular organismal process	47	61	4	0	0.419643	0.544643	0.0357143	0	C1 C2 C3 C4
GO:0033554	4.50706e-22	3.62896e-21	110	c173819_g1,c167030_g6,c152380_g1,c167506_g3,c164010_g5,c172318_g4,c165906_g5,c178279_g5,c178279_g6,c178822_g1,c178110_g2,c164634_g5,c166405_g1,c171150_g2,c178373_g5,c178681_g2,c161114_g1,c140854_g1,c155647_g1,c113309_g1,c165823_g6,c243638_g1,c152542_g1,c53382_g1,c177047_g2,c173126_g4,c173126_g5,c169768_g7,c170407_g2,c175338_g4,c157985_g1,c170163_g5,c146326_g1,c146931_g2,c149109_g1,c153053_g1,c154…	3022	cellular response to stress	49	58	3	0	0.445455	0.527273	0.0272727	0	C1 C2 C3 C4
GO:0009893	9.40175e-20	6.55316e-19	101	c154681_g2,c166404_g7,c178091_g1,c177044_g4,c178218_g1,c178229_g2,c167485_g7,c4345_g1,c167381_g1,c147492_g3,c173002_g1,c167030_g6,c152380_g1,c167506_g3,c164010_g5,c172318_g4,c165906_g5,c178279_g5,c178279_g6,c178822_g1,c178110_g2,c164634_g5,c166405_g1,c171150_g2,c178373_g5,c178681_g2,c161114_g1,c140854_g1,c155647_g1,c113309_g1,c165823_g6,c243638_g1,c152542_g1,c53382_g1,c177047_g2,c173126_g4,c17312…	2813	positive regulation of metabolic process	40	56	5	0	0.39604	0.554455	0.049505	0	C1 C2 C3 C4
GO:0031325	5.57643e-20	3.94574e-19	101	c154681_g2,c166404_g7,c178091_g1,c177044_g4,c178218_g1,c178229_g2,c167485_g7,c4345_g1,c167381_g1,c147492_g3,c173002_g1,c167030_g6,c152380_g1,c167506_g3,c164010_g5,c172318_g4,c165906_g5,c178279_g5,c178279_g6,c178822_g1,c178110_g2,c164634_g5,c166405_g1,c171150_g2,c178373_g5,c178681_g2,c161114_g1,c140854_g1,c155647_g1,c113309_g1,c165823_g6,c243638_g1,c152542_g1,c53382_g1,c177047_g2,c173126_g4,c17312…	2804	positive regulation of cellular metabolic process	40	56	5	0	0.39604	0.554455	0.049505	0	C1 C2 C3 C4
GO:0006091	4.93108e-22	3.90308e-21	96	c172467_g2,c164312_g2,c171895_g2,c167030_g6,c152380_g1,c167506_g3,c164010_g5,c172318_g4,c165906_g5,c178279_g5,c178279_g6,c178822_g1,c178110_g2,c164634_g5,c166405_g1,c171150_g2,c178373_g5,c178681_g2,c161114_g1,c140854_g1,c155647_g1,c113309_g1,c165823_g6,c243638_g1,c152542_g1,c53382_g1,c177047_g2,c173126_g4,c173126_g5,c169768_g7,c170407_g2,c175338_g4,c157985_g1,c170163_g5,c146326_g1,c146931_g2,c149…	2422	generation of precursor metabolites and energy	40	52	3	1	0.416667	0.541667	0.03125	0.0104167	C1 C2 C3 C4
GO:0019637	1.13072e-16	7.33395e-16	95	c172467_g2,c164312_g2,c171895_g2,c175539_g4,c165404_g3,c173819_g1,c178418_g1,c171939_g3,c168816_g1,c163106_g1,c171012_g3,c173328_g2,c175315_g1,c164097_g4,c170626_g3,c166692_g4,c178446_g6,c156374_g2,c158673_g1,c174511_g4,c168113_g2,c168089_g8,c100128_g1,c174732_g2,c174124_g1,c170447_g1,c170421_g7,c124619_g1,c147099_g1,c163293_g1,c174789_g4,c149849_g1,c172059_g3,c168308_g7,c164121_g4,c149262_g1,c15…	2424	organophosphate metabolic process	33	58	4	0	0.347368	0.610526	0.0421053	0	C1 C2 C3 C4
GO:0009611	7.25959e-21	5.46811e-20	93	c177044_g4,c178218_g1,c178229_g2,c153100_g1,c157400_g1,c4345_g1,c167381_g1,c147492_g3,c173002_g1,c167030_g6,c152380_g1,c167506_g3,c164010_g5,c172318_g4,c165906_g5,c178279_g5,c178279_g6,c178822_g1,c178110_g2,c164634_g5,c166405_g1,c171150_g2,c178373_g5,c178681_g2,c161114_g1,c140854_g1,c155647_g1,c113309_g1,c165823_g6,c243638_g1,c152542_g1,c53382_g1,c177047_g2,c173126_g4,c173126_g5,c169768_g7,c17040…	2375	response to wounding	42	49	2	0	0.451613	0.526882	0.0215054	0	C1 C2 C3 C4
GO:0001775	2.84741e-21	2.21624e-20	92	c177044_g4,c178218_g1,c178229_g2,c153100_g1,c157400_g1,c4345_g1,c167381_g1,c147492_g3,c173002_g1,c167030_g6,c152380_g1,c167506_g3,c164010_g5,c172318_g4,c165906_g5,c178279_g5,c178279_g6,c178822_g1,c178110_g2,c164634_g5,c166405_g1,c171150_g2,c178373_g5,c178681_g2,c161114_g1,c140854_g1,c155647_g1,c113309_g1,c165823_g6,c243638_g1,c152542_g1,c53382_g1,c177047_g2,c173126_g4,c173126_g5,c169768_g7,c17040…	2326	cell activation	41	49	2	0	0.445652	0.532609	0.0217391	0	C1 C2 C3 C4
GO:0050817	1.16648e-20	8.51168e-20	92	c177044_g4,c178218_g1,c178229_g2,c153100_g1,c157400_g1,c4345_g1,c167381_g1,c147492_g3,c173002_g1,c167030_g6,c152380_g1,c167506_g3,c164010_g5,c172318_g4,c165906_g5,c178279_g5,c178279_g6,c178822_g1,c178110_g2,c164634_g5,c166405_g1,c171150_g2,c178373_g5,c178681_g2,c161114_g1,c140854_g1,c155647_g1,c113309_g1,c165823_g6,c243638_g1,c152542_g1,c53382_g1,c177047_g2,c173126_g4,c173126_g5,c169768_g7,c17040…	2362	coagulation	41	49	2	0	0.445652	0.532609	0.0217391	0	C1 C2 C3 C4
GO:0050878	1.16648e-20	8.51168e-20	92	c177044_g4,c178218_g1,c178229_g2,c153100_g1,c157400_g1,c4345_g1,c167381_g1,c147492_g3,c173002_g1,c167030_g6,c152380_g1,c167506_g3,c164010_g5,c172318_g4,c165906_g5,c178279_g5,c178279_g6,c178822_g1,c178110_g2,c164634_g5,c166405_g1,c171150_g2,c178373_g5,c178681_g2,c161114_g1,c140854_g1,c155647_g1,c113309_g1,c165823_g6,c243638_g1,c152542_g1,c53382_g1,c177047_g2,c173126_g4,c173126_g5,c169768_g7,c17040…	2362	regulation of body fluid levels	41	49	2	0	0.445652	0.532609	0.0217391	0	C1 C2 C3 C4
GO:0055114	2.02627e-20	1.4558e-19	90	c172467_g2,c164312_g2,c171895_g2,c167030_g6,c152380_g1,c167506_g3,c164010_g5,c172318_g4,c165906_g5,c178279_g5,c178279_g6,c178822_g1,c178110_g2,c164634_g5,c166405_g1,c171150_g2,c178373_g5,c178681_g2,c161114_g1,c140854_g1,c155647_g1,c113309_g1,c165823_g6,c243638_g1,c152542_g1,c53382_g1,c177047_g2,c173126_g4,c173126_g5,c169768_g7,c170407_g2,c175338_g4,c157985_g1,c170163_g5,c146326_g1,c146931_g2,c149…	2290	oxidation-reduction process	39	47	3	1	0.433333	0.522222	0.0333333	0.0111111	C1 C2 C3 C4
GO:0009894	8.54784e-19	5.87036e-18	89	c154681_g2,c166404_g7,c178091_g1,c177044_g4,c178218_g1,c178229_g2,c4345_g1,c167381_g1,c147492_g3,c173002_g1,c167030_g6,c152380_g1,c167506_g3,c164010_g5,c172318_g4,c165906_g5,c178279_g5,c178279_g6,c178822_g1,c178110_g2,c164634_g5,c166405_g1,c171150_g2,c178373_g5,c178681_g2,c161114_g1,c140854_g1,c155647_g1,c113309_g1,c165823_g6,c243638_g1,c152542_g1,c53382_g1,c177047_g2,c173126_g4,c173126_g5,c16976…	2446	regulation of catabolic process	40	48	1	0	0.449438	0.539326	0.011236	0	C1 C2 C3 C4
GO:1901135	8.82946e-15	5.28636e-14	88	c172467_g2,c164312_g2,c171895_g2,c165404_g3,c166041_g2,c160623_g13,c170039_g2,c174451_g1,c173328_g2,c164097_g4,c170626_g3,c178446_g6,c174511_g4,c168113_g2,c100128_g1,c174732_g2,c174124_g1,c170447_g1,c124619_g1,c147099_g1,c163293_g1,c174789_g4,c149849_g1,c172059_g3,c168308_g7,c175847_g1,c162649_g10,c174290_g9,c171532_g2,c152949_g1,c170830_g1,c158203_g2,c178084_g1,c164242_g1,c167470_g2,c102882_g1,c…	2393	carbohydrate derivative metabolic process	33	46	8	1	0.375	0.522727	0.0909091	0.0113636	C1 C2 C3 C4
GO:0009896	1.66916e-18	1.11357e-17	86	c154681_g2,c166404_g7,c178091_g1,c177044_g4,c178218_g1,c178229_g2,c4345_g1,c167381_g1,c147492_g3,c173002_g1,c167030_g6,c152380_g1,c167506_g3,c164010_g5,c172318_g4,c165906_g5,c178279_g5,c178279_g6,c178822_g1,c178110_g2,c164634_g5,c166405_g1,c171150_g2,c178373_g5,c178681_g2,c161114_g1,c140854_g1,c155647_g1,c113309_g1,c165823_g6,c243638_g1,c152542_g1,c53382_g1,c177047_g2,c173126_g4,c173126_g5,c16976…	2380	positive regulation of catabolic process	39	46	1	0	0.453488	0.534884	0.0116279	0	C1 C2 C3 C4
GO:0015980	1.6178e-18	1.09494e-17	83	c172467_g2,c164312_g2,c171895_g2,c167030_g6,c152380_g1,c167506_g3,c164010_g5,c172318_g4,c165906_g5,c178279_g5,c178279_g6,c178822_g1,c178110_g2,c164634_g5,c166405_g1,c171150_g2,c178373_g5,c178681_g2,c161114_g1,c140854_g1,c155647_g1,c113309_g1,c165823_g6,c243638_g1,c152542_g1,c53382_g1,c177047_g2,c173126_g4,c173126_g5,c169768_g7,c170407_g2,c175338_g4,c157985_g1,c170163_g5,c146326_g1,c146931_g2,c149…	2195	energy derivation by oxidation of organic compounds	36	44	3	0	0.433735	0.53012	0.0361446	0	C1 C2 C3 C4
GO:0006281	2.35814e-17	1.55106e-16	77	c167030_g6,c152380_g1,c167506_g3,c164010_g5,c172318_g4,c165906_g5,c178279_g5,c178279_g6,c178822_g1,c178110_g2,c164634_g5,c166405_g1,c171150_g2,c178373_g5,c178681_g2,c161114_g1,c140854_g1,c155647_g1,c113309_g1,c165823_g6,c243638_g1,c152542_g1,c53382_g1,c177047_g2,c173126_g4,c173126_g5,c169768_g7,c170407_g2,c175338_g4,c157985_g1,c170163_g5,c146326_g1,c146931_g2,c149109_g1,c153053_g1,c154635_g1,c157…	2055	DNA repair	32	43	2	0	0.415584	0.558442	0.025974	0	C1 C2 C3 C4
GO:0055086	4.69328e-15	2.84644e-14	72	c172467_g2,c164312_g2,c171895_g2,c165404_g3,c166041_g2,c160623_g13,c170039_g2,c174451_g1,c168816_g1,c178446_g6,c100128_g1,c174732_g2,c174124_g1,c170447_g1,c124619_g1,c147099_g1,c163293_g1,c174789_g4,c149849_g1,c172059_g3,c168308_g7,c149262_g1,c158508_g1,c152949_g1,c170830_g1,c158203_g2,c167470_g2,c102882_g1,c247549_g1,c158399_g1,c178603_g1,c168895_g1,c172159_g2,c136786_g2,c165500_g4,c176876_g1,c1…	1805	nucleobase-containing small molecule metabolic process	27	42	2	1	0.375	0.583333	0.0277778	0.0138889	C1 C2 C3 C4
GO:0015975	1.56092e-16	9.98562e-16	70	c167030_g6,c152380_g1,c167506_g3,c164010_g5,c172318_g4,c165906_g5,c178279_g5,c178279_g6,c178822_g1,c178110_g2,c164634_g5,c166405_g1,c171150_g2,c178373_g5,c178681_g2,c161114_g1,c140854_g1,c155647_g1,c113309_g1,c165823_g6,c243638_g1,c152542_g1,c53382_g1,c177047_g2,c173126_g4,c173126_g5,c169768_g7,c170407_g2,c175338_g4,c157985_g1,c170163_g5,c146326_g1,c146931_g2,c149109_g1,c153053_g1,c154635_g1,c157…	1903	energy derivation by oxidation of reduced inorganic compounds	32	35	3	0	0.457143	0.5	0.0428571	0	C1 C2 C3 C4
GO:0043446	1.59716e-16	1.00794e-15	70	c167030_g6,c152380_g1,c167506_g3,c164010_g5,c172318_g4,c165906_g5,c178279_g5,c178279_g6,c178822_g1,c178110_g2,c164634_g5,c166405_g1,c171150_g2,c178373_g5,c178681_g2,c161114_g1,c140854_g1,c155647_g1,c113309_g1,c165823_g6,c243638_g1,c152542_g1,c53382_g1,c177047_g2,c173126_g4,c173126_g5,c169768_g7,c170407_g2,c175338_g4,c157985_g1,c170163_g5,c146326_g1,c146931_g2,c149109_g1,c153053_g1,c154635_g1,c157…	1904	cellular alkane metabolic process	32	35	3	0	0.457143	0.5	0.0428571	0	C1 C2 C3 C4
GO:0051704	2.66079e-11	1.47928e-10	70	c166028_g1,c172926_g3,c174832_g1,c175332_g3,c169721_g2,c172467_g2,c164312_g2,c171895_g2,c178196_g1,c166281_g2,c176882_g5,c108649_g1,c172692_g2,c166041_g2,c160623_g13,c170039_g2,c174451_g1,c168816_g1,c159662_g1,c175178_g7,c174914_g2,c126737_g1,c165471_g1,c163091_g1,c169672_g1,c177462_g2,c168263_g2,c178558_g4,c177507_g4,c173422_g6,c174833_g2,c173820_g5,c172765_g1,c178614_g4,c174253_g7,c178377_g4,c1…	1661	multi-organism process	15	51	4	0	0.214286	0.728571	0.0571429	0	C1 C2 C3 C4
GO:0006082	3.35064e-11	1.81947e-10	68	c172926_g3,c178090_g1,c173819_g1,c176882_g5,c108649_g1,c172692_g2,c167676_g2,c169467_g3,c177572_g3,c163982_g2,c173328_g2,c172216_g1,c158338_g1,c175925_g1,c176816_g6,c176464_g2,c177893_g3,c132675_g1,c175338_g3,c178432_g1,c163426_g2,c164440_g5,c151064_g2,c164701_g3,c171527_g2,c158203_g2,c178084_g1,c172558_g4,c164242_g1,c178391_g3,c162424_g1,c178558_g4,c177120_g1,c136786_g2,c165243_g1,c176971_g6,c17…	2159	organic acid metabolic process	28	37	3	0	0.411765	0.544118	0.0441176	0	C1 C2 C3 C4
GO:0007049	2.44307e-16	1.52122e-15	61	c175332_g3,c154681_g2,c166404_g7,c178091_g1,c163538_g1,c178196_g1,c177044_g4,c178218_g1,c178229_g2,c165404_g3,c4345_g1,c167381_g1,c147492_g3,c173002_g1,c176882_g5,c167696_g3,c169411_g1,c152949_g1,c170830_g1,c178696_g2,c177044_g2,c172637_g1,c167470_g2,c102882_g1,c247549_g1,c158399_g1,c162246_g1,c162016_g3,c170336_g1,c155395_g1,c166441_g1,c175946_g3,c169118_g1,c178252_g2,c178620_g2,c177587_g1,c1730…	1210	cell cycle	18	39	4	0	0.295082	0.639344	0.0655738	0	C1 C2 C3 C4
GO:0022402	7.93308e-16	4.87467e-15	59	c175332_g3,c154681_g2,c166404_g7,c178091_g1,c163538_g1,c178196_g1,c177044_g4,c178218_g1,c178229_g2,c165404_g3,c4345_g1,c167381_g1,c147492_g3,c173002_g1,c176882_g5,c167696_g3,c169411_g1,c152949_g1,c170830_g1,c178696_g2,c177044_g2,c172637_g1,c167470_g2,c102882_g1,c247549_g1,c158399_g1,c162246_g1,c162016_g3,c170336_g1,c155395_g1,c166441_g1,c175946_g3,c169118_g1,c178252_g2,c178620_g2,c177587_g1,c1730…	1177	cell cycle process	18	37	4	0	0.305085	0.627119	0.0677966	0	C1 C2 C3 C4
GO:1901657	3.13681e-12	1.8085e-11	55	c172467_g2,c164312_g2,c171895_g2,c166041_g2,c160623_g13,c170039_g2,c174451_g1,c100128_g1,c174732_g2,c174124_g1,c170447_g1,c124619_g1,c147099_g1,c163293_g1,c174789_g4,c149849_g1,c158203_g2,c167470_g2,c102882_g1,c247549_g1,c158399_g1,c178603_g1,c168895_g1,c172159_g2,c136786_g2,c176876_g1,c175006_g3,c157239_g1,c173727_g1,c161193_g2,c170342_g2,c150289_g1,c121847_g1,c175189_g1,c167280_g4,c159454_g1,c1…	1391	glycosyl compound metabolic process	24	28	2	1	0.436364	0.509091	0.0363636	0.0181818	C1 C2 C3 C4
GO:1901575	4.14257e-09	2.14953e-08	49	c158391_g1,c166041_g2,c160623_g13,c170039_g2,c174451_g1,c168816_g1,c164097_g4,c170626_g3,c174914_g2,c126737_g1,c172059_g3,c168308_g7,c162649_g10,c174290_g9,c158203_g2,c178084_g1,c164242_g1,c170583_g1,c178696_g2,c168896_g4,c173237_g1,c166993_g3,c168594_g6,c170107_g3,c162424_g1,c176619_g1,c136786_g2,c162981_g1,c176971_g6,c161545_g1,c171736_g7,c171099_g3,c177958_g4,c178396_g2,c129197_g1,c170528_g1,c…	1271	organic substance catabolic process	13	32	4	0	0.265306	0.653061	0.0816327	0	C1 C2 C3 C4
GO:0044403	2.68764e-07	1.25513e-06	47	c166028_g1,c166281_g2,c176882_g5,c108649_g1,c172692_g2,c166041_g2,c160623_g13,c170039_g2,c174451_g1,c168816_g1,c159662_g1,c175178_g7,c174914_g2,c126737_g1,c165471_g1,c163091_g1,c169672_g1,c177462_g2,c168263_g2,c178558_g4,c177507_g4,c173422_g6,c174833_g2,c173820_g5,c174253_g7,c153536_g2,c163270_g1,c174003_g2,c120044_g1,c174355_g3,c177533_g2,c173957_g2,c164516_g1,c172938_g2,c109131_g1,c165846_g1,c1…	1235	symbiotic process	8	36	3	0	0.170213	0.765957	0.0638298	0	C1 C2 C3 C4
GO:0044419	2.68764e-07	1.25513e-06	47	c166028_g1,c166281_g2,c176882_g5,c108649_g1,c172692_g2,c166041_g2,c160623_g13,c170039_g2,c174451_g1,c168816_g1,c159662_g1,c175178_g7,c174914_g2,c126737_g1,c165471_g1,c163091_g1,c169672_g1,c177462_g2,c168263_g2,c178558_g4,c177507_g4,c173422_g6,c174833_g2,c173820_g5,c174253_g7,c153536_g2,c163270_g1,c174003_g2,c120044_g1,c174355_g3,c177533_g2,c173957_g2,c164516_g1,c172938_g2,c109131_g1,c165846_g1,c1…	1235	interspecies interaction between organisms	8	36	3	0	0.170213	0.765957	0.0638298	0	C1 C2 C3 C4
GO:0061024	4.75954e-09	2.44253e-08	44	c173819_g1,c108649_g1,c172692_g2,c178094_g2,c175315_g1,c164440_g2,c159662_g1,c174511_g4,c168113_g2,c168089_g8,c165825_g5,c170421_g7,c164359_g2,c177044_g2,c175664_g4,c168263_g2,c185866_g1,c118039_g1,c156111_g7,c157224_g1,c159219_g3,c159817_g1,c163299_g6,c166518_g1,c170694_g1,c171080_g1,c172110_g3,c172337_g2,c172439_g10,c174618_g1,c175655_g2,c176070_g3,c177533_g2,c167280_g4,c171781_g2,c171781_g4,c1…	1155	membrane organization	26	16	2	0	0.590909	0.363636	0.0454545	0	C1 C2 C3 C4
GO:0006629	9.19882e-07	4.21162e-06	42	c166041_g2,c160623_g13,c170039_g2,c174451_g1,c164097_g4,c170626_g3,c175925_g1,c174511_g4,c168113_g2,c174789_g4,c171532_g2,c164701_g3,c171527_g2,c158203_g2,c178084_g1,c170583_g1,c173707_g4,c178391_g3,c178558_g4,c171664_g9,c173891_g7,c171099_g3,c333780_g1,c178396_g2,c174127_g3,c160925_g1,c178158_g4,c161586_g5,c178614_g2,c172059_g2,c139078_g1,c161522_g7,c170857_g3,c171370_g1,c177816_g5,c168692_g2,c1…	1192	lipid metabolic process	14	26	2	0	0.333333	0.619048	0.047619	0	C1 C2 C3 C4
GO:0006928	7.72079e-14	4.56406e-13	41	c165404_g3,c153100_g1,c157400_g1,c4345_g1,c167381_g1,c147492_g3,c173002_g1,c176882_g5,c175882_g2,c177722_g1,c169768_g6,c162603_g1,c178094_g2,c167696_g3,c167085_g5,c155441_g1,c169473_g2,c178696_g2,c177044_g2,c172539_g1,c163818_g7,c176097_g5,c174506_g4,c173035_g1,c129997_g2,c170107_g3,c129315_g1,c168263_g2,c178094_g3,c168844_g6,c166805_g7,c169899_g1,c164857_g3,c162707_g1,c172063_g1,c162712_g5,c1660…	746	movement of cell or subcellular component	9	29	3	0	0.219512	0.707317	0.0731707	0	C1 C2 C3 C4
GO:0006520	4.97651e-06	2.07503e-05	38	c172926_g3,c178090_g1,c173819_g1,c108649_g1,c172692_g2,c167676_g2,c169467_g3,c177572_g3,c163982_g2,c173328_g2,c172216_g1,c158338_g1,c176816_g6,c176464_g2,c177893_g3,c132675_g1,c175338_g3,c178432_g1,c163426_g2,c172558_g4,c162424_g1,c177120_g1,c165243_g1,c176971_g6,c178451_g1,c164123_g3,c165746_g1,c165746_g2,c173979_g4,c173534_g2,c164721_g5,c169647_g2,c175711_g2,c176627_g1,c178614_g2,c211686_g1,c16…	1368	cellular amino acid metabolic process	16	20	2	0	0.421053	0.526316	0.0526316	0	C1 C2 C3 C4
GO:0007017	6.93227e-11	3.72111e-10	37	c177044_g4,c178218_g1,c178229_g2,c165404_g3,c153100_g1,c157400_g1,c176882_g5,c162603_g1,c178094_g2,c167696_g3,c169473_g2,c174480_g1,c167119_g1,c170464_g4,c172042_g4,c177044_g2,c172637_g1,c167470_g2,c102882_g1,c247549_g1,c158399_g1,c162246_g1,c162016_g3,c170336_g1,c155395_g1,c166441_g1,c175946_g3,c169118_g1,c178252_g2,c178620_g2,c177587_g1,c173035_g2,c165729_g6,c169117_g8,c176097_g5,c178094_g3,c16…	699	microtubule-based process	11	25	1	0	0.297297	0.675676	0.027027	0	C1 C2 C3 C4
GO:0032502	3.13686e-09	1.64597e-08	37	c169721_g2,c108649_g1,c172692_g2,c167676_g2,c169467_g3,c177572_g3,c175338_g3,c165471_g1,c178696_g2,c177044_g2,c174506_g4,c155003_g3,c176666_g7,c170107_g3,c168263_g2,c172114_g2,c161149_g1,c170016_g5,c176066_g2,c177649_g1,c167714_g2,c162821_g2,c177744_g5,c166805_g7,c107605_g1,c159275_g1,c167734_g3,c169802_g8,c162815_g2,c175355_g4,c173906_g1,c178434_g1,c172424_g5,c170280_g3,c178333_g4,c154853_g3,c17…	827	developmental process	15	18	4	0	0.405405	0.486486	0.108108	0	C1 C2 C3 C4
GO:0044764	0.00010146	0.000376045	34	c169721_g2,c166281_g2,c108649_g1,c172692_g2,c168816_g1,c159662_g1,c174914_g2,c126737_g1,c165471_g1,c168263_g2,c178558_g4,c177507_g4,c173422_g6,c174833_g2,c173820_g5,c174253_g7,c177533_g2,c173957_g2,c129197_g1,c170528_g1,c164516_g1,c172938_g2,c109131_g1,c165846_g1,c168398_g3,c174847_g4,c166309_g1,c169865_g2,c161652_g1,c170302_g2,c176677_g3,c177502_g1,c171985_g2,c174057_g5	1001	multi-organism cellular process	10	21	3	0	0.294118	0.617647	0.0882353	0	C1 C2 C3 C4
GO:0009605	7.00695e-09	3.55679e-08	32	c173819_g1,c166041_g2,c160623_g13,c170039_g2,c174451_g1,c175352_g2,c178696_g2,c163818_g7,c174506_g4,c173035_g1,c170107_g3,c129315_g1,c174833_g2,c173820_g5,c172765_g1,c178614_g4,c178377_g4,c168501_g5,c175340_g1,c158249_g2,c173906_g1,c173816_g1,c173907_g1,c174956_g3,c177837_g1,c159307_g1,c172926_g4,c169489_g1,c171517_g5,c161652_g1,c155341_g1,c150613_g1	568	response to external stimulus	4	27	1	0	0.125	0.84375	0.03125	0	C1 C2 C3 C4
GO:0005975	0.000515601	0.0017199	31	c171618_g2,c175315_g1,c165464_g3,c136485_g1,c168084_g4,c174511_g4,c168113_g2,c165825_g5,c174163_g1,c170197_g1,c171532_g2,c158203_g2,c168594_g6,c118096_g1,c154869_g1,c136786_g2,c333780_g1,c167280_g4,c160925_g1,c170081_g2,c164788_g4,c172397_g1,c175504_g2,c175945_g1,c178298_g3,c136925_g3,c169887_g7,c176370_g1,c269991_g1,c156607_g1,c170447_g2	1031	carbohydrate metabolic process	9	20	1	1	0.290323	0.645161	0.0322581	0.0322581	C1 C2 C3 C4
GO:0044255	0.000123818	0.0004553	31	c164097_g4,c170626_g3,c175925_g1,c174511_g4,c168113_g2,c174789_g4,c171532_g2,c164701_g3,c171527_g2,c158203_g2,c178084_g1,c173707_g4,c178391_g3,c178558_g4,c171664_g9,c173891_g7,c333780_g1,c178396_g2,c174127_g3,c160925_g1,c178158_g4,c161586_g5,c172059_g2,c139078_g1,c161522_g7,c170857_g3,c151706_g1,c172254_g3,c139253_g2,c173586_g2,c177389_g5	975	cellular lipid metabolic process	11	18	2	0	0.354839	0.580645	0.0645161	0	C1 C2 C3 C4
GO:0006952	3.00331e-09	1.5938e-08	28	c177044_g4,c178218_g1,c178229_g2,c166041_g2,c160623_g13,c170039_g2,c174451_g1,c172297_g5,c155003_g3,c176666_g7,c168844_g6,c174833_g2,c173820_g5,c172765_g1,c178614_g4,c178377_g4,c175907_g1,c168501_g5,c158249_g2,c173816_g1,c173907_g1,c174956_g3,c177837_g1,c169489_g1,c171517_g5,c155341_g1,c150613_g1,c154631_g1	453	defense response	10	16	2	0	0.357143	0.571429	0.0714286	0	C1 C2 C3 C4
GO:0016032	0.0010891	0.00341349	28	c166281_g2,c108649_g1,c172692_g2,c168816_g1,c159662_g1,c174914_g2,c126737_g1,c168263_g2,c178558_g4,c174833_g2,c173820_g5,c174253_g7,c177533_g2,c173957_g2,c164516_g1,c172938_g2,c109131_g1,c165846_g1,c168398_g3,c174847_g4,c166309_g1,c169865_g2,c161652_g1,c170302_g2,c176677_g3,c177502_g1,c171985_g2,c174057_g5	832	viral process	6	19	3	0	0.214286	0.678571	0.107143	0	C1 C2 C3 C4
GO:0048869	6.15808e-06	2.54498e-05	24	c169721_g2,c108649_g1,c172692_g2,c167676_g2,c169467_g3,c177572_g3,c175338_g3,c174506_g4,c161149_g1,c170016_g5,c176066_g2,c177649_g1,c167714_g2,c162821_g2,c166805_g7,c107605_g1,c159275_g1,c167734_g3,c169802_g8,c175355_g4,c173906_g1,c170280_g3,c178333_g4,c154853_g3	598	cellular developmental process	9	12	3	0	0.375	0.5	0.125	0	C1 C2 C3 C4
GO:0048856	1.49054e-05	6.05289e-05	22	c169721_g2,c108649_g1,c172692_g2,c167676_g2,c169467_g3,c177572_g3,c165471_g1,c178696_g2,c177044_g2,c174506_g4,c155003_g3,c176666_g7,c170107_g3,c168263_g2,c166805_g7,c162815_g2,c175355_g4,c173906_g1,c178434_g1,c172424_g5,c170280_g3,c178333_g4	544	anatomical structure development	13	8	1	0	0.590909	0.363636	0.0454545	0	C1 C2 C3 C4
GO:0048523	7.50921e-05	0.000285106	21	c176787_g3,c174644_g2,c174914_g2,c126737_g1,c175338_g3,c167542_g1,c174383_g3,c152949_g1,c170830_g1,c178696_g2,c170107_g3,c162424_g1,c176619_g1,c172675_g2,c178000_g1,c167893_g1,c178434_g1,c167451_g4,c182778_g1,c166119_g3,c177531_g1	397	negative regulation of cellular process	7	14	0	0	0.333333	0.666667	0	0	C1 C2 C3 C4
GO:0009607	2.20358e-06	9.52846e-06	19	c166041_g2,c160623_g13,c170039_g2,c174451_g1,c174833_g2,c173820_g5,c172765_g1,c178614_g4,c178377_g4,c168501_g5,c158249_g2,c173816_g1,c173907_g1,c174956_g3,c177837_g1,c169489_g1,c171517_g5,c155341_g1,c150613_g1	305	response to biotic stimulus	3	15	1	0	0.157895	0.789474	0.0526316	0	C1 C2 C3 C4
GO:0043207	2.20358e-06	9.52846e-06	19	c166041_g2,c160623_g13,c170039_g2,c174451_g1,c174833_g2,c173820_g5,c172765_g1,c178614_g4,c178377_g4,c168501_g5,c158249_g2,c173816_g1,c173907_g1,c174956_g3,c177837_g1,c169489_g1,c171517_g5,c155341_g1,c150613_g1	305	response to external biotic stimulus	3	15	1	0	0.157895	0.789474	0.0526316	0	C1 C2 C3 C4
GO:0051707	2.20358e-06	9.52846e-06	19	c166041_g2,c160623_g13,c170039_g2,c174451_g1,c174833_g2,c173820_g5,c172765_g1,c178614_g4,c178377_g4,c168501_g5,c158249_g2,c173816_g1,c173907_g1,c174956_g3,c177837_g1,c169489_g1,c171517_g5,c155341_g1,c150613_g1	305	response to other organism	3	15	1	0	0.157895	0.789474	0.0526316	0	C1 C2 C3 C4
GO:0098542	1.5776e-07	7.67439e-07	19	c166041_g2,c160623_g13,c170039_g2,c174451_g1,c174833_g2,c173820_g5,c172765_g1,c178614_g4,c178377_g4,c168501_g5,c158249_g2,c173816_g1,c173907_g1,c174956_g3,c177837_g1,c169489_g1,c171517_g5,c155341_g1,c150613_g1	268	defense response to other organism	3	15	1	0	0.157895	0.789474	0.0526316	0	C1 C2 C3 C4
GO:0022613	8.52154e-05	0.000318365	17	c177044_g4,c178218_g1,c178229_g2,c165404_g3,c108649_g1,c172692_g2,c171939_g3,c173328_g2,c168056_g2,c176747_g1,c174467_g12,c166805_g7,c168501_g3,c162516_g3,c158240_g2,c156436_g1,c170620_g5	367	ribonucleoprotein complex biogenesis	8	9	0	0	0.470588	0.529412	0	0	C1 C2 C3 C4
GO:0009653	0.000228721	0.000807392	16	c169721_g2,c108649_g1,c172692_g2,c167676_g2,c169467_g3,c177572_g3,c165471_g1,c174506_g4,c155003_g3,c176666_g7,c166805_g7,c175355_g4,c173906_g1,c172424_g5,c170280_g3,c178333_g4	411	anatomical structure morphogenesis	10	6	0	0	0.625	0.375	0	0	C1 C2 C3 C4
GO:0042440	0.000256695	0.000894601	16	c175332_g3,c168864_g1,c172634_g2,c173819_g1,c166041_g2,c160623_g13,c170039_g2,c174451_g1,c174789_g4,c164701_g3,c171527_g2,c178084_g1,c172558_g4,c173707_g4,c169085_g11,c166645_g8	440	pigment metabolic process	5	11	0	0	0.3125	0.6875	0	0	C1 C2 C3 C4
GO:0051128	0.00301254	0.00873823	16	c178094_g2,c178696_g2,c170107_g3,c162424_g1,c176619_g1,c177951_g1,c176929_g1,c177849_g3,c176717_g5,c172020_g1,c164115_g5,c171781_g2,c171781_g4,c173381_g2,c177644_g1,c166016_g7	447	regulation of cellular component organization	10	5	1	0	0.625	0.3125	0.0625	0	C1 C2 C3 C4
GO:0010604	0.00464883	0.0125089	15	c167485_g7,c175690_g1,c171857_g2,c176560_g4,c172114_g2,c161149_g1,c170016_g5,c176066_g2,c177649_g1,c167714_g2,c162821_g2,c174278_g3,c177244_g3,c140514_g2,c161652_g1	425	positive regulation of macromolecule metabolic process	1	10	4	0	0.0666667	0.666667	0.266667	0	C1 C2 C3 C4
GO:0042592	0.0116275	0.0277043	14	c168864_g1,c172634_g2,c176224_g3,c165471_g1,c171857_g2,c176560_g4,c120044_g1,c174355_g3,c129197_g1,c170528_g1,c178461_g1,c176049_g1,c161652_g1,c158459_g2	465	homeostatic process	3	9	2	0	0.214286	0.642857	0.142857	0	C1 C2 C3 C4
GO:0051701	0.00369232	0.0103874	14	c108649_g1,c172692_g2,c168263_g2,c178558_g4,c177507_g4,c173422_g6,c174833_g2,c173820_g5,c172938_g2,c165846_g1,c169865_g2,c161652_g1,c171985_g2,c174057_g5	351	interaction with host	4	9	1	0	0.285714	0.642857	0.0714286	0	C1 C2 C3 C4
GO:0009617	2.13175e-05	8.50878e-05	13	c166041_g2,c160623_g13,c170039_g2,c174451_g1,c178377_g4,c158249_g2,c173816_g1,c173907_g1,c174956_g3,c177837_g1,c169489_g1,c171517_g5,c155341_g1	191	response to bacterium	1	11	1	0	0.0769231	0.846154	0.0769231	0	C1 C2 C3 C4
GO:0008219	0.000605488	0.00200541	12	c167696_g3,c176787_g3,c174644_g2,c158508_g1,c174467_g12,c140514_g2,c167451_g4,c182778_g1,c166119_g3,c177531_g1,c168829_g2,c174245_g3	158	cell death	1	11	0	0	0.0833333	0.916667	0	0	C1 C2 C3 C4
GO:0022610	0.00174819	0.00533597	12	c174511_g4,c168113_g2,c100128_g1,c174732_g2,c177533_g2,c110473_g1,c178424_g1,c164516_g1,c178285_g1,c170302_g2,c176677_g3,c177502_g1	212	biological adhesion	7	5	0	0	0.583333	0.416667	0	0	C1 C2 C3 C4
GO:0009891	0.0167721	0.0369461	11	c167485_g7,c175690_g1,c172114_g2,c161149_g1,c170016_g5,c176066_g2,c177649_g1,c167714_g2,c162821_g2,c174278_g3,c177244_g3	341	positive regulation of biosynthetic process	1	8	2	0	0.0909091	0.727273	0.181818	0	C1 C2 C3 C4
GO:0010876	0.00410263	0.0112702	11	c154681_g2,c166404_g7,c178091_g1,c176882_g5,c108649_g1,c172692_g2,c173328_g2,c145697_g2,c136066_g1,c170421_g4,c175960_g1	294	lipid localization	3	7	1	0	0.272727	0.636364	0.0909091	0	C1 C2 C3 C4
GO:0032989	0.00145822	0.00448019	11	c108649_g1,c172692_g2,c167676_g2,c169467_g3,c177572_g3,c174506_g4,c166805_g7,c175355_g4,c173906_g1,c170280_g3,c178333_g4	281	cellular component morphogenesis	6	5	0	0	0.545455	0.454545	0	0	C1 C2 C3 C4
GO:0051173	0.0167721	0.0369461	11	c167485_g7,c175690_g1,c172114_g2,c161149_g1,c170016_g5,c176066_g2,c177649_g1,c167714_g2,c162821_g2,c174278_g3,c177244_g3	341	positive regulation of nitrogen compound metabolic process	1	8	2	0	0.0909091	0.727273	0.181818	0	C1 C2 C3 C4
GO:0051235	7.41411e-05	0.000283802	11	c171937_g1,c174454_g2,c176317_g8,c175563_g2,c159275_g1,c167734_g3,c163818_g8,c170640_g1,c172082_g6,c170717_g2,c153592_g1	126	maintenance of location	0	11	0	0	0	1	0	0	C1 C2 C3 C4
GO:0032879	0.0102378	0.0247724	10	c178094_g2,c178696_g2,c177044_g2,c170107_g3,c168263_g2,c171781_g2,c171781_g4,c173381_g2,c177644_g1,c178434_g1	319	regulation of localization	6	3	1	0	0.6	0.3	0.1	0	C1 C2 C3 C4
GO:0010243	7.00398e-05	0.000270319	9	c171857_g2,c176560_g4,c136365_g1,c161700_g2,c168469_g1,c132330_g1,c166865_g9,c174754_g1,c174488_g1	98	response to organonitrogen compound	0	0	9	0	0	0	1	0	C1 C2 C3 C4
GO:1901698	7.00398e-05	0.000270319	9	c171857_g2,c176560_g4,c136365_g1,c161700_g2,c168469_g1,c132330_g1,c166865_g9,c174754_g1,c174488_g1	98	response to nitrogen compound	0	0	9	0	0	0	1	0	C1 C2 C3 C4
GO:0051239	0.00212925	0.00637411	8	c178696_g2,c177044_g2,c155003_g3,c176666_g7,c170107_g3,c168263_g2,c168844_g6,c178434_g1	157	regulation of multicellular organismal process	4	3	1	0	0.5	0.375	0.125	0	C1 C2 C3 C4
GO:0042221	7.15632e-08	3.5179e-07	25	c166647_g3,c171790_g3,c178620_g2,c174506_g4,c177462_g2,c171857_g2,c176560_g4,c176619_g1,c136365_g1,c161700_g2,c168469_g1,c132330_g1,c166865_g9,c174754_g1,c174488_g1,c165278_g3,c166592_g1,c173329_g5,c175980_g1,c177668_g2,c173906_g1,c172273_g1,c98882_g1,c161652_g1,c172168_g2	365	response to chemical	0	12	13	0	0	0.48	0.52	0	C1 C3 C4
GO:0009719	4.45812e-08	2.21483e-07	16	c166647_g3,c171790_g3,c171857_g2,c176560_g4,c136365_g1,c161700_g2,c168469_g1,c132330_g1,c166865_g9,c174754_g1,c174488_g1,c165278_g3,c166592_g1,c173329_g5,c175980_g1,c172168_g2	159	response to endogenous stimulus	0	3	13	0	0	0.1875	0.8125	0	C1 C3 C4
GO:0010033	1.64386e-07	7.91427e-07	16	c166647_g3,c171790_g3,c171857_g2,c176560_g4,c136365_g1,c161700_g2,c168469_g1,c132330_g1,c166865_g9,c174754_g1,c174488_g1,c165278_g3,c166592_g1,c173329_g5,c175980_g1,c172168_g2	176	response to organic substance	0	3	13	0	0	0.1875	0.8125	0	C1 C3 C4
GO:0070887	4.01448e-07	1.8562e-06	15	c166647_g3,c171790_g3,c171857_g2,c176560_g4,c136365_g1,c161700_g2,c168469_g1,c132330_g1,c166865_g9,c174754_g1,c174488_g1,c165278_g3,c166592_g1,c173329_g5,c175980_g1	158	cellular response to chemical stimulus	0	2	13	0	0	0.133333	0.866667	0	C1 C3 C4
GO:0071495	1.75579e-07	8.36686e-07	15	c166647_g3,c171790_g3,c171857_g2,c176560_g4,c136365_g1,c161700_g2,c168469_g1,c132330_g1,c166865_g9,c174754_g1,c174488_g1,c165278_g3,c166592_g1,c173329_g5,c175980_g1	149	cellular response to endogenous stimulus	0	2	13	0	0	0.133333	0.866667	0	C1 C3 C4
GO:0009725	1.89717e-08	9.52667e-08	14	c166647_g3,c171790_g3,c136365_g1,c161700_g2,c168469_g1,c132330_g1,c166865_g9,c174754_g1,c174488_g1,c165278_g3,c166592_g1,c173329_g5,c175980_g1,c172168_g2	123	response to hormone	0	3	11	0	0	0.214286	0.785714	0	C1 C3 C4
GO:0050790	0.000229943	0.000807392	13	c178696_g2,c170107_g3,c162424_g1,c176619_g1,c174334_g1,c169843_g2,c176180_g1,c140514_g2,c162223_g2,c170953_g2,c161688_g2,c177627_g3,c161652_g1	198	regulation of catalytic activity	2	11	0	0	0.153846	0.846154	0	0	C1 C3 C4
GO:0065009	0.000229943	0.000807392	13	c178696_g2,c170107_g3,c162424_g1,c176619_g1,c174334_g1,c169843_g2,c176180_g1,c140514_g2,c162223_g2,c170953_g2,c161688_g2,c177627_g3,c161652_g1	198	regulation of molecular function	2	11	0	0	0.153846	0.846154	0	0	C1 C3 C4
GO:1901700	0.000205451	0.000738044	11	c171857_g2,c176560_g4,c176619_g1,c136365_g1,c161700_g2,c168469_g1,c132330_g1,c166865_g9,c174754_g1,c174488_g1,c177668_g2	157	response to oxygen-containing compound	0	2	9	0	0	0.181818	0.818182	0	C1 C3 C4
GO:0042168	0.000406665	0.00137618	10	c175332_g3,c168864_g1,c172634_g2,c173819_g1,c164701_g3,c171527_g2,c178084_g1,c172558_g4,c169085_g11,c166645_g8	222	heme metabolic process	4	6	0	0	0.4	0.6	0	0	C1 C3 C4
GO:0048584	0.00105499	0.00335157	8	c171857_g2,c176560_g4,c155003_g3,c176666_g7,c168844_g6,c178614_g4,c161652_g1,c178443_g1	93	positive regulation of response to stimulus	2	4	2	0	0.25	0.5	0.25	0	C1 C3 C4
GO:0051321	0.013703	0.0309145	6	c175332_g3,c154681_g2,c166404_g7,c178091_g1,c163538_g1,c178196_g1	158	meiotic cell cycle	0	6	0	0	0	1	0	0	C2 C3
GO:1903046	0.013703	0.0309145	6	c175332_g3,c154681_g2,c166404_g7,c178091_g1,c163538_g1,c178196_g1	158	meiotic cell cycle process	0	6	0	0	0	1	0	0	C2 C3
GO:0044406	0.00466072	0.0125089	5	c177533_g2,c164516_g1,c170302_g2,c176677_g3,c177502_g1	34	adhesion of symbiont to host	0	5	0	0	0	1	0	0	C2 C3
GO:0044650	0.00466072	0.0125089	5	c177533_g2,c164516_g1,c170302_g2,c176677_g3,c177502_g1	34	adhesion of symbiont to host cell	0	5	0	0	0	1	0	0	C2 C3
GO:0009966	2.88883e-11	1.58716e-10	31	c171618_g2,c174649_g1,c167542_g1,c174383_g3,c171857_g2,c176560_g4,c163794_g1,c147783_g1,c170751_g1,c171719_g1,c177511_g2,c173764_g4,c160566_g1,c176213_g2,c172675_g2,c173816_g1,c173907_g1,c174956_g3,c177102_g4,c166235_g1,c174120_g2,c164536_g3,c171978_g3,c177667_g5,c173613_g1,c169378_g2,c162153_g1,c161652_g1,c178443_g1,c163843_g2,c170669_g12	249	regulation of signal transduction	2	26	3	0	0.0645161	0.83871	0.0967742	0	C2 C3 C4
GO:0010256	2.8406e-06	1.21703e-05	24	c178094_g2,c174511_g4,c168113_g2,c118039_g1,c156111_g7,c157224_g1,c159219_g3,c159817_g1,c163299_g6,c166518_g1,c170694_g1,c171080_g1,c172110_g3,c172337_g2,c172439_g10,c174618_g1,c175655_g2,c176070_g3,c171781_g2,c171781_g4,c172010_g2,c128801_g1,c173381_g2,c177644_g1	600	endomembrane system organization	22	2	0	0	0.916667	0.0833333	0	0	C2 C3 C4
GO:0051301	1.54879e-06	6.88844e-06	24	c165404_g3,c4345_g1,c167381_g1,c147492_g3,c173002_g1,c176882_g5,c167696_g3,c178696_g2,c177044_g2,c172637_g1,c170107_g3,c162424_g1,c176619_g1,c174467_g12,c147783_g1,c170751_g1,c171719_g1,c177511_g2,c166805_g7,c129215_g1,c171249_g6,c175221_g3,c173764_g4,c161800_g2	507	cell division	8	13	3	0	0.333333	0.541667	0.125	0	C2 C3 C4
GO:0006403	1.11151e-06	4.99111e-06	20	c173035_g1,c178558_g4,c118039_g1,c156111_g7,c157224_g1,c159219_g3,c159817_g1,c163299_g6,c166518_g1,c170694_g1,c171080_g1,c172110_g3,c172337_g2,c172439_g10,c174618_g1,c175655_g2,c176070_g3,c173816_g1,c173907_g1,c174956_g3	367	RNA localization	15	5	0	0	0.75	0.25	0	0	C2 C3 C4
GO:0051236	1.11151e-06	4.99111e-06	20	c173035_g1,c178558_g4,c118039_g1,c156111_g7,c157224_g1,c159219_g3,c159817_g1,c163299_g6,c166518_g1,c170694_g1,c171080_g1,c172110_g3,c172337_g2,c172439_g10,c174618_g1,c175655_g2,c176070_g3,c173816_g1,c173907_g1,c174956_g3	367	establishment of RNA localization	15	5	0	0	0.75	0.25	0	0	C2 C3 C4
GO:0007059	4.90848e-05	0.000192627	19	c175332_g3,c178196_g1,c177044_g4,c178218_g1,c178229_g2,c178696_g2,c177044_g2,c172637_g1,c167470_g2,c102882_g1,c247549_g1,c158399_g1,c162246_g1,c178620_g2,c177587_g1,c173035_g2,c170107_g3,c162424_g1,c176619_g1	434	chromosome segregation	11	8	0	0	0.578947	0.421053	0	0	C2 C3 C4
GO:0022414	0.000338362	0.00117048	17	c166028_g1,c172926_g3,c174832_g1,c175332_g3,c169721_g2,c172467_g2,c164312_g2,c171895_g2,c178196_g1,c172114_g2,c161149_g1,c170016_g5,c176066_g2,c177649_g1,c167714_g2,c162821_g2,c177744_g5	362	reproductive process	4	11	2	0	0.235294	0.647059	0.117647	0	C2 C3 C4
GO:0032196	7.72207e-05	0.000290823	14	c166041_g2,c160623_g13,c170039_g2,c174451_g1,c154537_g2,c176717_g2,c178451_g1,c173957_g2,c170441_g4,c175403_g2,c160476_g1,c168052_g1,c175497_g3,c166910_g9	326	transposition	1	13	0	0	0.0714286	0.928571	0	0	C2 C3 C4
GO:0040011	0.00102075	0.00328753	14	c178696_g2,c177044_g2,c163818_g7,c174506_g4,c173035_g1,c129997_g2,c170107_g3,c129315_g1,c168263_g2,c178558_g4,c172938_g2,c173906_g1,c178434_g1,c169865_g2	353	locomotion	3	10	1	0	0.214286	0.714286	0.0714286	0	C2 C3 C4
GO:0000003	0.00214637	0.00638443	13	c166028_g1,c172926_g3,c174832_g1,c175332_g3,c169721_g2,c154681_g2,c166404_g7,c178091_g1,c163538_g1,c172467_g2,c164312_g2,c171895_g2,c178196_g1	303	reproduction	4	9	0	0	0.307692	0.692308	0	0	C2 C3 C4
GO:0007275	2.09603e-05	8.43832e-05	13	c165471_g1,c178696_g2,c177044_g2,c174506_g4,c155003_g3,c176666_g7,c170107_g3,c168263_g2,c172114_g2,c177744_g5,c173906_g1,c178434_g1,c172424_g5	193	multicellular organism development	5	7	1	0	0.384615	0.538462	0.0769231	0	C2 C3 C4
GO:0022900	0.00236581	0.00699261	11	c172467_g2,c164312_g2,c171895_g2,c168275_g1,c155585_g2,c162301_g4,c174807_g2,c161341_g2,c167509_g4,c178266_g2,c172751_g1	222	electron transport chain	4	7	0	0	0.363636	0.636364	0	0	C2 C3 C4
GO:0051130	0.00115385	0.00358556	11	c178094_g2,c177951_g1,c176929_g1,c177849_g3,c176717_g5,c172020_g1,c164115_g5,c171781_g2,c171781_g4,c173381_g2,c177644_g1	266	positive regulation of cellular component organization	8	2	1	0	0.727273	0.181818	0.0909091	0	C2 C3 C4
GO:0051726	0.00107844	0.0034029	11	c152949_g1,c170830_g1,c178696_g2,c170107_g3,c162424_g1,c176619_g1,c174467_g12,c161688_g2,c167451_g4,c182778_g1,c166119_g3	162	regulation of cell cycle	3	8	0	0	0.272727	0.727273	0	0	C2 C3 C4
GO:0035821	0.0126397	0.0290776	10	c108649_g1,c172692_g2,c177507_g4,c173422_g6,c174833_g2,c173820_g5,c165846_g1,c161652_g1,c171985_g2,c174057_g5	241	modulation of process of other organism	3	7	0	0	0.3	0.7	0	0	C2 C3 C4
GO:0051817	0.00952642	0.0234149	10	c108649_g1,c172692_g2,c177507_g4,c173422_g6,c174833_g2,c173820_g5,c165846_g1,c161652_g1,c171985_g2,c174057_g5	235	modulation of process of other organism involved in symbiotic interaction	3	7	0	0	0.3	0.7	0	0	C2 C3 C4
GO:0003006	0.0109258	0.0263006	9	c169721_g2,c172114_g2,c161149_g1,c170016_g5,c176066_g2,c177649_g1,c167714_g2,c162821_g2,c177744_g5	262	developmental process involved in reproduction	1	6	2	0	0.111111	0.666667	0.222222	0	C2 C3 C4
GO:0019953	0.0117925	0.0278136	9	c166028_g1,c172926_g3,c174832_g1,c175332_g3,c169721_g2,c172467_g2,c164312_g2,c171895_g2,c178196_g1	159	sexual reproduction	4	5	0	0	0.444444	0.555556	0	0	C2 C3 C4
GO:0044703	0.0125935	0.0290776	9	c166028_g1,c172926_g3,c174832_g1,c175332_g3,c169721_g2,c172467_g2,c164312_g2,c171895_g2,c178196_g1	161	multi-organism reproductive process	4	5	0	0	0.444444	0.555556	0	0	C2 C3 C4
GO:0045786	0.0039526	0.0110528	9	c152949_g1,c170830_g1,c178696_g2,c170107_g3,c162424_g1,c176619_g1,c167451_g4,c182778_g1,c166119_g3	138	negative regulation of cell cycle	3	6	0	0	0.333333	0.666667	0	0	C2 C3 C4
GO:0048870	0.010009	0.0243449	9	c178696_g2,c177044_g2,c163818_g7,c173035_g1,c129997_g2,c170107_g3,c129315_g1,c168263_g2,c178434_g1	257	cell motility	2	6	1	0	0.222222	0.666667	0.111111	0	C2 C3 C4
GO:0051674	0.010009	0.0243449	9	c178696_g2,c177044_g2,c163818_g7,c173035_g1,c129997_g2,c170107_g3,c129315_g1,c168263_g2,c178434_g1	257	localization of cell	2	6	1	0	0.222222	0.666667	0.111111	0	C2 C3 C4
GO:0050793	0.00327541	0.00938416	7	c178696_g2,c177044_g2,c155003_g3,c176666_g7,c170107_g3,c168263_g2,c178434_g1	125	regulation of developmental process	4	2	1	0	0.571429	0.285714	0.142857	0	C2 C3 C4
GO:2000026	0.000500726	0.0016823	7	c178696_g2,c177044_g2,c155003_g3,c176666_g7,c170107_g3,c168263_g2,c178434_g1	101	regulation of multicellular organismal development	4	2	1	0	0.571429	0.285714	0.142857	0	C2 C3 C4
GO:0009790	0.0124657	0.0289626	5	c178696_g2,c177044_g2,c170107_g3,c168263_g2,c178434_g1	95	embryo development	2	2	1	0	0.4	0.4	0.2	0	C2 C3 C4
GO:0016477	0.0088726	0.0220399	5	c178696_g2,c177044_g2,c170107_g3,c168263_g2,c178434_g1	93	cell migration	2	2	1	0	0.4	0.4	0.2	0	C2 C3 C4
GO:0040012	0.00903969	0.0223362	5	c178696_g2,c177044_g2,c170107_g3,c168263_g2,c178434_g1	94	regulation of locomotion	2	2	1	0	0.4	0.4	0.2	0	C2 C3 C4
GO:0051270	0.0088726	0.0220399	5	c178696_g2,c177044_g2,c170107_g3,c168263_g2,c178434_g1	93	regulation of cellular component movement	2	2	1	0	0.4	0.4	0.2	0	C2 C3 C4
GO:2000145	0.0088726	0.0220399	5	c178696_g2,c177044_g2,c170107_g3,c168263_g2,c178434_g1	93	regulation of cell motility	2	2	1	0	0.4	0.4	0.2	0	C2 C3 C4
GO:0048583	1.43665e-13	8.38644e-13	41	c171618_g2,c174649_g1,c167542_g1,c174383_g3,c171857_g2,c176560_g4,c155003_g3,c176666_g7,c176619_g1,c168844_g6,c174833_g2,c173820_g5,c172765_g1,c178614_g4,c163794_g1,c147783_g1,c170751_g1,c171719_g1,c177511_g2,c173764_g4,c160566_g1,c176213_g2,c172675_g2,c177668_g2,c173816_g1,c173907_g1,c174956_g3,c177102_g4,c166235_g1,c174120_g2,c164536_g3,c171978_g3,c177667_g5,c173613_g1,c169378_g2,c162153_g1,c16…	411	regulation of response to stimulus	5	33	3	0	0.121951	0.804878	0.0731707	0	C3 C4
GO:0010646	2.21207e-11	1.2598e-10	32	c171618_g2,c174649_g1,c167542_g1,c174383_g3,c171857_g2,c176560_g4,c163794_g1,c147783_g1,c170751_g1,c171719_g1,c177511_g2,c173764_g4,c160566_g1,c176213_g2,c172675_g2,c173816_g1,c173907_g1,c174956_g3,c177102_g4,c166235_g1,c174120_g2,c164536_g3,c171978_g3,c177667_g5,c173613_g1,c169378_g2,c162153_g1,c161652_g1,c171751_g2,c178443_g1,c163843_g2,c170669_g12	263	regulation of cell communication	2	27	3	0	0.0625	0.84375	0.09375	0	C3 C4
GO:0023051	2.27615e-11	1.28068e-10	32	c171618_g2,c174649_g1,c167542_g1,c174383_g3,c171857_g2,c176560_g4,c163794_g1,c147783_g1,c170751_g1,c171719_g1,c177511_g2,c173764_g4,c160566_g1,c176213_g2,c172675_g2,c173816_g1,c173907_g1,c174956_g3,c177102_g4,c166235_g1,c174120_g2,c164536_g3,c171978_g3,c177667_g5,c173613_g1,c169378_g2,c162153_g1,c161652_g1,c171751_g2,c178443_g1,c163843_g2,c170669_g12	266	regulation of signaling	2	27	3	0	0.0625	0.84375	0.09375	0	C3 C4
GO:0048519	2.28672e-05	9.04999e-05	25	c176787_g3,c174644_g2,c174914_g2,c126737_g1,c175338_g3,c167542_g1,c174383_g3,c152949_g1,c170830_g1,c178696_g2,c170107_g3,c162424_g1,c176619_g1,c174833_g2,c173820_g5,c172675_g2,c178000_g1,c167893_g1,c178434_g1,c161652_g1,c167451_g4,c182778_g1,c166119_g3,c164911_g1,c177531_g1	508	negative regulation of biological process	8	17	0	0	0.32	0.68	0	0	C3 C4
GO:0071166	8.5003e-06	3.48214e-05	17	c173035_g1,c178558_g4,c118039_g1,c156111_g7,c157224_g1,c159219_g3,c159817_g1,c163299_g6,c166518_g1,c170694_g1,c171080_g1,c172110_g3,c172337_g2,c172439_g10,c174618_g1,c175655_g2,c176070_g3	348	ribonucleoprotein complex localization	15	2	0	0	0.882353	0.117647	0	0	C3 C4
GO:0009892	0.0197485	0.0428956	11	c174914_g2,c126737_g1,c175338_g3,c178696_g2,c170107_g3,c162424_g1,c176619_g1,c178000_g1,c167893_g1,c178434_g1,c164911_g1	298	negative regulation of metabolic process	4	7	0	0	0.363636	0.636364	0	0	C3 C4
GO:0010605	0.0171144	0.0375231	11	c174914_g2,c126737_g1,c175338_g3,c178696_g2,c170107_g3,c162424_g1,c176619_g1,c178000_g1,c167893_g1,c178434_g1,c164911_g1	290	negative regulation of macromolecule metabolic process	4	7	0	0	0.363636	0.636364	0	0	C3 C4
GO:0045185	3.18337e-06	1.33931e-05	11	c171937_g1,c174454_g2,c176317_g8,c175563_g2,c159275_g1,c167734_g3,c163818_g8,c170640_g1,c172082_g6,c170717_g2,c153592_g1	81	maintenance of protein location	0	11	0	0	0	1	0	0	C3 C4
GO:0051651	3.18337e-06	1.33931e-05	11	c171937_g1,c174454_g2,c176317_g8,c175563_g2,c159275_g1,c167734_g3,c163818_g8,c170640_g1,c172082_g6,c170717_g2,c153592_g1	81	maintenance of location in cell	0	11	0	0	0	1	0	0	C3 C4
GO:0042330	0.00632922	0.0164208	8	c178696_g2,c163818_g7,c174506_g4,c173035_g1,c170107_g3,c129315_g1,c175340_g1,c173906_g1	151	taxis	1	7	0	0	0.125	0.875	0	0	C3 C4
GO:0080134	0.00321701	0.00927371	8	c155003_g3,c176666_g7,c176619_g1,c168844_g6,c174833_g2,c173820_g5,c172765_g1,c177668_g2	139	regulation of response to stress	3	5	0	0	0.375	0.625	0	0	C3 C4
GO:0002376	0.00285893	0.00839697	7	c155003_g3,c176666_g7,c168844_g6,c174833_g2,c173820_g5,c172765_g1,c178614_g4	97	immune system process	3	4	0	0	0.428571	0.571429	0	0	C3 C4
GO:0002682	0.00083753	0.00273515	7	c155003_g3,c176666_g7,c168844_g6,c174833_g2,c173820_g5,c172765_g1,c178614_g4	82	regulation of immune system process	3	4	0	0	0.428571	0.571429	0	0	C3 C4
GO:0071554	0.00334011	0.00951116	6	c175847_g1,c162649_g10,c174290_g9,c129997_g2,c177087_g1,c177744_g2	130	cell wall organization or biogenesis	0	4	2	0	0	0.666667	0.333333	0	C3 C4
GO:0008037	0.0119797	0.0281132	5	c166028_g1,c174832_g1,c172467_g2,c164312_g2,c171895_g2	48	cell recognition	3	2	0	0	0.6	0.4	0	0	C3 C4
GO:0030030	0.0210868	0.0451723	5	c167696_g3,c176097_g5,c174506_g4,c164857_g3,c173906_g1	74	cell projection organization	0	5	0	0	0	1	0	0	C3 C4
GO:0002684	0.000144631	0.000523587	4	c155003_g3,c176666_g7,c168844_g6,c178614_g4	18	positive regulation of immune system process	2	2	0	0	0.5	0.5	0	0	C3 C4
GO:0006955	0.00744415	0.0192067	4	c155003_g3,c176666_g7,c168844_g6,c178614_g4	40	immune response	2	2	0	0	0.5	0.5	0	0	C3 C4
GO:0050776	0.000144631	0.000523587	4	c155003_g3,c176666_g7,c168844_g6,c178614_g4	18	regulation of immune response	2	2	0	0	0.5	0.5	0	0	C3 C4

## Sheet: C. C2
Supplementary Table 3C. Results of the over-representation test performed with the GO-BP terms within the different categories of the clustering of discriminant microbial gene expression values. GO-BP in red are the ones specific of category in the clustering of VIP > 1 genes. The column "Clustered Category" represents the node where a GO-BP is included in Fig. 4B.
GO-BP term	P	FDR	numDEInCat	Transcripts	numInCat	Term	Bact_genes	Fungi_genes	Virus_genes	Archaea_genes	Bact_genes	Fungi_genes	Virus_genes	Archaea_genes	Clusters Venn	Clustered Category
GO:1901615	0.00109132	0.00339764	5	c148764_g1,c156840_g2,c169244_g1,c168525_g1,c151737_g2	105	organic hydroxy compound metabolic process	1	4	0	0	0.2	0.8	0	0	C2	organic hydroxy compound metabolic process
GO:0019400	0.0044285	0.0121653	2	c156840_g2,c151737_g2	22	alditol metabolic process	1	1	0	0	0.5	0.5	0	0	C2	organic hydroxy compound metabolic process
GO:0009620	0.00048537	0.00170427	3	c174605_g5,c174148_g2,c169356_g2	23	response to fungus	3	0	0	0	1	0	0	0	C2
GO:0070589	0.012426	0.0313672	2	c173100_g3,c166396_g2	21	cellular component macromolecule biosynthetic process	0	2	0	0	0	1	0	0	C2
GO:0022406	1.87383e-05	7.88358e-05	7	c129198_g2,c299233_g1,c188462_g1,c170305_g3,c173377_g1,c170709_g4,c171421_g2	88	membrane docking	1	6	0	0	0.142857	0.857143	0	0	C1 C2
GO:0001816	0.00859237	0.022417	3	c167166_g1,c146801_g1,c178200_g7	47	cytokine production	2	1	0	0	0.666667	0.333333	0	0	C1 C2
GO:0001817	0.00859237	0.022417	3	c167166_g1,c146801_g1,c178200_g7	47	regulation of cytokine production	2	1	0	0	0.666667	0.333333	0	0	C1 C2
GO:0008283	0.0188777	0.0440794	3	c167166_g1,c178200_g7,c145876_g1	54	cell population proliferation	1	2	0	0	0.333333	0.666667	0	0	C1 C2
GO:0042127	0.0188777	0.0440794	3	c167166_g1,c178200_g7,c145876_g1	54	regulation of cell population proliferation	1	2	0	0	0.333333	0.666667	0	0	C1 C2
GO:0051240	0.00859237	0.022417	3	c167166_g1,c146801_g1,c178200_g7	47	positive regulation of multicellular organismal process	2	1	0	0	0.666667	0.333333	0	0	C1 C2
GO:0044262	6.32544e-05	0.000254653	9	c168571_g1,c156840_g2,c113270_g2,c151575_g2,c175615_g3,c178298_g1,c171368_g1,c151737_g2,c176629_g1	195	cellular carbohydrate metabolic process	4	5	0	0	0.444444	0.555556	0	0	C1 C2 C3
GO:0009110	0.00224242	0.00658624	8	c170617_g1,c153871_g2,c143477_g1,c65918_g1,c175573_g4,c165619_g1,c176906_g2,c155953_g1	274	vitamin biosynthetic process	4	4	0	0	0.5	0.5	0	0	C1 C2 C3
GO:0032940	0.00024444	0.000891825	8	c129198_g2,c299233_g1,c188462_g1,c159275_g4,c170305_g3,c173377_g1,c170709_g4,c171421_g2	175	secretion by cell	1	7	0	0	0.125	0.875	0	0	C1 C2 C3
GO:0009235	0.00559342	0.0151868	5	c143477_g1,c65918_g1,c175573_g4,c176906_g2,c155953_g1	128	cobalamin metabolic process	3	2	0	0	0.6	0.4	0	0	C1 C2 C3
GO:0008150	1.34354e-253	6.27433e-251	676	c175911_g1,c177502_g2,c174596_g2,c145022_g1,c164424_g2,c165497_g1,c119408_g2,c160819_g1,c166608_g2,c166673_g1,c177643_g1,c154931_g1,c168936_g3,c174622_g6,c106518_g1,c273838_g1,c148764_g1,c155106_g1,c172588_g2,c162085_g2,c158413_g1,c167413_g5,c160069_g2,c172868_g3,c58782_g1,c20737_g1,c175065_g2,c177483_g4,c169758_g1,c163442_g2,c131648_g1,c172062_g1,c124047_g2,c322416_g1,c46497_g1,c36816_g1,c178536…	21986	biological_process	163	488	23	2	0.241124	0.721893	0.0340237	0.00295858	C1 C2 C3 C4
GO:0009987	2.0912e-220	4.88295e-218	611	c175911_g1,c177502_g2,c174596_g2,c145022_g1,c164424_g2,c165497_g1,c119408_g2,c160819_g1,c166608_g2,c166673_g1,c177643_g1,c154931_g1,c168936_g3,c174622_g6,c106518_g1,c273838_g1,c148764_g1,c155106_g1,c172588_g2,c162085_g2,c158413_g1,c167413_g5,c160069_g2,c172868_g3,c58782_g1,c20737_g1,c175065_g2,c177483_g4,c169758_g1,c163442_g2,c131648_g1,c172062_g1,c124047_g2,c322416_g1,c46497_g1,c36816_g1,c178536…	19878	cellular process	147	439	23	2	0.240589	0.718494	0.0376432	0.00327332	C1 C2 C3 C4
GO:0008152	3.22668e-183	5.02287e-181	538	c175911_g1,c177502_g2,c174596_g2,c145022_g1,c164424_g2,c165497_g1,c119408_g2,c160819_g1,c166608_g2,c166673_g1,c177643_g1,c174622_g6,c106518_g1,c273838_g1,c148764_g1,c155106_g1,c158413_g1,c167413_g5,c160069_g2,c172868_g3,c58782_g1,c20737_g1,c175065_g2,c177483_g4,c169758_g1,c163442_g2,c131648_g1,c172062_g1,c124047_g2,c322416_g1,c46497_g1,c36816_g1,c178536_g1,c171715_g3,c152027_g1,c121553_g2,c178510…	17956	metabolic process	140	375	21	2	0.260223	0.697026	0.0390335	0.00371747	C1 C2 C3 C4
GO:0071704	6.36173e-182	7.42731e-180	532	c175911_g1,c177502_g2,c174596_g2,c145022_g1,c164424_g2,c165497_g1,c119408_g2,c160819_g1,c166608_g2,c166673_g1,c177643_g1,c174622_g6,c106518_g1,c273838_g1,c148764_g1,c155106_g1,c158413_g1,c167413_g5,c160069_g2,c172868_g3,c58782_g1,c20737_g1,c175065_g2,c177483_g4,c169758_g1,c163442_g2,c131648_g1,c172062_g1,c124047_g2,c322416_g1,c46497_g1,c36816_g1,c178536_g1,c171715_g3,c152027_g1,c121553_g2,c178510…	17694	organic substance metabolic process	138	372	21	1	0.259398	0.699248	0.0394737	0.0018797	C1 C2 C3 C4
GO:0044237	1.78385e-168	1.66612e-166	507	c175911_g1,c177502_g2,c174596_g2,c145022_g1,c164424_g2,c165497_g1,c119408_g2,c160819_g1,c166608_g2,c166673_g1,c177643_g1,c174622_g6,c106518_g1,c273838_g1,c148764_g1,c155106_g1,c158413_g1,c167413_g5,c160069_g2,c172868_g3,c58782_g1,c20737_g1,c175065_g2,c177483_g4,c169758_g1,c163442_g2,c131648_g1,c172062_g1,c124047_g2,c322416_g1,c46497_g1,c36816_g1,c178536_g1,c171715_g3,c152027_g1,c121553_g2,c178510…	17136	cellular metabolic process	130	354	21	2	0.25641	0.698225	0.0414201	0.00394477	C1 C2 C3 C4
GO:0044238	1.5098e-167	1.17513e-165	504	c175911_g1,c177502_g2,c174596_g2,c145022_g1,c164424_g2,c165497_g1,c119408_g2,c160819_g1,c166608_g2,c166673_g1,c177643_g1,c174622_g6,c106518_g1,c273838_g1,c148764_g1,c155106_g1,c158413_g1,c167413_g5,c160069_g2,c172868_g3,c58782_g1,c20737_g1,c175065_g2,c177483_g4,c169758_g1,c163442_g2,c131648_g1,c172062_g1,c124047_g2,c322416_g1,c46497_g1,c36816_g1,c178536_g1,c171715_g3,c152027_g1,c121553_g2,c178510…	16929	primary metabolic process	131	352	20	1	0.259921	0.698413	0.0396825	0.00198413	C1 C2 C3 C4
GO:0043170	4.38291e-130	2.92403e-128	430	c175911_g1,c177502_g2,c174596_g2,c145022_g1,c164424_g2,c165497_g1,c119408_g2,c160819_g1,c166608_g2,c166673_g1,c177643_g1,c174622_g6,c273838_g1,c148764_g1,c155106_g1,c158413_g1,c167413_g5,c160069_g2,c172868_g3,c58782_g1,c20737_g1,c175065_g2,c177483_g4,c169758_g1,c163442_g2,c131648_g1,c172062_g1,c124047_g2,c322416_g1,c46497_g1,c36816_g1,c178536_g1,c171715_g3,c152027_g1,c121553_g2,c178510_g2,c154422…	14858	macromolecule metabolic process	114	298	18	0	0.265116	0.693023	0.0418605	0	C1 C2 C3 C4
GO:0006807	1.34835e-129	7.87097e-128	417	c175911_g1,c177502_g2,c174596_g2,c145022_g1,c164424_g2,c165497_g1,c119408_g2,c160819_g1,c166608_g2,c166673_g1,c174622_g6,c106518_g1,c273838_g1,c148764_g1,c158413_g1,c167413_g5,c160069_g2,c172868_g3,c58782_g1,c20737_g1,c175065_g2,c177483_g4,c169758_g1,c163442_g2,c131648_g1,c172062_g1,c124047_g2,c322416_g1,c46497_g1,c36816_g1,c178536_g1,c171715_g3,c152027_g1,c121553_g2,c178510_g2,c154422_g2,c178493…	14789	nitrogen compound metabolic process	113	287	16	1	0.270983	0.688249	0.0383693	0.00239808	C1 C2 C3 C4
GO:0044260	6.59825e-121	3.08138e-119	406	c175911_g1,c177502_g2,c174596_g2,c145022_g1,c164424_g2,c165497_g1,c119408_g2,c160819_g1,c166608_g2,c166673_g1,c177643_g1,c174622_g6,c273838_g1,c148764_g1,c155106_g1,c158413_g1,c167413_g5,c160069_g2,c172868_g3,c58782_g1,c20737_g1,c175065_g2,c177483_g4,c169758_g1,c163442_g2,c131648_g1,c172062_g1,c124047_g2,c322416_g1,c46497_g1,c36816_g1,c178536_g1,c171715_g3,c152027_g1,c121553_g2,c178510_g2,c154422…	14117	cellular macromolecule metabolic process	106	282	18	0	0.261084	0.694581	0.044335	0	C1 C2 C3 C4
GO:0034641	2.34779e-126	1.21824e-124	404	c175911_g1,c177502_g2,c174596_g2,c145022_g1,c164424_g2,c165497_g1,c119408_g2,c160819_g1,c166608_g2,c166673_g1,c174622_g6,c106518_g1,c273838_g1,c148764_g1,c158413_g1,c167413_g5,c160069_g2,c172868_g3,c58782_g1,c20737_g1,c175065_g2,c177483_g4,c169758_g1,c163442_g2,c131648_g1,c172062_g1,c124047_g2,c322416_g1,c46497_g1,c36816_g1,c178536_g1,c171715_g3,c152027_g1,c121553_g2,c178510_g2,c154422_g2,c178493…	14155	cellular nitrogen compound metabolic process	110	277	16	1	0.272277	0.685644	0.039604	0.00247525	C1 C2 C3 C4
GO:1901360	4.72756e-113	2.00706e-111	376	c175911_g1,c177502_g2,c174596_g2,c145022_g1,c164424_g2,c165497_g1,c119408_g2,c160819_g1,c166608_g2,c166673_g1,c174622_g6,c106518_g1,c273838_g1,c148764_g1,c158413_g1,c167413_g5,c160069_g2,c172868_g3,c58782_g1,c20737_g1,c175065_g2,c177483_g4,c169758_g1,c163442_g2,c131648_g1,c172062_g1,c124047_g2,c322416_g1,c46497_g1,c36816_g1,c178536_g1,c171715_g3,c152027_g1,c121553_g2,c178510_g2,c154422_g2,c178493…	13346	organic cyclic compound metabolic process	108	254	13	1	0.287234	0.675532	0.0345745	0.00265957	C1 C2 C3 C4
GO:0046483	1.35268e-110	4.85924e-109	371	c175911_g1,c177502_g2,c174596_g2,c145022_g1,c164424_g2,c165497_g1,c119408_g2,c160819_g1,c166608_g2,c166673_g1,c174622_g6,c106518_g1,c273838_g1,c148764_g1,c158413_g1,c167413_g5,c160069_g2,c172868_g3,c58782_g1,c20737_g1,c175065_g2,c177483_g4,c169758_g1,c163442_g2,c131648_g1,c172062_g1,c124047_g2,c322416_g1,c46497_g1,c36816_g1,c178536_g1,c171715_g3,c152027_g1,c121553_g2,c178510_g2,c154422_g2,c178493…	13244	heterocycle metabolic process	106	251	13	1	0.285714	0.67655	0.0350404	0.00269542	C1 C2 C3 C4
GO:0006725	1.7616e-111	6.85557e-110	370	c175911_g1,c177502_g2,c174596_g2,c145022_g1,c164424_g2,c165497_g1,c119408_g2,c160819_g1,c166608_g2,c166673_g1,c174622_g6,c106518_g1,c273838_g1,c148764_g1,c158413_g1,c167413_g5,c160069_g2,c172868_g3,c58782_g1,c20737_g1,c175065_g2,c177483_g4,c169758_g1,c163442_g2,c131648_g1,c172062_g1,c124047_g2,c322416_g1,c46497_g1,c36816_g1,c178536_g1,c171715_g3,c152027_g1,c121553_g2,c178510_g2,c154422_g2,c178493…	13143	cellular aromatic compound metabolic process	106	250	13	1	0.286486	0.675676	0.0351351	0.0027027	C1 C2 C3 C4
GO:0006139	1.75516e-104	5.85471e-103	353	c175911_g1,c177502_g2,c174596_g2,c145022_g1,c164424_g2,c165497_g1,c119408_g2,c160819_g1,c166608_g2,c166673_g1,c174622_g6,c106518_g1,c273838_g1,c148764_g1,c158413_g1,c167413_g5,c160069_g2,c172868_g3,c58782_g1,c20737_g1,c175065_g2,c177483_g4,c169758_g1,c163442_g2,c131648_g1,c172062_g1,c124047_g2,c322416_g1,c46497_g1,c36816_g1,c178536_g1,c171715_g3,c152027_g1,c121553_g2,c178510_g2,c154422_g2,c178493…	12595	nucleobase-containing compound metabolic process	101	239	12	1	0.286119	0.677054	0.0339943	0.00283286	C1 C2 C3 C4
GO:0009058	1.47845e-91	4.31524e-90	328	c177502_g2,c145022_g1,c164424_g2,c165497_g1,c119408_g2,c160819_g1,c166608_g2,c166673_g1,c273838_g1,c148764_g1,c158413_g1,c167413_g5,c160069_g2,c172868_g3,c58782_g1,c20737_g1,c175065_g2,c177483_g4,c169758_g1,c163442_g2,c131648_g1,c172062_g1,c124047_g2,c322416_g1,c46497_g1,c36816_g1,c178536_g1,c171715_g3,c152027_g1,c121553_g2,c178510_g2,c154422_g2,c178493_g2,c116515_g1,c147658_g1,c148707_g1,c159400…	12097	biosynthetic process	91	228	9	0	0.277439	0.695122	0.027439	0	C1 C2 C3 C4
GO:1901576	1.01168e-91	3.14969e-90	328	c177502_g2,c145022_g1,c164424_g2,c165497_g1,c119408_g2,c160819_g1,c166608_g2,c166673_g1,c273838_g1,c148764_g1,c158413_g1,c167413_g5,c160069_g2,c172868_g3,c58782_g1,c20737_g1,c175065_g2,c177483_g4,c169758_g1,c163442_g2,c131648_g1,c172062_g1,c124047_g2,c322416_g1,c46497_g1,c36816_g1,c178536_g1,c171715_g3,c152027_g1,c121553_g2,c178510_g2,c154422_g2,c178493_g2,c116515_g1,c147658_g1,c148707_g1,c159400…	12079	organic substance biosynthetic process	91	228	9	0	0.277439	0.695122	0.027439	0	C1 C2 C3 C4
GO:0044249	3.1841e-90	8.74691e-89	324	c177502_g2,c145022_g1,c164424_g2,c165497_g1,c119408_g2,c160819_g1,c166608_g2,c166673_g1,c273838_g1,c148764_g1,c158413_g1,c167413_g5,c160069_g2,c172868_g3,c58782_g1,c20737_g1,c175065_g2,c177483_g4,c169758_g1,c163442_g2,c131648_g1,c172062_g1,c124047_g2,c322416_g1,c46497_g1,c36816_g1,c178536_g1,c171715_g3,c152027_g1,c121553_g2,c178510_g2,c154422_g2,c178493_g2,c116515_g1,c147658_g1,c148707_g1,c159400…	11966	cellular biosynthetic process	88	227	9	0	0.271605	0.700617	0.0277778	0	C1 C2 C3 C4
GO:0065007	5.13315e-82	1.33177e-80	312	c145022_g1,c164424_g2,c165497_g1,c119408_g2,c160819_g1,c166608_g2,c166673_g1,c174622_g6,c273838_g1,c148764_g1,c155106_g1,c172588_g2,c162085_g2,c158413_g1,c167413_g5,c160069_g2,c172868_g3,c58782_g1,c20737_g1,c175065_g2,c177483_g4,c169758_g1,c163442_g2,c131648_g1,c172062_g1,c124047_g2,c322416_g1,c46497_g1,c36816_g1,c178536_g1,c171715_g3,c152027_g1,c121553_g2,c178510_g2,c154422_g2,c178493_g2,c116515…	11057	biological regulation	90	212	9	1	0.288462	0.679487	0.0288462	0.00320513	C1 C2 C3 C4
GO:0050789	7.14132e-77	1.75526e-75	299	c145022_g1,c164424_g2,c165497_g1,c119408_g2,c160819_g1,c166608_g2,c166673_g1,c174622_g6,c273838_g1,c148764_g1,c155106_g1,c172588_g2,c162085_g2,c158413_g1,c167413_g5,c160069_g2,c172868_g3,c58782_g1,c20737_g1,c175065_g2,c177483_g4,c169758_g1,c163442_g2,c131648_g1,c172062_g1,c124047_g2,c322416_g1,c46497_g1,c36816_g1,c178536_g1,c171715_g3,c152027_g1,c121553_g2,c178510_g2,c154422_g2,c178493_g2,c116515…	10715	regulation of biological process	85	204	9	1	0.284281	0.682274	0.0301003	0.00334448	C1 C2 C3 C4
GO:0050794	7.95789e-76	1.85817e-74	293	c145022_g1,c164424_g2,c165497_g1,c119408_g2,c160819_g1,c166608_g2,c166673_g1,c174622_g6,c273838_g1,c148764_g1,c155106_g1,c172588_g2,c162085_g2,c158413_g1,c167413_g5,c160069_g2,c172868_g3,c58782_g1,c20737_g1,c175065_g2,c177483_g4,c169758_g1,c163442_g2,c131648_g1,c172062_g1,c124047_g2,c322416_g1,c46497_g1,c36816_g1,c178536_g1,c171715_g3,c152027_g1,c121553_g2,c178510_g2,c154422_g2,c178493_g2,c116515…	10470	regulation of cellular process	83	200	9	1	0.283276	0.682594	0.0307167	0.00341297	C1 C2 C3 C4
GO:0051179	2.12851e-70	4.7334e-69	250	c145022_g1,c164424_g2,c165497_g1,c119408_g2,c160819_g1,c166608_g2,c166673_g1,c174622_g6,c273838_g1,c20737_g1,c175065_g2,c177483_g4,c169758_g1,c163442_g2,c131648_g1,c172062_g1,c124047_g2,c322416_g1,c46497_g1,c36816_g1,c178536_g1,c171715_g3,c152027_g1,c121553_g2,c178510_g2,c154422_g2,c178493_g2,c116515_g1,c147658_g1,c148707_g1,c159400_g1,c161858_g3,c164968_g2,c164970_g6,c166449_g1,c170195_g1,c17070…	8463	localization	78	165	7	0	0.312	0.66	0.028	0	C1 C2 C3 C4
GO:0019538	4.20445e-68	8.18116e-67	244	c177502_g2,c145022_g1,c164424_g2,c165497_g1,c119408_g2,c160819_g1,c166608_g2,c166673_g1,c177643_g1,c174622_g6,c155106_g1,c158413_g1,c160069_g2,c20737_g1,c175065_g2,c177483_g4,c169758_g1,c163442_g2,c131648_g1,c172062_g1,c124047_g2,c322416_g1,c46497_g1,c36816_g1,c178536_g1,c171715_g3,c152027_g1,c121553_g2,c178510_g2,c154422_g2,c178493_g2,c116515_g1,c147658_g1,c148707_g1,c159400_g1,c161858_g3,c16496…	8347	protein metabolic process	66	168	10	0	0.270492	0.688525	0.0409836	0	C1 C2 C3 C4
GO:0051234	2.92899e-69	5.94712e-68	244	c145022_g1,c164424_g2,c165497_g1,c119408_g2,c160819_g1,c166608_g2,c166673_g1,c174622_g6,c273838_g1,c20737_g1,c175065_g2,c177483_g4,c169758_g1,c163442_g2,c131648_g1,c172062_g1,c124047_g2,c322416_g1,c46497_g1,c36816_g1,c178536_g1,c171715_g3,c152027_g1,c121553_g2,c178510_g2,c154422_g2,c178493_g2,c116515_g1,c147658_g1,c148707_g1,c159400_g1,c161858_g3,c164968_g2,c164970_g6,c166449_g1,c170195_g1,c17070…	8263	establishment of localization	77	160	7	0	0.315574	0.655738	0.0286885	0	C1 C2 C3 C4
GO:0006810	4.09786e-70	8.69864e-69	243	c145022_g1,c164424_g2,c165497_g1,c119408_g2,c160819_g1,c166608_g2,c166673_g1,c174622_g6,c273838_g1,c20737_g1,c175065_g2,c177483_g4,c169758_g1,c163442_g2,c131648_g1,c172062_g1,c124047_g2,c322416_g1,c46497_g1,c36816_g1,c178536_g1,c171715_g3,c152027_g1,c121553_g2,c178510_g2,c154422_g2,c178493_g2,c116515_g1,c147658_g1,c148707_g1,c159400_g1,c161858_g3,c164968_g2,c164970_g6,c166449_g1,c170195_g1,c17070…	8160	transport	76	160	7	0	0.312757	0.658436	0.0288066	0	C1 C2 C3 C4
GO:0019222	9.56039e-43	1.59454e-41	188	c145022_g1,c164424_g2,c165497_g1,c119408_g2,c160819_g1,c166608_g2,c166673_g1,c174622_g6,c273838_g1,c148764_g1,c155106_g1,c158413_g1,c167413_g5,c160069_g2,c172868_g3,c58782_g1,c20737_g1,c175065_g2,c177483_g4,c169758_g1,c163442_g2,c131648_g1,c172062_g1,c124047_g2,c322416_g1,c46497_g1,c36816_g1,c178536_g1,c171715_g3,c152027_g1,c121553_g2,c178510_g2,c154422_g2,c178493_g2,c116515_g1,c147658_g1,c148707…	7609	regulation of metabolic process	59	126	3	0	0.31383	0.670213	0.0159574	0	C1 C2 C3 C4
GO:0071840	9.58289e-53	1.72123e-51	184	c175911_g1,c174596_g2,c145022_g1,c164424_g2,c165497_g1,c119408_g2,c160819_g1,c166608_g2,c166673_g1,c174622_g6,c155106_g1,c158413_g1,c58782_g1,c20737_g1,c175065_g2,c177483_g4,c169758_g1,c163442_g2,c131648_g1,c172062_g1,c124047_g2,c322416_g1,c46497_g1,c36816_g1,c178536_g1,c171715_g3,c152027_g1,c121553_g2,c178510_g2,c154422_g2,c178493_g2,c116515_g1,c147658_g1,c148707_g1,c159400_g1,c161858_g3,c164968…	6246	cellular component organization or biogenesis	58	117	9	0	0.315217	0.63587	0.048913	0	C1 C2 C3 C4
GO:0031323	4.79715e-41	7.72506e-40	181	c145022_g1,c164424_g2,c165497_g1,c119408_g2,c160819_g1,c166608_g2,c166673_g1,c174622_g6,c273838_g1,c148764_g1,c155106_g1,c158413_g1,c167413_g5,c160069_g2,c172868_g3,c58782_g1,c20737_g1,c175065_g2,c177483_g4,c169758_g1,c163442_g2,c131648_g1,c172062_g1,c124047_g2,c322416_g1,c46497_g1,c36816_g1,c178536_g1,c171715_g3,c152027_g1,c121553_g2,c178510_g2,c154422_g2,c178493_g2,c116515_g1,c147658_g1,c148707…	7361	regulation of cellular metabolic process	55	123	3	0	0.303867	0.679558	0.0165746	0	C1 C2 C3 C4
GO:0050896	8.35716e-37	1.21962e-35	172	c172588_g2,c162085_g2,c158413_g1,c167413_g5,c172868_g3,c20737_g1,c175065_g2,c177483_g4,c169758_g1,c163442_g2,c131648_g1,c172062_g1,c124047_g2,c322416_g1,c46497_g1,c36816_g1,c178536_g1,c171715_g3,c152027_g1,c121553_g2,c178510_g2,c154422_g2,c178493_g2,c116515_g1,c147658_g1,c148707_g1,c159400_g1,c161858_g3,c164968_g2,c164970_g6,c166449_g1,c170195_g1,c170701_g2,c172374_g1,c173936_g2,c175851_g2,c26586…	6678	response to stimulus	53	113	5	1	0.30814	0.656977	0.0290698	0.00581395	C1 C2 C3 C4
GO:1901564	7.72031e-53	1.44215e-51	171	c177502_g2,c106518_g1,c158413_g1,c167413_g5,c174469_g2,c125908_g2,c162483_g2,c161629_g2,c144780_g2,c168427_g2,c152360_g1,c178349_g3,c176775_g1,c159540_g1,c171555_g2,c177745_g2,c155024_g2,c153687_g1,c170153_g1,c156878_g2,c170617_g1,c152120_g1,c166905_g2,c155163_g1,c167954_g4,c152801_g2,c160884_g1,c164924_g1,c176914_g1,c148442_g1,c173761_g3,c153871_g2,c163262_g3,c173171_g2,c153860_g1,c176471_g3,c15…	5665	organonitrogen compound metabolic process	45	119	6	1	0.263158	0.695906	0.0350877	0.00584795	C1 C2 C3 C4
GO:0016043	7.55651e-44	1.307e-42	166	c175911_g1,c174596_g2,c145022_g1,c164424_g2,c165497_g1,c119408_g2,c160819_g1,c166608_g2,c166673_g1,c174622_g6,c155106_g1,c158413_g1,c58782_g1,c20737_g1,c175065_g2,c177483_g4,c169758_g1,c163442_g2,c131648_g1,c172062_g1,c124047_g2,c322416_g1,c46497_g1,c36816_g1,c178536_g1,c171715_g3,c152027_g1,c121553_g2,c178510_g2,c154422_g2,c178493_g2,c116515_g1,c147658_g1,c148707_g1,c159400_g1,c161858_g3,c164968…	6013	cellular component organization	53	104	9	0	0.319277	0.626506	0.0542169	0	C1 C2 C3 C4
GO:0007154	3.47902e-36	4.92334e-35	162	c172588_g2,c162085_g2,c158413_g1,c167413_g5,c20737_g1,c175065_g2,c177483_g4,c169758_g1,c163442_g2,c131648_g1,c172062_g1,c124047_g2,c322416_g1,c46497_g1,c36816_g1,c178536_g1,c171715_g3,c152027_g1,c121553_g2,c178510_g2,c154422_g2,c178493_g2,c116515_g1,c147658_g1,c148707_g1,c159400_g1,c161858_g3,c164968_g2,c164970_g6,c166449_g1,c170195_g1,c170701_g2,c172374_g1,c173936_g2,c175851_g2,c26586_g1,c144969…	6193	cell communication	47	106	8	1	0.290123	0.654321	0.0493827	0.00617284	C1 C2 C3 C4
GO:0051716	3.30753e-32	4.2906e-31	146	c172588_g2,c162085_g2,c158413_g1,c167413_g5,c172868_g3,c169758_g1,c163442_g2,c131648_g1,c172062_g1,c124047_g2,c322416_g1,c46497_g1,c36816_g1,c178536_g1,c171715_g3,c152027_g1,c121553_g2,c178510_g2,c154422_g2,c178493_g2,c116515_g1,c147658_g1,c148707_g1,c159400_g1,c161858_g3,c164968_g2,c164970_g6,c166449_g1,c170195_g1,c170701_g2,c172374_g1,c173936_g2,c175851_g2,c26586_g1,c144969_g1,c145238_g1,c15665…	5615	cellular response to stimulus	40	100	5	1	0.273973	0.684932	0.0342466	0.00684932	C1 C2 C3 C4
GO:0080090	7.10767e-31	8.51098e-30	140	c145022_g1,c164424_g2,c165497_g1,c119408_g2,c160819_g1,c166608_g2,c166673_g1,c273838_g1,c148764_g1,c155106_g1,c158413_g1,c167413_g5,c160069_g2,c172868_g3,c58782_g1,c20737_g1,c175065_g2,c177483_g4,c167209_g4,c170903_g2,c174469_g2,c168427_g2,c152360_g1,c178349_g3,c176775_g1,c159540_g1,c177745_g2,c175760_g2,c153687_g1,c173919_g1,c160884_g1,c177434_g1,c177028_g4,c154322_g2,c24499_g1,c173856_g1,c17039…	5463	regulation of primary metabolic process	41	96	3	0	0.292857	0.685714	0.0214286	0	C1 C2 C3 C4
GO:0060255	1.62033e-28	1.84559e-27	135	c145022_g1,c164424_g2,c165497_g1,c119408_g2,c160819_g1,c166608_g2,c166673_g1,c273838_g1,c148764_g1,c155106_g1,c158413_g1,c167413_g5,c160069_g2,c172868_g3,c58782_g1,c20737_g1,c175065_g2,c177483_g4,c174469_g2,c168427_g2,c152360_g1,c178349_g3,c176775_g1,c159540_g1,c177745_g2,c175760_g2,c153687_g1,c173919_g1,c160884_g1,c177434_g1,c177028_g4,c154322_g2,c24499_g1,c173856_g1,c170397_g1,c154436_g1,c16439…	5414	regulation of macromolecule metabolic process	38	94	3	0	0.281481	0.696296	0.0222222	0	C1 C2 C3 C4
GO:0051641	1.36703e-34	1.87766e-33	133	c20737_g1,c175065_g2,c177483_g4,c169758_g1,c163442_g2,c131648_g1,c172062_g1,c124047_g2,c322416_g1,c46497_g1,c36816_g1,c178536_g1,c171715_g3,c152027_g1,c121553_g2,c178510_g2,c154422_g2,c178493_g2,c116515_g1,c147658_g1,c148707_g1,c159400_g1,c161858_g3,c164968_g2,c164970_g6,c166449_g1,c170195_g1,c170701_g2,c172374_g1,c173936_g2,c175851_g2,c26586_g1,c144969_g1,c145238_g1,c156658_g1,c159900_g2,c161238…	4689	cellular localization	47	81	5	0	0.353383	0.609023	0.037594	0	C1 C2 C3 C4
GO:0051171	2.4542e-28	2.66538e-27	130	c145022_g1,c164424_g2,c165497_g1,c119408_g2,c160819_g1,c166608_g2,c166673_g1,c273838_g1,c148764_g1,c158413_g1,c167413_g5,c160069_g2,c172868_g3,c58782_g1,c20737_g1,c175065_g2,c177483_g4,c174469_g2,c168427_g2,c152360_g1,c178349_g3,c176775_g1,c159540_g1,c177745_g2,c175760_g2,c153687_g1,c173919_g1,c160884_g1,c177434_g1,c177028_g4,c154322_g2,c24499_g1,c173856_g1,c170397_g1,c154436_g1,c164391_g1,c16413…	5156	regulation of nitrogen compound metabolic process	37	90	3	0	0.284615	0.692308	0.0230769	0	C1 C2 C3 C4
GO:0009889	7.17522e-28	7.61552e-27	129	c145022_g1,c164424_g2,c165497_g1,c119408_g2,c160819_g1,c166608_g2,c166673_g1,c273838_g1,c148764_g1,c158413_g1,c167413_g5,c160069_g2,c172868_g3,c58782_g1,c20737_g1,c175065_g2,c177483_g4,c174469_g2,c168427_g2,c152360_g1,c178349_g3,c176775_g1,c159540_g1,c177745_g2,c175760_g2,c153687_g1,c173919_g1,c160884_g1,c177434_g1,c177028_g4,c154322_g2,c24499_g1,c173856_g1,c170397_g1,c154436_g1,c164391_g1,c16413…	5142	regulation of biosynthetic process	37	89	3	0	0.286822	0.689922	0.0232558	0	C1 C2 C3 C4
GO:0051649	4.93994e-34	6.5913e-33	127	c20737_g1,c175065_g2,c177483_g4,c169758_g1,c163442_g2,c131648_g1,c172062_g1,c124047_g2,c322416_g1,c46497_g1,c36816_g1,c178536_g1,c171715_g3,c152027_g1,c121553_g2,c178510_g2,c154422_g2,c178493_g2,c116515_g1,c147658_g1,c148707_g1,c159400_g1,c161858_g3,c164968_g2,c164970_g6,c166449_g1,c170195_g1,c170701_g2,c172374_g1,c173936_g2,c175851_g2,c26586_g1,c144969_g1,c145238_g1,c156658_g1,c159900_g2,c161238…	4469	establishment of localization in cell	45	78	4	0	0.354331	0.614173	0.0314961	0	C1 C2 C3 C4
GO:0006793	3.08203e-31	3.89003e-30	125	c106518_g1,c148764_g1,c158413_g1,c167413_g5,c160069_g2,c20737_g1,c175065_g2,c177483_g4,c125908_g2,c162483_g2,c161629_g2,c144780_g2,c176775_g1,c159540_g1,c122825_g1,c171555_g2,c176087_g1,c99416_g1,c177745_g2,c155024_g2,c153687_g1,c152120_g1,c166905_g2,c155163_g1,c167954_g4,c160884_g1,c177434_g1,c177028_g4,c143705_g1,c164924_g1,c168615_g1,c171754_g1,c176494_g9,c155872_g1,c123273_g1,c175682_g6,c1538…	4238	phosphorus metabolic process	30	88	7	0	0.24	0.704	0.056	0	C1 C2 C3 C4
GO:0044281	1.53094e-38	2.38317e-37	121	c177502_g2,c106518_g1,c148764_g1,c167413_g5,c178189_g5,c163844_g4,c167449_g4,c174469_g2,c144780_g2,c168427_g2,c152360_g1,c178349_g3,c176775_g1,c159540_g1,c176087_g1,c99416_g1,c153687_g1,c170153_g1,c156878_g2,c170617_g1,c155163_g1,c167954_g4,c152801_g2,c164924_g1,c148442_g1,c173761_g3,c153871_g2,c158901_g1,c158901_g2,c176206_g2,c163210_g1,c165464_g1,c163037_g2,c143477_g1,c168571_g1,c172315_g1,c296…	3982	small molecule metabolic process	35	83	2	1	0.289256	0.68595	0.0165289	0.00826446	C1 C2 C3 C4
GO:0044085	5.4859e-37	8.26424e-36	119	c174596_g2,c145022_g1,c164424_g2,c165497_g1,c119408_g2,c160819_g1,c166608_g2,c166673_g1,c58782_g1,c20737_g1,c175065_g2,c177483_g4,c169758_g1,c163442_g2,c131648_g1,c172062_g1,c124047_g2,c322416_g1,c46497_g1,c36816_g1,c178536_g1,c171715_g3,c152027_g1,c121553_g2,c178510_g2,c154422_g2,c178493_g2,c116515_g1,c147658_g1,c148707_g1,c159400_g1,c161858_g3,c164968_g2,c164970_g6,c166449_g1,c170195_g1,c170701…	3843	cellular component biogenesis	39	79	1	0	0.327731	0.663866	0.00840336	0	C1 C2 C3 C4
GO:0009056	4.62863e-31	5.68834e-30	107	c145022_g1,c164424_g2,c165497_g1,c119408_g2,c160819_g1,c166608_g2,c166673_g1,c174622_g6,c155106_g1,c20737_g1,c175065_g2,c177483_g4,c169758_g1,c163442_g2,c131648_g1,c172062_g1,c124047_g2,c322416_g1,c46497_g1,c36816_g1,c178536_g1,c171715_g3,c152027_g1,c121553_g2,c178510_g2,c154422_g2,c178493_g2,c116515_g1,c147658_g1,c148707_g1,c159400_g1,c161858_g3,c164968_g2,c164970_g6,c166449_g1,c170195_g1,c17070…	3796	catabolic process	30	77	0	0	0.280374	0.719626	0	0	C1 C2 C3 C4
GO:0006996	1.25662e-24	1.19764e-23	106	c175911_g1,c174596_g2,c145022_g1,c164424_g2,c165497_g1,c119408_g2,c160819_g1,c166608_g2,c166673_g1,c174622_g6,c155106_g1,c158413_g1,c169758_g1,c163442_g2,c131648_g1,c172062_g1,c124047_g2,c322416_g1,c46497_g1,c36816_g1,c178536_g1,c171715_g3,c152027_g1,c121553_g2,c178510_g2,c154422_g2,c178493_g2,c116515_g1,c147658_g1,c148707_g1,c159400_g1,c161858_g3,c164968_g2,c164970_g6,c166449_g1,c170195_g1,c1707…	4241	organelle organization	33	66	7	0	0.311321	0.622642	0.0660377	0	C1 C2 C3 C4
GO:0022607	1.76737e-28	1.96515e-27	101	c174596_g2,c145022_g1,c164424_g2,c165497_g1,c119408_g2,c160819_g1,c166608_g2,c166673_g1,c58782_g1,c20737_g1,c175065_g2,c177483_g4,c169758_g1,c163442_g2,c131648_g1,c172062_g1,c124047_g2,c322416_g1,c46497_g1,c36816_g1,c178536_g1,c171715_g3,c152027_g1,c121553_g2,c178510_g2,c154422_g2,c178493_g2,c116515_g1,c147658_g1,c148707_g1,c159400_g1,c161858_g3,c164968_g2,c164970_g6,c166449_g1,c170195_g1,c170701…	3586	cellular component assembly	34	66	1	0	0.336634	0.653465	0.00990099	0	C1 C2 C3 C4
GO:0043933	1.0078e-28	1.1766e-27	97	c175911_g1,c145022_g1,c164424_g2,c165497_g1,c119408_g2,c160819_g1,c166608_g2,c166673_g1,c20737_g1,c175065_g2,c177483_g4,c169758_g1,c163442_g2,c131648_g1,c172062_g1,c124047_g2,c322416_g1,c46497_g1,c36816_g1,c178536_g1,c171715_g3,c152027_g1,c121553_g2,c178510_g2,c154422_g2,c178493_g2,c116515_g1,c147658_g1,c148707_g1,c159400_g1,c161858_g3,c164968_g2,c164970_g6,c166449_g1,c170195_g1,c170701_g2,c17237…	3439	protein-containing complex subunit organization	33	61	3	0	0.340206	0.628866	0.0309278	0	C1 C2 C3 C4
GO:0044248	4.12358e-27	4.27936e-26	94	c145022_g1,c164424_g2,c165497_g1,c119408_g2,c160819_g1,c166608_g2,c166673_g1,c174622_g6,c155106_g1,c20737_g1,c175065_g2,c177483_g4,c169758_g1,c163442_g2,c131648_g1,c172062_g1,c124047_g2,c322416_g1,c46497_g1,c36816_g1,c178536_g1,c171715_g3,c152027_g1,c121553_g2,c178510_g2,c154422_g2,c178493_g2,c116515_g1,c147658_g1,c148707_g1,c159400_g1,c161858_g3,c164968_g2,c164970_g6,c166449_g1,c170195_g1,c17070…	3409	cellular catabolic process	27	67	0	0	0.287234	0.712766	0	0	C1 C2 C3 C4
GO:0033036	9.26358e-27	9.40454e-26	92	c145022_g1,c164424_g2,c165497_g1,c119408_g2,c160819_g1,c166608_g2,c166673_g1,c174622_g6,c178189_g5,c167166_g1,c174469_g2,c175760_g2,c170617_g1,c152120_g1,c166905_g2,c144906_g1,c155163_g1,c160884_g1,c123273_g1,c177284_g1,c160137_g1,c169607_g1,c170421_g1,c117078_g1,c96642_g1,c174036_g1,c148063_g1,c175911_g5,c178556_g1,c173384_g4,c129198_g2,c299233_g1,c158951_g15,c181165_g1,c113270_g2,c140643_g1,c16…	2609	macromolecule localization	30	60	2	0	0.326087	0.652174	0.0217391	0	C1 C2 C3 C4
GO:0055085	3.96797e-25	3.94264e-24	91	c145022_g1,c164424_g2,c165497_g1,c119408_g2,c160819_g1,c166608_g2,c166673_g1,c20737_g1,c175065_g2,c177483_g4,c169758_g1,c163442_g2,c131648_g1,c172062_g1,c124047_g2,c322416_g1,c46497_g1,c36816_g1,c178536_g1,c171715_g3,c152027_g1,c121553_g2,c178510_g2,c154422_g2,c178493_g2,c116515_g1,c147658_g1,c148707_g1,c159400_g1,c161858_g3,c164968_g2,c164970_g6,c166449_g1,c170195_g1,c170701_g2,c172374_g1,c17393…	3415	transmembrane transport	24	65	2	0	0.263736	0.714286	0.021978	0	C1 C2 C3 C4
GO:0007165	1.05535e-19	8.80088e-19	90	c172588_g2,c162085_g2,c158413_g1,c167413_g5,c167209_g4,c170903_g2,c125908_g2,c162483_g2,c161629_g2,c176087_g1,c99416_g1,c155024_g2,c175760_g2,c156878_g2,c152120_g1,c166905_g2,c164132_g3,c168615_g1,c171754_g1,c171536_g3,c176914_g1,c148442_g1,c176494_g9,c155872_g1,c297071_g1,c98671_g1,c153871_g2,c163262_g3,c173171_g2,c153860_g1,c176471_g3,c151355_g2,c164825_g1,c167489_g4,c108756_g1,c166448_g3,c1695…	3095	signal transduction	20	64	5	1	0.222222	0.711111	0.0555556	0.0111111	C1 C2 C3 C4
GO:0023052	1.36561e-19	1.11884e-18	90	c172588_g2,c162085_g2,c158413_g1,c167413_g5,c167209_g4,c170903_g2,c125908_g2,c162483_g2,c161629_g2,c176087_g1,c99416_g1,c155024_g2,c175760_g2,c156878_g2,c152120_g1,c166905_g2,c164132_g3,c168615_g1,c171754_g1,c171536_g3,c176914_g1,c148442_g1,c176494_g9,c155872_g1,c297071_g1,c98671_g1,c153871_g2,c163262_g3,c173171_g2,c153860_g1,c176471_g3,c151355_g2,c164825_g1,c167489_g4,c108756_g1,c166448_g3,c1695…	3117	signaling	20	64	5	1	0.222222	0.711111	0.0555556	0.0111111	C1 C2 C3 C4
GO:0048518	1.22805e-24	1.19479e-23	87	c145022_g1,c164424_g2,c165497_g1,c119408_g2,c160819_g1,c166608_g2,c166673_g1,c174622_g6,c20737_g1,c175065_g2,c177483_g4,c169758_g1,c163442_g2,c131648_g1,c172062_g1,c124047_g2,c322416_g1,c46497_g1,c36816_g1,c178536_g1,c171715_g3,c152027_g1,c121553_g2,c178510_g2,c154422_g2,c178493_g2,c116515_g1,c147658_g1,c148707_g1,c159400_g1,c161858_g3,c164968_g2,c164970_g6,c166449_g1,c170195_g1,c170701_g2,c17237…	3178	positive regulation of biological process	34	53	0	0	0.390805	0.609195	0	0	C1 C2 C3 C4
GO:0006950	1.34927e-17	9.84543e-17	86	c172868_g3,c20737_g1,c175065_g2,c177483_g4,c169758_g1,c163442_g2,c131648_g1,c172062_g1,c124047_g2,c322416_g1,c46497_g1,c36816_g1,c178536_g1,c171715_g3,c152027_g1,c121553_g2,c178510_g2,c154422_g2,c178493_g2,c116515_g1,c147658_g1,c148707_g1,c159400_g1,c161858_g3,c164968_g2,c164970_g6,c166449_g1,c170195_g1,c170701_g2,c172374_g1,c173936_g2,c175851_g2,c26586_g1,c144969_g1,c145238_g1,c156658_g1,c159900…	3957	response to stress	36	50	0	0	0.418605	0.581395	0	0	C1 C2 C3 C4
GO:0048522	8.02354e-24	7.49399e-23	85	c145022_g1,c164424_g2,c165497_g1,c119408_g2,c160819_g1,c166608_g2,c166673_g1,c174622_g6,c20737_g1,c175065_g2,c177483_g4,c169758_g1,c163442_g2,c131648_g1,c172062_g1,c124047_g2,c322416_g1,c46497_g1,c36816_g1,c178536_g1,c171715_g3,c152027_g1,c121553_g2,c178510_g2,c154422_g2,c178493_g2,c116515_g1,c147658_g1,c148707_g1,c159400_g1,c161858_g3,c164968_g2,c164970_g6,c166449_g1,c170195_g1,c170701_g2,c17237…	3151	positive regulation of cellular process	33	52	0	0	0.388235	0.611765	0	0	C1 C2 C3 C4
GO:0065008	1.04549e-20	9.21212e-20	84	c20737_g1,c175065_g2,c177483_g4,c169758_g1,c163442_g2,c131648_g1,c172062_g1,c124047_g2,c322416_g1,c46497_g1,c36816_g1,c178536_g1,c171715_g3,c152027_g1,c121553_g2,c178510_g2,c154422_g2,c178493_g2,c116515_g1,c147658_g1,c148707_g1,c159400_g1,c161858_g3,c164968_g2,c164970_g6,c166449_g1,c170195_g1,c170701_g2,c172374_g1,c173936_g2,c175851_g2,c26586_g1,c144969_g1,c145238_g1,c156658_g1,c159900_g2,c161238…	3283	regulation of biological quality	34	50	0	0	0.404762	0.595238	0	0	C1 C2 C3 C4
GO:0019637	1.06813e-23	9.78072e-23	78	c106518_g1,c148764_g1,c158413_g1,c167413_g5,c125908_g2,c162483_g2,c161629_g2,c144780_g2,c171555_g2,c176087_g1,c99416_g1,c155024_g2,c153687_g1,c152120_g1,c166905_g2,c155163_g1,c160884_g1,c164924_g1,c123273_g1,c153871_g2,c108756_g1,c177571_g2,c176206_g2,c163210_g1,c165464_g1,c163037_g2,c143477_g1,c170421_g1,c168571_g1,c296660_g1,c172212_g8,c168569_g3,c172421_g5,c171327_g2,c159374_g2,c173668_g2,c136…	2424	organophosphate metabolic process	18	59	1	0	0.230769	0.75641	0.0128205	0	C1 C2 C3 C4
GO:0008104	3.41951e-19	2.70663e-18	73	c170617_g1,c152120_g1,c166905_g2,c144906_g1,c155163_g1,c160884_g1,c123273_g1,c177284_g1,c160137_g1,c169607_g1,c170421_g1,c117078_g1,c96642_g1,c174036_g1,c148063_g1,c173384_g4,c129198_g2,c299233_g1,c158951_g15,c181165_g1,c113270_g2,c140643_g1,c169244_g1,c188462_g1,c138067_g1,c157972_g2,c168817_g3,c173505_g2,c167488_g2,c178235_g3,c159275_g4,c168078_g1,c168708_g3,c170305_g3,c157606_g3,c160363_g1,c16…	2257	protein localization	24	47	2	0	0.328767	0.643836	0.0273973	0	C1 C2 C3 C4
GO:0009893	4.03052e-20	3.48565e-19	73	c145022_g1,c164424_g2,c165497_g1,c119408_g2,c160819_g1,c166608_g2,c166673_g1,c174622_g6,c20737_g1,c175065_g2,c177483_g4,c169758_g1,c163442_g2,c131648_g1,c172062_g1,c124047_g2,c322416_g1,c46497_g1,c36816_g1,c178536_g1,c171715_g3,c152027_g1,c121553_g2,c178510_g2,c154422_g2,c178493_g2,c116515_g1,c147658_g1,c148707_g1,c159400_g1,c161858_g3,c164968_g2,c164970_g6,c166449_g1,c170195_g1,c170701_g2,c17237…	2813	positive regulation of metabolic process	22	51	0	0	0.30137	0.69863	0	0	C1 C2 C3 C4
GO:0031325	1.05454e-19	8.80088e-19	72	c145022_g1,c164424_g2,c165497_g1,c119408_g2,c160819_g1,c166608_g2,c166673_g1,c174622_g6,c20737_g1,c175065_g2,c177483_g4,c169758_g1,c163442_g2,c131648_g1,c172062_g1,c124047_g2,c322416_g1,c46497_g1,c36816_g1,c178536_g1,c171715_g3,c152027_g1,c121553_g2,c178510_g2,c154422_g2,c178493_g2,c116515_g1,c147658_g1,c148707_g1,c159400_g1,c161858_g3,c164968_g2,c164970_g6,c166449_g1,c170195_g1,c170701_g2,c17237…	2804	positive regulation of cellular metabolic process	22	50	0	0	0.305556	0.694444	0	0	C1 C2 C3 C4
GO:0045184	3.48532e-19	2.71274e-18	71	c170617_g1,c152120_g1,c166905_g2,c144906_g1,c155163_g1,c160884_g1,c123273_g1,c177284_g1,c160137_g1,c169607_g1,c170421_g1,c117078_g1,c96642_g1,c174036_g1,c173384_g4,c129198_g2,c299233_g1,c158951_g15,c181165_g1,c113270_g2,c140643_g1,c169244_g1,c188462_g1,c138067_g1,c157972_g2,c168817_g3,c173505_g2,c167488_g2,c178235_g3,c159275_g4,c168078_g1,c168708_g3,c170305_g3,c157606_g3,c160363_g1,c169767_g4,c17…	2171	establishment of protein localization	24	45	2	0	0.338028	0.633803	0.028169	0	C1 C2 C3 C4
GO:0032501	9.31162e-18	6.90242e-17	70	c175911_g1,c177502_g2,c174596_g2,c177643_g1,c154931_g1,c168936_g3,c20737_g1,c175065_g2,c177483_g4,c169758_g1,c163442_g2,c131648_g1,c172062_g1,c124047_g2,c322416_g1,c46497_g1,c36816_g1,c178536_g1,c171715_g3,c152027_g1,c121553_g2,c178510_g2,c154422_g2,c178493_g2,c116515_g1,c147658_g1,c148707_g1,c159400_g1,c161858_g3,c164968_g2,c164970_g6,c166449_g1,c170195_g1,c170701_g2,c172374_g1,c173936_g2,c17585…	2764	multicellular organismal process	25	44	1	0	0.357143	0.628571	0.0142857	0	C1 C2 C3 C4
GO:0070727	2.071e-19	1.66751e-18	69	c170617_g1,c152120_g1,c166905_g2,c155163_g1,c160884_g1,c123273_g1,c177284_g1,c160137_g1,c169607_g1,c170421_g1,c117078_g1,c96642_g1,c174036_g1,c148063_g1,c173384_g4,c129198_g2,c299233_g1,c158951_g15,c181165_g1,c113270_g2,c140643_g1,c169244_g1,c188462_g1,c138067_g1,c157972_g2,c168817_g3,c173505_g2,c167488_g2,c159275_g4,c168078_g1,c168708_g3,c157606_g3,c160363_g1,c169767_g4,c171905_g5,c162339_g1,c16…	2018	cellular macromolecule localization	24	43	2	0	0.347826	0.623188	0.0289855	0	C1 C2 C3 C4
GO:1901135	3.88775e-19	2.97636e-18	69	c106518_g1,c167413_g5,c144780_g2,c176775_g1,c159540_g1,c153687_g1,c164924_g1,c123273_g1,c176206_g2,c163210_g1,c165464_g1,c163037_g2,c143477_g1,c168571_g1,c296660_g1,c172212_g8,c168569_g3,c172421_g5,c173100_g3,c166396_g2,c154823_g1,c161959_g3,c113270_g2,c161679_g3,c170303_g2,c160560_g1,c33622_g1,c154826_g1,c160522_g1,c174753_g1,c151575_g2,c165261_g4,c160758_g2,c110689_g1,c270470_g1,c164549_g1,c161…	2393	carbohydrate derivative metabolic process	17	48	3	1	0.246377	0.695652	0.0434783	0.0144928	C1 C2 C3 C4
GO:0051704	5.04342e-22	4.52938e-21	66	c175911_g1,c177502_g2,c174596_g2,c177643_g1,c154931_g1,c168936_g3,c106518_g1,c273838_g1,c58782_g1,c178189_g5,c174469_g2,c176775_g1,c159540_g1,c176087_g1,c99416_g1,c154322_g2,c178344_g1,c173761_g3,c177499_g2,c158290_g1,c174605_g5,c174148_g2,c159905_g1,c96642_g1,c155821_g1,c129198_g2,c299233_g1,c161874_g3,c178733_g1,c176430_g2,c164547_g1,c175758_g1,c178235_g3,c177325_g1,c166395_g1,c173825_g1,c17557…	1661	multi-organism process	18	46	2	0	0.272727	0.69697	0.030303	0	C1 C2 C3 C4
GO:0033554	4.68808e-13	2.77131e-12	62	c172868_g3,c169758_g1,c163442_g2,c131648_g1,c172062_g1,c124047_g2,c322416_g1,c46497_g1,c36816_g1,c178536_g1,c171715_g3,c152027_g1,c121553_g2,c178510_g2,c154422_g2,c178493_g2,c116515_g1,c147658_g1,c148707_g1,c159400_g1,c161858_g3,c164968_g2,c164970_g6,c166449_g1,c170195_g1,c170701_g2,c172374_g1,c173936_g2,c175851_g2,c26586_g1,c144969_g1,c145238_g1,c156658_g1,c159900_g2,c161238_g1,c172702_g1,c17766…	3022	cellular response to stress	25	37	0	0	0.403226	0.596774	0	0	C1 C2 C3 C4
GO:0009894	7.1965e-17	5.09207e-16	61	c145022_g1,c164424_g2,c165497_g1,c119408_g2,c160819_g1,c166608_g2,c166673_g1,c174622_g6,c155106_g1,c20737_g1,c175065_g2,c177483_g4,c169758_g1,c163442_g2,c131648_g1,c172062_g1,c124047_g2,c322416_g1,c46497_g1,c36816_g1,c178536_g1,c171715_g3,c152027_g1,c121553_g2,c178510_g2,c154422_g2,c178493_g2,c116515_g1,c147658_g1,c148707_g1,c159400_g1,c161858_g3,c164968_g2,c164970_g6,c166449_g1,c170195_g1,c17070…	2446	regulation of catabolic process	22	39	0	0	0.360656	0.639344	0	0	C1 C2 C3 C4
GO:0006082	2.44745e-18	1.84348e-17	60	c177502_g2,c167413_g5,c178189_g5,c163844_g4,c167449_g4,c174469_g2,c144780_g2,c168427_g2,c152360_g1,c178349_g3,c153687_g1,c170153_g1,c156878_g2,c155163_g1,c167954_g4,c152801_g2,c148442_g1,c173761_g3,c158901_g1,c158901_g2,c172315_g1,c164146_g3,c172576_g1,c172599_g5,c176491_g4,c162148_g2,c167426_g9,c169716_g1,c170303_g2,c177563_g1,c136164_g1,c174954_g4,c154527_g1,c162090_g1,c159051_g4,c160560_g1,c16…	2159	organic acid metabolic process	18	42	0	0	0.3	0.7	0	0	C1 C2 C3 C4
GO:0009896	5.36172e-16	3.62887e-15	58	c145022_g1,c164424_g2,c165497_g1,c119408_g2,c160819_g1,c166608_g2,c166673_g1,c174622_g6,c20737_g1,c175065_g2,c177483_g4,c169758_g1,c163442_g2,c131648_g1,c172062_g1,c124047_g2,c322416_g1,c46497_g1,c36816_g1,c178536_g1,c171715_g3,c152027_g1,c121553_g2,c178510_g2,c154422_g2,c178493_g2,c116515_g1,c147658_g1,c148707_g1,c159400_g1,c161858_g3,c164968_g2,c164970_g6,c166449_g1,c170195_g1,c170701_g2,c17237…	2380	positive regulation of catabolic process	21	37	0	0	0.362069	0.637931	0	0	C1 C2 C3 C4
GO:0006091	1.39225e-14	9.15749e-14	57	c106518_g1,c169758_g1,c163442_g2,c131648_g1,c172062_g1,c124047_g2,c322416_g1,c46497_g1,c36816_g1,c178536_g1,c171715_g3,c152027_g1,c121553_g2,c178510_g2,c154422_g2,c178493_g2,c116515_g1,c147658_g1,c148707_g1,c159400_g1,c161858_g3,c164968_g2,c164970_g6,c166449_g1,c170195_g1,c170701_g2,c172374_g1,c173936_g2,c175851_g2,c26586_g1,c144969_g1,c145238_g1,c156658_g1,c159900_g2,c161238_g1,c172702_g1,c17766…	2422	generation of precursor metabolites and energy	20	36	1	0	0.350877	0.631579	0.0175439	0	C1 C2 C3 C4
GO:0055086	2.48102e-17	1.78252e-16	55	c106518_g1,c144780_g2,c176775_g1,c159540_g1,c176087_g1,c99416_g1,c164924_g1,c176206_g2,c163210_g1,c165464_g1,c163037_g2,c143477_g1,c168571_g1,c296660_g1,c172212_g8,c168569_g3,c172421_g5,c136055_g2,c162280_g1,c161572_g3,c154823_g1,c113270_g2,c161679_g3,c160560_g1,c33622_g1,c154826_g1,c160758_g2,c110689_g1,c169801_g11,c270470_g1,c164549_g1,c175805_g1,c167180_g5,c44874_g1,c121785_g1,c174300_g1,c1489…	1805	nucleobase-containing small molecule metabolic process	14	38	2	1	0.254545	0.690909	0.0363636	0.0181818	C1 C2 C3 C4
GO:0055114	7.586e-14	4.72355e-13	54	c106518_g1,c169758_g1,c163442_g2,c131648_g1,c172062_g1,c124047_g2,c322416_g1,c46497_g1,c36816_g1,c178536_g1,c171715_g3,c152027_g1,c121553_g2,c178510_g2,c154422_g2,c178493_g2,c116515_g1,c147658_g1,c148707_g1,c159400_g1,c161858_g3,c164968_g2,c164970_g6,c166449_g1,c170195_g1,c170701_g2,c172374_g1,c173936_g2,c175851_g2,c26586_g1,c144969_g1,c145238_g1,c156658_g1,c159900_g2,c161238_g1,c172702_g1,c17766…	2290	oxidation-reduction process	21	32	1	0	0.388889	0.592593	0.0185185	0	C1 C2 C3 C4
GO:0015980	8.92691e-14	5.41411e-13	52	c106518_g1,c169758_g1,c163442_g2,c131648_g1,c172062_g1,c124047_g2,c322416_g1,c46497_g1,c36816_g1,c178536_g1,c171715_g3,c152027_g1,c121553_g2,c178510_g2,c154422_g2,c178493_g2,c116515_g1,c147658_g1,c148707_g1,c159400_g1,c161858_g3,c164968_g2,c164970_g6,c166449_g1,c170195_g1,c170701_g2,c172374_g1,c173936_g2,c175851_g2,c26586_g1,c144969_g1,c145238_g1,c156658_g1,c159900_g2,c161238_g1,c172702_g1,c17766…	2195	energy derivation by oxidation of organic compounds	19	32	1	0	0.365385	0.615385	0.0192308	0	C1 C2 C3 C4
GO:0001775	4.35856e-12	2.5129e-11	51	c20737_g1,c175065_g2,c177483_g4,c169758_g1,c163442_g2,c131648_g1,c172062_g1,c124047_g2,c322416_g1,c46497_g1,c36816_g1,c178536_g1,c171715_g3,c152027_g1,c121553_g2,c178510_g2,c154422_g2,c178493_g2,c116515_g1,c147658_g1,c148707_g1,c159400_g1,c161858_g3,c164968_g2,c164970_g6,c166449_g1,c170195_g1,c170701_g2,c172374_g1,c173936_g2,c175851_g2,c26586_g1,c144969_g1,c145238_g1,c156658_g1,c159900_g2,c161238…	2326	cell activation	21	30	0	0	0.411765	0.588235	0	0	C1 C2 C3 C4
GO:0009611	1.3071e-11	7.18135e-11	51	c20737_g1,c175065_g2,c177483_g4,c169758_g1,c163442_g2,c131648_g1,c172062_g1,c124047_g2,c322416_g1,c46497_g1,c36816_g1,c178536_g1,c171715_g3,c152027_g1,c121553_g2,c178510_g2,c154422_g2,c178493_g2,c116515_g1,c147658_g1,c148707_g1,c159400_g1,c161858_g3,c164968_g2,c164970_g6,c166449_g1,c170195_g1,c170701_g2,c172374_g1,c173936_g2,c175851_g2,c26586_g1,c144969_g1,c145238_g1,c156658_g1,c159900_g2,c161238…	2375	response to wounding	21	30	0	0	0.411765	0.588235	0	0	C1 C2 C3 C4
GO:0050817	8.96359e-12	4.98333e-11	51	c20737_g1,c175065_g2,c177483_g4,c169758_g1,c163442_g2,c131648_g1,c172062_g1,c124047_g2,c322416_g1,c46497_g1,c36816_g1,c178536_g1,c171715_g3,c152027_g1,c121553_g2,c178510_g2,c154422_g2,c178493_g2,c116515_g1,c147658_g1,c148707_g1,c159400_g1,c161858_g3,c164968_g2,c164970_g6,c166449_g1,c170195_g1,c170701_g2,c172374_g1,c173936_g2,c175851_g2,c26586_g1,c144969_g1,c145238_g1,c156658_g1,c159900_g2,c161238…	2362	coagulation	21	30	0	0	0.411765	0.588235	0	0	C1 C2 C3 C4
GO:0050878	8.96359e-12	4.98333e-11	51	c20737_g1,c175065_g2,c177483_g4,c169758_g1,c163442_g2,c131648_g1,c172062_g1,c124047_g2,c322416_g1,c46497_g1,c36816_g1,c178536_g1,c171715_g3,c152027_g1,c121553_g2,c178510_g2,c154422_g2,c178493_g2,c116515_g1,c147658_g1,c148707_g1,c159400_g1,c161858_g3,c164968_g2,c164970_g6,c166449_g1,c170195_g1,c170701_g2,c172374_g1,c173936_g2,c175851_g2,c26586_g1,c144969_g1,c145238_g1,c156658_g1,c159900_g2,c161238…	2362	regulation of body fluid levels	21	30	0	0	0.411765	0.588235	0	0	C1 C2 C3 C4
GO:0044403	4.95789e-16	3.40491e-15	47	c273838_g1,c58782_g1,c178189_g5,c174469_g2,c176775_g1,c159540_g1,c176087_g1,c99416_g1,c154322_g2,c178344_g1,c173761_g3,c177499_g2,c158290_g1,c159905_g1,c96642_g1,c129198_g2,c299233_g1,c161874_g3,c178733_g1,c176430_g2,c164547_g1,c175758_g1,c177325_g1,c166395_g1,c173825_g1,c175571_g1,c171089_g1,c157665_g1,c170851_g2,c154255_g1,c129998_g1,c144558_g1,c167401_g6,c155631_g2,c165170_g3,c157822_g2,c15328…	1235	symbiotic process	11	34	2	0	0.234043	0.723404	0.0425532	0	C1 C2 C3 C4
GO:0044419	4.95789e-16	3.40491e-15	47	c273838_g1,c58782_g1,c178189_g5,c174469_g2,c176775_g1,c159540_g1,c176087_g1,c99416_g1,c154322_g2,c178344_g1,c173761_g3,c177499_g2,c158290_g1,c159905_g1,c96642_g1,c129198_g2,c299233_g1,c161874_g3,c178733_g1,c176430_g2,c164547_g1,c175758_g1,c177325_g1,c166395_g1,c173825_g1,c175571_g1,c171089_g1,c157665_g1,c170851_g2,c154255_g1,c129998_g1,c144558_g1,c167401_g6,c155631_g2,c165170_g3,c157822_g2,c15328…	1235	interspecies interaction between organisms	11	34	2	0	0.234043	0.723404	0.0425532	0	C1 C2 C3 C4
GO:0006281	1.14173e-10	6.19987e-10	44	c169758_g1,c163442_g2,c131648_g1,c172062_g1,c124047_g2,c322416_g1,c46497_g1,c36816_g1,c178536_g1,c171715_g3,c152027_g1,c121553_g2,c178510_g2,c154422_g2,c178493_g2,c116515_g1,c147658_g1,c148707_g1,c159400_g1,c161858_g3,c164968_g2,c164970_g6,c166449_g1,c170195_g1,c170701_g2,c172374_g1,c173936_g2,c175851_g2,c26586_g1,c144969_g1,c145238_g1,c156658_g1,c159900_g2,c161238_g1,c172702_g1,c177666_g2,c16484…	2055	DNA repair	16	28	0	0	0.363636	0.636364	0	0	C1 C2 C3 C4
GO:1901575	2.6911e-14	1.74548e-13	43	c155106_g1,c176775_g1,c159540_g1,c176087_g1,c99416_g1,c153687_g1,c177499_g2,c173251_g8,c161572_g3,c161959_g3,c173384_g4,c171841_g2,c163031_g2,c145530_g1,c113270_g2,c143617_g1,c169600_g1,c167462_g4,c143580_g1,c162090_g1,c159051_g4,c160560_g1,c160065_g1,c160522_g1,c174753_g1,c178548_g3,c160758_g2,c110689_g1,c156800_g1,c168525_g1,c155953_g1,c270470_g1,c164549_g1,c150810_g1,c171368_g1,c167180_g5,c169…	1271	organic substance catabolic process	7	36	0	0	0.162791	0.837209	0	0	C1 C2 C3 C4
GO:0006520	2.39847e-15	1.60012e-14	42	c177502_g2,c167413_g5,c174469_g2,c144780_g2,c168427_g2,c152360_g1,c178349_g3,c153687_g1,c170153_g1,c156878_g2,c155163_g1,c167954_g4,c152801_g2,c148442_g1,c173761_g3,c158901_g1,c158901_g2,c172315_g1,c164146_g3,c172576_g1,c172599_g5,c176491_g4,c162148_g2,c169716_g1,c177563_g1,c136164_g1,c174954_g4,c154527_g1,c175710_g4,c177125_g4,c156800_g1,c169801_g11,c165289_g7,c175805_g1,c161674_g1,c164303_g1,c1…	1368	cellular amino acid metabolic process	13	29	0	0	0.309524	0.690476	0	0	C1 C2 C3 C4
GO:1901657	8.07567e-14	4.96229e-13	42	c106518_g1,c144780_g2,c176775_g1,c159540_g1,c164924_g1,c176206_g2,c163210_g1,c165464_g1,c163037_g2,c143477_g1,c296660_g1,c172212_g8,c168569_g3,c172421_g5,c113270_g2,c161679_g3,c160560_g1,c33622_g1,c154826_g1,c160758_g2,c110689_g1,c270470_g1,c164549_g1,c175805_g1,c148957_g1,c174929_g4,c294633_g1,c156997_g1,c165858_g2,c168438_g6,c164059_g4,c170296_g1,c147327_g1,c166950_g8,c144776_g1,c148416_g1,c167…	1391	glycosyl compound metabolic process	12	27	2	1	0.285714	0.642857	0.047619	0.0238095	C1 C2 C3 C4
GO:0007049	5.54124e-14	3.54487e-13	41	c174596_g2,c145022_g1,c164424_g2,c165497_g1,c119408_g2,c160819_g1,c166608_g2,c166673_g1,c174622_g6,c155106_g1,c158413_g1,c20737_g1,c175065_g2,c177483_g4,c178189_g5,c177745_g2,c153687_g1,c154823_g1,c129198_g2,c299233_g1,c161874_g3,c158951_g15,c181165_g1,c175192_g2,c170880_g3,c167641_g3,c117690_g1,c133759_g1,c165456_g4,c171596_g1,c113270_g2,c173956_g6,c170305_g3,c151875_g1,c171089_g1,c166459_g2,c15…	1210	cell cycle	12	26	3	0	0.292683	0.634146	0.0731707	0	C1 C2 C3 C4
GO:0015975	4.18829e-10	2.17326e-09	40	c169758_g1,c163442_g2,c131648_g1,c172062_g1,c124047_g2,c322416_g1,c46497_g1,c36816_g1,c178536_g1,c171715_g3,c152027_g1,c121553_g2,c178510_g2,c154422_g2,c178493_g2,c116515_g1,c147658_g1,c148707_g1,c159400_g1,c161858_g3,c164968_g2,c164970_g6,c166449_g1,c170195_g1,c170701_g2,c172374_g1,c173936_g2,c175851_g2,c26586_g1,c144969_g1,c145238_g1,c156658_g1,c159900_g2,c161238_g1,c172702_g1,c177666_g2,c16484…	1903	energy derivation by oxidation of reduced inorganic compounds	15	24	1	0	0.375	0.6	0.025	0	C1 C2 C3 C4
GO:0022402	9.0649e-14	5.42732e-13	40	c174596_g2,c145022_g1,c164424_g2,c165497_g1,c119408_g2,c160819_g1,c166608_g2,c166673_g1,c174622_g6,c155106_g1,c158413_g1,c20737_g1,c175065_g2,c177483_g4,c178189_g5,c177745_g2,c153687_g1,c154823_g1,c129198_g2,c299233_g1,c161874_g3,c158951_g15,c181165_g1,c175192_g2,c170880_g3,c167641_g3,c117690_g1,c133759_g1,c165456_g4,c171596_g1,c113270_g2,c173956_g6,c170305_g3,c151875_g1,c171089_g1,c166459_g2,c15…	1177	cell cycle process	12	25	3	0	0.3	0.625	0.075	0	C1 C2 C3 C4
GO:0043446	4.25933e-10	2.18583e-09	40	c169758_g1,c163442_g2,c131648_g1,c172062_g1,c124047_g2,c322416_g1,c46497_g1,c36816_g1,c178536_g1,c171715_g3,c152027_g1,c121553_g2,c178510_g2,c154422_g2,c178493_g2,c116515_g1,c147658_g1,c148707_g1,c159400_g1,c161858_g3,c164968_g2,c164970_g6,c166449_g1,c170195_g1,c170701_g2,c172374_g1,c173936_g2,c175851_g2,c26586_g1,c144969_g1,c145238_g1,c156658_g1,c159900_g2,c161238_g1,c172702_g1,c177666_g2,c16484…	1904	cellular alkane metabolic process	15	24	1	0	0.375	0.6	0.025	0	C1 C2 C3 C4
GO:0044764	6.01553e-14	3.79629e-13	39	c273838_g1,c58782_g1,c174469_g2,c176087_g1,c99416_g1,c154322_g2,c178344_g1,c173761_g3,c177499_g2,c158290_g1,c159905_g1,c155821_g1,c129198_g2,c299233_g1,c161874_g3,c178733_g1,c176430_g2,c164547_g1,c175758_g1,c171089_g1,c160522_g1,c174753_g1,c170851_g2,c154255_g1,c129998_g1,c144558_g1,c167401_g6,c155631_g2,c165170_g3,c157822_g2,c153281_g2,c169070_g2,c157643_g1,c160185_g7,c113549_g1,c106156_g1,c9604…	1001	multi-organism cellular process	12	25	2	0	0.307692	0.641026	0.0512821	0	C1 C2 C3 C4
GO:0005975	8.81504e-12	4.98333e-11	35	c167209_g4,c170903_g2,c164132_g3,c168615_g1,c171754_g1,c171536_g3,c123273_g1,c297071_g1,c168571_g1,c171922_g6,c156840_g2,c113270_g2,c153107_g1,c162090_g1,c160560_g1,c160065_g1,c171089_g1,c151575_g2,c172277_g1,c110689_g1,c172619_g3,c175615_g3,c178298_g1,c270470_g1,c164549_g1,c161768_g2,c149946_g2,c150810_g1,c171368_g1,c169485_g3,c169485_g5,c162908_g1,c151737_g2,c178549_g3,c176629_g1	1031	carbohydrate metabolic process	10	23	2	0	0.285714	0.657143	0.0571429	0	C1 C2 C3 C4
GO:0016032	5.91643e-13	3.45371e-12	35	c273838_g1,c58782_g1,c174469_g2,c176087_g1,c99416_g1,c154322_g2,c178344_g1,c173761_g3,c177499_g2,c158290_g1,c159905_g1,c129198_g2,c299233_g1,c161874_g3,c178733_g1,c176430_g2,c164547_g1,c175758_g1,c171089_g1,c170851_g2,c154255_g1,c129998_g1,c144558_g1,c167401_g6,c155631_g2,c165170_g3,c157822_g2,c153281_g2,c169070_g2,c157643_g1,c160185_g7,c113549_g1,c106156_g1,c96040_g1,c173823_g3	832	viral process	10	23	2	0	0.285714	0.657143	0.0571429	0	C1 C2 C3 C4
GO:0061024	4.13316e-10	2.16875e-09	33	c174622_g6,c174469_g2,c152120_g1,c166905_g2,c155163_g1,c160884_g1,c123273_g1,c170421_g1,c117078_g1,c96642_g1,c174036_g1,c158951_g15,c181165_g1,c140643_g1,c169244_g1,c138067_g1,c157972_g2,c168817_g3,c173505_g2,c159873_g2,c134646_g1,c176295_g3,c74468_g1,c162303_g3,c171765_g2,c164059_g4,c135665_g1,c167737_g3,c172062_g4,c165170_g3,c157822_g2,c175913_g9,c96040_g1	1155	membrane organization	17	15	1	0	0.515152	0.454545	0.030303	0	C1 C2 C3 C4
GO:0006629	1.92816e-07	9.37969e-07	30	c167413_g5,c176775_g1,c159540_g1,c123273_g1,c167426_g9,c169084_g4,c163820_g1,c104055_g2,c163412_g1,c169244_g1,c171054_g1,c167462_g4,c159051_g4,c169767_g4,c168525_g1,c165289_g7,c172890_g1,c161674_g1,c165929_g1,c139301_g1,c169528_g1,c296930_g1,c171866_g3,c159554_g3,c178054_g3,c165143_g2,c168470_g1,c170709_g4,c153281_g2,c169070_g2	1192	lipid metabolic process	6	24	0	0	0.2	0.8	0	0	C1 C2 C3 C4
GO:0032502	1.44107e-10	7.64749e-10	29	c175911_g1,c177643_g1,c154931_g1,c168936_g3,c174469_g2,c168427_g2,c152360_g1,c178349_g3,c166256_g6,c157995_g2,c129198_g2,c299233_g1,c161874_g3,c158951_g15,c181165_g1,c146801_g1,c113270_g2,c124183_g1,c163248_g2,c170016_g6,c170016_g7,c172670_g1,c161851_g2,c160065_g1,c149161_g1,c160819_g2,c171980_g6,c117339_g1,c177583_g7	827	developmental process	9	20	0	0	0.310345	0.689655	0	0	C1 C2 C3 C4
GO:0044255	3.75597e-06	1.68657e-05	24	c167413_g5,c123273_g1,c167426_g9,c169084_g4,c163820_g1,c104055_g2,c163412_g1,c171054_g1,c159051_g4,c169767_g4,c165289_g7,c172890_g1,c161674_g1,c165929_g1,c139301_g1,c169528_g1,c296930_g1,c171866_g3,c159554_g3,c178054_g3,c168470_g1,c170709_g4,c153281_g2,c169070_g2	975	cellular lipid metabolic process	5	19	0	0	0.208333	0.791667	0	0	C1 C2 C3 C4
GO:0048856	1.42846e-10	7.64749e-10	23	c175911_g1,c177643_g1,c154931_g1,c168936_g3,c174469_g2,c168427_g2,c152360_g1,c178349_g3,c166256_g6,c157995_g2,c129198_g2,c299233_g1,c161874_g3,c158951_g15,c181165_g1,c146801_g1,c113270_g2,c160065_g1,c149161_g1,c160819_g2,c171980_g6,c117339_g1,c177583_g7	544	anatomical structure development	9	14	0	0	0.391304	0.608696	0	0	C1 C2 C3 C4
GO:0048869	1.46251e-07	7.26586e-07	20	c175911_g1,c177643_g1,c154931_g1,c168936_g3,c174469_g2,c168427_g2,c152360_g1,c178349_g3,c157995_g2,c113270_g2,c124183_g1,c163248_g2,c170016_g6,c170016_g7,c172670_g1,c149161_g1,c160819_g2,c171980_g6,c117339_g1,c177583_g7	598	cellular developmental process	6	14	0	0	0.3	0.7	0	0	C1 C2 C3 C4
GO:0007017	3.15474e-05	0.000130378	18	c158413_g1,c178189_g5,c177745_g2,c169473_g4,c129198_g2,c299233_g1,c161874_g3,c158951_g15,c181165_g1,c175192_g2,c170880_g3,c167641_g3,c117690_g1,c133759_g1,c165456_g4,c171596_g1,c169844_g1,c149161_g1	699	microtubule-based process	5	10	3	0	0.277778	0.555556	0.166667	0	C1 C2 C3 C4
GO:0022613	4.70923e-09	2.36474e-08	18	c174469_g2,c146450_g1,c163484_g2,c170303_g2,c164935_g3,c170139_g2,c146720_g1,c157836_g1,c177449_g3,c167811_g4,c169164_g3,c147327_g1,c167253_g1,c147173_g1,c159694_g1,c167885_g4,c113549_g1,c106156_g1	367	ribonucleoprotein complex biogenesis	6	12	0	0	0.333333	0.666667	0	0	C1 C2 C3 C4
GO:0006928	8.47161e-05	0.000333683	17	c20737_g1,c175065_g2,c177483_g4,c178189_g5,c169473_g4,c169607_g1,c166256_g6,c129198_g2,c299233_g1,c161874_g3,c158951_g15,c181165_g1,c175192_g2,c161603_g1,c113270_g2,c169244_g1,c81200_g1	746	movement of cell or subcellular component	8	9	0	0	0.470588	0.529412	0	0	C1 C2 C3 C4
GO:0042592	5.02545e-07	2.39478e-06	17	c164132_g3,c162843_g2,c176604_g4,c167680_g2,c178462_g3,c171054_g1,c166395_g1,c173825_g1,c175571_g1,c177486_g4,c160522_g1,c174753_g1,c167841_g4,c162882_g5,c167646_g2,c169617_g2,c178074_g5	465	homeostatic process	4	13	0	0	0.235294	0.764706	0	0	C1 C2 C3 C4
GO:0032879	3.15535e-09	1.60168e-08	16	c167166_g1,c166256_g6,c129198_g2,c299233_g1,c161874_g3,c158951_g15,c181165_g1,c178200_g7,c134646_g1,c176295_g3,c74468_g1,c178045_g2,c178587_g1,c135665_g1,c167737_g3,c172062_g4	319	regulation of localization	9	7	0	0	0.5625	0.4375	0	0	C1 C2 C3 C4
GO:0009653	1.14522e-06	5.34819e-06	15	c177643_g1,c154931_g1,c168936_g3,c174469_g2,c168427_g2,c152360_g1,c178349_g3,c157995_g2,c146801_g1,c113270_g2,c149161_g1,c160819_g2,c171980_g6,c117339_g1,c177583_g7	411	anatomical structure morphogenesis	7	8	0	0	0.466667	0.533333	0	0	C1 C2 C3 C4
GO:0010604	4.80568e-05	0.000196864	14	c175760_g2,c173919_g1,c164491_g2,c178462_g3,c124183_g1,c163248_g2,c170016_g6,c170016_g7,c172670_g1,c129004_g1,c165056_g1,c167811_g4,c177409_g5,c162584_g1	425	positive regulation of macromolecule metabolic process	1	13	0	0	0.0714286	0.928571	0	0	C1 C2 C3 C4
GO:0010876	2.16393e-07	1.04181e-06	14	c145022_g1,c164424_g2,c165497_g1,c119408_g2,c160819_g1,c166608_g2,c166673_g1,c174622_g6,c178189_g5,c167166_g1,c174469_g2,c175911_g5,c178556_g1,c178200_g7	294	lipid localization	4	10	0	0	0.285714	0.714286	0	0	C1 C2 C3 C4
GO:0009891	1.23892e-05	5.40726e-05	13	c175760_g2,c173919_g1,c164491_g2,c124183_g1,c163248_g2,c170016_g6,c170016_g7,c172670_g1,c129004_g1,c165056_g1,c167811_g4,c177409_g5,c162584_g1	341	positive regulation of biosynthetic process	1	12	0	0	0.0769231	0.923077	0	0	C1 C2 C3 C4
GO:0051128	0.000261862	0.000940688	13	c155106_g1,c113270_g2,c168078_g1,c168708_g3,c155953_g1,c134646_g1,c176295_g3,c74468_g1,c135665_g1,c167737_g3,c172062_g4,c169844_g1,c149161_g1	447	regulation of cellular component organization	9	4	0	0	0.692308	0.307692	0	0	C1 C2 C3 C4
GO:0051173	1.23892e-05	5.40726e-05	13	c175760_g2,c173919_g1,c164491_g2,c124183_g1,c163248_g2,c170016_g6,c170016_g7,c172670_g1,c129004_g1,c165056_g1,c167811_g4,c177409_g5,c162584_g1	341	positive regulation of nitrogen compound metabolic process	1	12	0	0	0.0769231	0.923077	0	0	C1 C2 C3 C4
GO:0009605	0.00778222	0.0207674	12	c176775_g1,c159540_g1,c174605_g5,c174148_g2,c161603_g1,c178235_g3,c163240_g5,c177971_g1,c143234_g1,c162819_g2,c172757_g7,c169356_g2	568	response to external stimulus	6	6	0	0	0.5	0.5	0	0	C1 C2 C3 C4
GO:0006952	0.00298453	0.00855078	11	c176775_g1,c159540_g1,c174605_g5,c174148_g2,c146801_g1,c178235_g3,c163240_g5,c177971_g1,c143234_g1,c162819_g2,c169356_g2	453	defense response	5	6	0	0	0.454545	0.545455	0	0	C1 C2 C3 C4
GO:0032989	1.29995e-05	5.62106e-05	11	c174469_g2,c168427_g2,c152360_g1,c178349_g3,c157995_g2,c113270_g2,c149161_g1,c160819_g2,c171980_g6,c117339_g1,c177583_g7	281	cellular component morphogenesis	6	5	0	0	0.545455	0.454545	0	0	C1 C2 C3 C4
GO:0051701	0.00071651	0.00229114	11	c174469_g2,c173761_g3,c178733_g1,c176430_g2,c164547_g1,c153281_g2,c169070_g2,c160185_g7,c113549_g1,c106156_g1,c96040_g1	351	interaction with host	6	5	0	0	0.545455	0.454545	0	0	C1 C2 C3 C4
GO:0009607	0.000721195	0.00229114	10	c176775_g1,c159540_g1,c174605_g5,c174148_g2,c178235_g3,c163240_g5,c177971_g1,c143234_g1,c162819_g2,c169356_g2	305	response to biotic stimulus	4	6	0	0	0.4	0.6	0	0	C1 C2 C3 C4
GO:0043207	0.000721195	0.00229114	10	c176775_g1,c159540_g1,c174605_g5,c174148_g2,c178235_g3,c163240_g5,c177971_g1,c143234_g1,c162819_g2,c169356_g2	305	response to external biotic stimulus	4	6	0	0	0.4	0.6	0	0	C1 C2 C3 C4
GO:0048523	0.0138103	0.0346742	10	c155106_g1,c177499_g2,c154823_g1,c113270_g2,c155953_g1,c143026_g1,c139095_g1,c149161_g1,c145876_g1,c158307_g1	397	negative regulation of cellular process	1	9	0	0	0.1	0.9	0	0	C1 C2 C3 C4
GO:0051239	9.00274e-07	4.24675e-06	10	c167166_g1,c166256_g6,c129198_g2,c299233_g1,c161874_g3,c158951_g15,c181165_g1,c146801_g1,c178200_g7,c168257_g1	157	regulation of multicellular organismal process	4	6	0	0	0.4	0.6	0	0	C1 C2 C3 C4
GO:0051707	0.000721195	0.00229114	10	c176775_g1,c159540_g1,c174605_g5,c174148_g2,c178235_g3,c163240_g5,c177971_g1,c143234_g1,c162819_g2,c169356_g2	305	response to other organism	4	6	0	0	0.4	0.6	0	0	C1 C2 C3 C4
GO:0098542	0.000193602	0.000723297	10	c176775_g1,c159540_g1,c174605_g5,c174148_g2,c178235_g3,c163240_g5,c177971_g1,c143234_g1,c162819_g2,c169356_g2	268	defense response to other organism	4	6	0	0	0.4	0.6	0	0	C1 C2 C3 C4
GO:0008219	0.000255143	0.000923656	9	c169607_g1,c136055_g2,c162280_g1,c178733_g1,c176430_g2,c164627_g2,c175710_g4,c145876_g1,c158307_g1	158	cell death	3	6	0	0	0.333333	0.666667	0	0	C1 C2 C3 C4
GO:0042440	0.00473305	0.0129259	9	c176775_g1,c159540_g1,c167426_g9,c169084_g4,c163820_g1,c104055_g2,c163412_g1,c162303_g3,c160938_g1	440	pigment metabolic process	2	6	1	0	0.222222	0.666667	0.111111	0	C1 C2 C3 C4
GO:0009617	0.00180545	0.00537036	7	c176775_g1,c159540_g1,c178235_g3,c163240_g5,c177971_g1,c143234_g1,c162819_g2	191	response to bacterium	1	6	0	0	0.142857	0.857143	0	0	C1 C2 C3 C4
GO:0022610	0.0093637	0.0241594	7	c123273_g1,c176206_g2,c161874_g3,c146900_g4,c171987_g1,c165170_g3,c157822_g2	212	biological adhesion	2	5	0	0	0.285714	0.714286	0	0	C1 C2 C3 C4
GO:0051235	0.0147633	0.0368688	5	c167166_g1,c148063_g1,c178200_g7,c159275_g4,c172202_g5	126	maintenance of location	1	4	0	0	0.2	0.8	0	0	C1 C2 C3 C4
GO:0010243	0.0171134	0.0409844	4	c178462_g3,c170744_g2,c136017_g1,c160560_g1	98	response to organonitrogen compound	0	2	2	0	0	0.5	0.5	0	C1 C2 C3 C4
GO:1901698	0.0171134	0.0409844	4	c178462_g3,c170744_g2,c136017_g1,c160560_g1	98	response to nitrogen compound	0	2	2	0	0	0.5	0.5	0	C1 C2 C3 C4
GO:0006575	2.12072e-06	9.61529e-06	12	c158413_g1,c167413_g5,c155163_g1,c172315_g1,c163409_g1,c161679_g3,c177125_g4,c165289_g7,c161674_g1,c178214_g1,c153281_g2,c169070_g2	282	cellular modified amino acid metabolic process	1	11	0	0	0.0833333	0.916667	0	0	C1 C2 C4
GO:0006790	0.00137226	0.00415584	10	c158413_g1,c153871_g2,c163409_g1,c161679_g3,c170303_g2,c177563_g1,c165261_g4,c172619_g3,c178214_g1,c108365_g1	376	sulfur compound metabolic process	1	9	0	0	0.1	0.9	0	0	C1 C2 C4
GO:0019725	0.000750956	0.00236957	8	c164132_g3,c162843_g2,c171054_g1,c177486_g4,c167841_g4,c162882_g5,c167646_g2,c169617_g2	251	cellular homeostasis	2	6	0	0	0.25	0.75	0	0	C1 C2 C4
GO:0007530	0.0158473	0.0387471	5	c124183_g1,c163248_g2,c170016_g6,c170016_g7,c172670_g1	189	sex determination	0	5	0	0	0	1	0	0	C1 C2 C4
GO:0007531	0.0158473	0.0387471	5	c124183_g1,c163248_g2,c170016_g6,c170016_g7,c172670_g1	189	mating type determination	0	5	0	0	0	1	0	0	C1 C2 C4
GO:0051321	1.82977e-06	8.37746e-06	9	c174596_g2,c145022_g1,c164424_g2,c165497_g1,c119408_g2,c160819_g1,c166608_g2,c166673_g1,c174622_g6	158	meiotic cell cycle	2	7	0	0	0.222222	0.777778	0	0	C2 C3
GO:1903046	1.82977e-06	8.37746e-06	9	c174596_g2,c145022_g1,c164424_g2,c165497_g1,c119408_g2,c160819_g1,c166608_g2,c166673_g1,c174622_g6	158	meiotic cell cycle process	2	7	0	0	0.222222	0.777778	0	0	C2 C3
GO:0044406	0.0175625	0.041432	3	c161874_g3,c165170_g3,c157822_g2	34	adhesion of symbiont to host	0	3	0	0	0	1	0	0	C2 C3
GO:0044650	0.0175625	0.041432	3	c161874_g3,c165170_g3,c157822_g2	34	adhesion of symbiont to host cell	0	3	0	0	0	1	0	0	C2 C3
GO:0051301	1.14287e-05	5.08303e-05	16	c155106_g1,c20737_g1,c175065_g2,c177483_g4,c178189_g5,c153687_g1,c129198_g2,c299233_g1,c158951_g15,c181165_g1,c113270_g2,c173956_g6,c151875_g1,c171089_g1,c166459_g2,c155953_g1	507	cell division	7	9	0	0	0.4375	0.5625	0	0	C2 C3 C4
GO:0000003	1.79481e-07	8.82292e-07	15	c175911_g1,c177502_g2,c174596_g2,c145022_g1,c164424_g2,c165497_g1,c119408_g2,c160819_g1,c166608_g2,c166673_g1,c177643_g1,c154931_g1,c168936_g3,c174622_g6,c106518_g1	303	reproduction	3	12	0	0	0.2	0.8	0	0	C2 C3 C4
GO:0022414	8.50283e-05	0.000333683	13	c175911_g1,c177502_g2,c174596_g2,c177643_g1,c154931_g1,c168936_g3,c106518_g1,c124183_g1,c163248_g2,c170016_g6,c170016_g7,c172670_g1,c161851_g2	362	reproductive process	1	12	0	0	0.0769231	0.923077	0	0	C2 C3 C4
GO:0010256	0.00278491	0.00802811	12	c123273_g1,c138067_g1,c157972_g2,c168817_g3,c173505_g2,c134646_g1,c176295_g3,c74468_g1,c164059_g4,c135665_g1,c167737_g3,c172062_g4	600	endomembrane system organization	11	1	0	0	0.916667	0.0833333	0	0	C2 C3 C4
GO:0007059	0.00129886	0.00399057	11	c174596_g2,c155106_g1,c158413_g1,c129198_g2,c299233_g1,c158951_g15,c181165_g1,c175192_g2,c170880_g3,c113270_g2,c155953_g1	434	chromosome segregation	4	7	0	0	0.363636	0.636364	0	0	C2 C3 C4
GO:0032196	2.32426e-05	9.69132e-05	11	c176775_g1,c159540_g1,c108479_g1,c178200_g7,c152569_g1,c178732_g2,c174954_g4,c164627_g2,c177859_g2,c149483_g1,c163506_g2	326	transposition	1	10	0	0	0.0909091	0.909091	0	0	C2 C3 C4
GO:0040011	0.000223077	0.000820289	11	c173761_g3,c166256_g6,c129198_g2,c299233_g1,c161874_g3,c158951_g15,c181165_g1,c161603_g1,c153281_g2,c169070_g2,c96040_g1	353	locomotion	3	8	0	0	0.272727	0.727273	0	0	C2 C3 C4
GO:0003006	6.2755e-05	0.000254653	10	c175911_g1,c177643_g1,c154931_g1,c168936_g3,c124183_g1,c163248_g2,c170016_g6,c170016_g7,c172670_g1,c161851_g2	262	developmental process involved in reproduction	0	10	0	0	0	1	0	0	C2 C3 C4
GO:0009966	0.0175665	0.041432	9	c178462_g3,c173956_g6,c175318_g5,c166561_g6,c160885_g2,c163240_g5,c166235_g2,c169136_g1,c173400_g3	249	regulation of signal transduction	0	8	0	1	0	0.888889	0	0.111111	C2 C3 C4
GO:0051130	0.000218128	0.000808458	9	c168078_g1,c168708_g3,c134646_g1,c176295_g3,c74468_g1,c135665_g1,c167737_g3,c172062_g4,c169844_g1	266	positive regulation of cellular component organization	8	1	0	0	0.888889	0.111111	0	0	C2 C3 C4
GO:0006403	0.0150783	0.0372569	8	c175760_g2,c138067_g1,c157972_g2,c168817_g3,c173505_g2,c169488_g1,c134148_g1,c163240_g5	367	RNA localization	6	2	0	0	0.75	0.25	0	0	C2 C3 C4
GO:0007275	0.000389256	0.00138765	8	c166256_g6,c129198_g2,c299233_g1,c161874_g3,c158951_g15,c181165_g1,c146801_g1,c161851_g2	193	multicellular organism development	3	5	0	0	0.375	0.625	0	0	C2 C3 C4
GO:0022900	0.00159719	0.00478132	8	c106518_g1,c33622_g1,c147327_g1,c166950_g8,c144776_g1,c148416_g1,c167920_g4,c176256_g2	222	electron transport chain	3	5	0	0	0.375	0.625	0	0	C2 C3 C4
GO:0050793	1.57911e-05	6.76555e-05	8	c166256_g6,c129198_g2,c299233_g1,c161874_g3,c158951_g15,c181165_g1,c146801_g1,c113270_g2	125	regulation of developmental process	4	4	0	0	0.5	0.5	0	0	C2 C3 C4
GO:0051236	0.0150783	0.0372569	8	c175760_g2,c138067_g1,c157972_g2,c168817_g3,c173505_g2,c169488_g1,c134148_g1,c163240_g5	367	establishment of RNA localization	6	2	0	0	0.75	0.25	0	0	C2 C3 C4
GO:0019953	0.00337037	0.00959733	7	c175911_g1,c177502_g2,c174596_g2,c177643_g1,c154931_g1,c168936_g3,c106518_g1	159	sexual reproduction	1	6	0	0	0.142857	0.857143	0	0	C2 C3 C4
GO:0035821	0.0109447	0.027778	7	c174469_g2,c178733_g1,c176430_g2,c164547_g1,c160185_g7,c113549_g1,c106156_g1	241	modulation of process of other organism	6	1	0	0	0.857143	0.142857	0	0	C2 C3 C4
GO:0044703	0.00364704	0.0102601	7	c175911_g1,c177502_g2,c174596_g2,c177643_g1,c154931_g1,c168936_g3,c106518_g1	161	multi-organism reproductive process	1	6	0	0	0.142857	0.857143	0	0	C2 C3 C4
GO:0048870	0.00414996	0.0115359	7	c166256_g6,c129198_g2,c299233_g1,c161874_g3,c158951_g15,c181165_g1,c161603_g1	257	cell motility	3	4	0	0	0.428571	0.571429	0	0	C2 C3 C4
GO:0051674	0.00414996	0.0115359	7	c166256_g6,c129198_g2,c299233_g1,c161874_g3,c158951_g15,c181165_g1,c161603_g1	257	localization of cell	3	4	0	0	0.428571	0.571429	0	0	C2 C3 C4
GO:0051817	0.00894905	0.0232178	7	c174469_g2,c178733_g1,c176430_g2,c164547_g1,c160185_g7,c113549_g1,c106156_g1	235	modulation of process of other organism involved in symbiotic interaction	6	1	0	0	0.857143	0.142857	0	0	C2 C3 C4
GO:2000026	1.60696e-05	6.82226e-05	7	c166256_g6,c129198_g2,c299233_g1,c161874_g3,c158951_g15,c181165_g1,c146801_g1	101	regulation of multicellular organismal development	3	4	0	0	0.428571	0.571429	0	0	C2 C3 C4
GO:0009790	0.000133161	0.000501501	6	c166256_g6,c129198_g2,c299233_g1,c161874_g3,c158951_g15,c181165_g1	95	embryo development	2	4	0	0	0.333333	0.666667	0	0	C2 C3 C4
GO:0016477	8.78153e-05	0.000336146	6	c166256_g6,c129198_g2,c299233_g1,c161874_g3,c158951_g15,c181165_g1	93	cell migration	2	4	0	0	0.333333	0.666667	0	0	C2 C3 C4
GO:0040012	9.08973e-05	0.000345114	6	c166256_g6,c129198_g2,c299233_g1,c161874_g3,c158951_g15,c181165_g1	94	regulation of locomotion	2	4	0	0	0.333333	0.666667	0	0	C2 C3 C4
GO:0045786	0.00783774	0.0207967	6	c155106_g1,c154823_g1,c113270_g2,c155953_g1,c149161_g1,c145876_g1	138	negative regulation of cell cycle	1	5	0	0	0.166667	0.833333	0	0	C2 C3 C4
GO:0051270	8.78153e-05	0.000336146	6	c166256_g6,c129198_g2,c299233_g1,c161874_g3,c158951_g15,c181165_g1	93	regulation of cellular component movement	2	4	0	0	0.333333	0.666667	0	0	C2 C3 C4
GO:0051726	0.0163095	0.0396695	6	c155106_g1,c154823_g1,c113270_g2,c155953_g1,c149161_g1,c145876_g1	162	regulation of cell cycle	1	5	0	0	0.166667	0.833333	0	0	C2 C3 C4
GO:2000145	8.78153e-05	0.000336146	6	c166256_g6,c129198_g2,c299233_g1,c161874_g3,c158951_g15,c181165_g1	93	regulation of cell motility	2	4	0	0	0.333333	0.666667	0	0	C2 C3 C4
GO:0051049	6.71229e-05	0.000267918	8	c134646_g1,c176295_g3,c74468_g1,c178045_g2,c178587_g1,c135665_g1,c167737_g3,c172062_g4	189	regulation of transport	6	2	0	0	0.75	0.25	0	0	C2 C4
GO:0007276	0.00041914	0.00148287	6	c175911_g1,c177502_g2,c174596_g2,c177643_g1,c154931_g1,c168936_g3	89	gamete generation	0	6	0	0	0	1	0	0	C2 C4
GO:0032388	0.00064672	0.00215727	6	c134646_g1,c176295_g3,c74468_g1,c135665_g1,c167737_g3,c172062_g4	171	positive regulation of intracellular transport	6	0	0	0	1	0	0	0	C2 C4
GO:0032504	0.00104589	0.00327805	6	c175911_g1,c177502_g2,c174596_g2,c177643_g1,c154931_g1,c168936_g3	104	multicellular organism reproduction	0	6	0	0	0	1	0	0	C2 C4
GO:0032880	0.000668395	0.00219817	6	c134646_g1,c176295_g3,c74468_g1,c135665_g1,c167737_g3,c172062_g4	172	regulation of protein localization	6	0	0	0	1	0	0	0	C2 C4
GO:0048609	0.000681825	0.00222666	6	c175911_g1,c177502_g2,c174596_g2,c177643_g1,c154931_g1,c168936_g3	99	multicellular organismal reproductive process	0	6	0	0	0	1	0	0	C2 C4
GO:0051050	0.00064672	0.00215727	6	c134646_g1,c176295_g3,c74468_g1,c135665_g1,c167737_g3,c172062_g4	171	positive regulation of transport	6	0	0	0	1	0	0	0	C2 C4
GO:0051222	0.00064672	0.00215727	6	c134646_g1,c176295_g3,c74468_g1,c135665_g1,c167737_g3,c172062_g4	171	positive regulation of protein transport	6	0	0	0	1	0	0	0	C2 C4
GO:0060341	0.000668395	0.00219817	6	c134646_g1,c176295_g3,c74468_g1,c135665_g1,c167737_g3,c172062_g4	172	regulation of cellular localization	6	0	0	0	1	0	0	0	C2 C4
GO:0060627	0.00064672	0.00215727	6	c134646_g1,c176295_g3,c74468_g1,c135665_g1,c167737_g3,c172062_g4	171	regulation of vesicle-mediated transport	6	0	0	0	1	0	0	0	C2 C4
GO:0090316	0.00064672	0.00215727	6	c134646_g1,c176295_g3,c74468_g1,c135665_g1,c167737_g3,c172062_g4	171	positive regulation of intracellular protein transport	6	0	0	0	1	0	0	0	C2 C4
GO:1903829	0.00064672	0.00215727	6	c134646_g1,c176295_g3,c74468_g1,c135665_g1,c167737_g3,c172062_g4	171	positive regulation of cellular protein localization	6	0	0	0	1	0	0	0	C2 C4
GO:1904377	0.00064672	0.00215727	6	c134646_g1,c176295_g3,c74468_g1,c135665_g1,c167737_g3,c172062_g4	171	positive regulation of protein localization to cell periphery	6	0	0	0	1	0	0	0	C2 C4
GO:0048646	0.0023003	0.006714	5	c177643_g1,c154931_g1,c168936_g3,c146801_g1,c149161_g1	98	anatomical structure formation involved in morphogenesis	1	4	0	0	0.2	0.8	0	0	C2 C4
GO:0072593	0.00347997	0.00984937	5	c166561_g6,c157893_g1,c135665_g1,c167737_g3,c172062_g4	180	reactive oxygen species metabolic process	3	1	0	1	0.6	0.2	0	0.2	C2 C4
GO:0007281	0.00120939	0.00374029	4	c175911_g1,c177643_g1,c154931_g1,c168936_g3	61	germ cell development	0	4	0	0	0	1	0	0	C2 C4
GO:0009888	0.00427169	0.011804	4	c177643_g1,c154931_g1,c168936_g3,c160065_g1	78	tissue development	0	4	0	0	0	1	0	0	C2 C4
GO:0022412	0.00232534	0.00674493	4	c175911_g1,c177643_g1,c154931_g1,c168936_g3	66	cellular process involved in reproduction in multicellular organism	0	4	0	0	0	1	0	0	C2 C4
GO:0048468	0.00185392	0.00547962	4	c175911_g1,c177643_g1,c154931_g1,c168936_g3	63	cell development	0	4	0	0	0	1	0	0	C2 C4
GO:0052126	0.0170654	0.0409844	4	c173761_g3,c153281_g2,c169070_g2,c96040_g1	99	movement in host environment	0	4	0	0	0	1	0	0	C2 C4
GO:0009314	0.00136014	0.00415155	3	c172858_g4,c171034_g1,c172757_g7	27	response to radiation	1	2	0	0	0.333333	0.666667	0	0	C2 C4
GO:0009628	0.00137935	0.00415584	3	c172858_g4,c171034_g1,c172757_g7	28	response to abiotic stimulus	1	2	0	0	0.333333	0.666667	0	0	C2 C4
GO:0030703	0.00769572	0.0206546	3	c177643_g1,c154931_g1,c168936_g3	59	eggshell formation	0	3	0	0	0	1	0	0	C2 C4
GO:0030707	0.00769572	0.0206546	3	c177643_g1,c154931_g1,c168936_g3	59	ovarian follicle cell development	0	3	0	0	0	1	0	0	C2 C4
GO:0044766	0.00981681	0.0250516	3	c173761_g3,c153281_g2,c169070_g2	52	multi-organism transport	0	3	0	0	0	1	0	0	C2 C4
GO:1902579	0.00981681	0.0250516	3	c173761_g3,c153281_g2,c169070_g2	52	multi-organism localization	0	3	0	0	0	1	0	0	C2 C4

## Sheet: D. C4
Supplementary Table 3D. Results of the over-representation test performed with the GO-BP terms within the different categories of the clustering of discriminant microbial gene expression values. GO-BP in red are the ones specific of category in the clustering of VIP > 1 genes. The column "Clustered Category" represents the node where a GO-BP is included in Fig. 4C.
GO-BP term	P	FDR	numDEInCat	Transcripts	numInCat	Term	Bact_genes	Fungi_genes	Virus_genes	Archaea_genes	Bact_genes	Fungi_genes	Virus_genes	Archaea_genes	Clusters Venn	Clustered Category
GO:0001539	0.000261153	0.000589171	12	c178220_g3,c165602_g4,c173379_g1,c156112_g2,c162655_g1,c169340_g1,c27220_g1,c60342_g1,c170992_g1,c160987_g2,c165121_g5,c136882_g1	178	cilium or flagellum-dependent cell motility	9	1	2	0	0.75	0.0833333	0.166667	0	C4	Cellular response to external stimulus
GO:0023014	8.52027e-06	2.31335e-05	10	c173612_g1,c167521_g6,c157214_g1,c158819_g1,c171114_g2,c171659_g1,c179684_g1,c162729_g6,c143219_g1,c172552_g13	57	signal transduction by protein phosphorylation	0	3	7	0	0	0.3	0.7	0	C4	Cellular response to external stimulus
GO:0006979	0.000311813	0.00069673	8	c156112_g2,c162655_g1,c169340_g1,c27220_g1,c131446_g1,c159837_g3,c164606_g1,c19775_g1	60	response to oxidative stress	4	4	0	0	0.5	0.5	0	0	C4	Cellular response to external stimulus
GO:0001101	0.000219833	0.000500791	7	c173612_g1,c167521_g6,c157214_g1,c158819_g1,c171114_g2,c171659_g1,c179684_g1	34	response to acid chemical	0	0	7	0	0	0	1	0	C4	Cellular response to external stimulus
GO:0001881	0.000100548	0.00023478	7	c173612_g1,c167521_g6,c157214_g1,c158819_g1,c171114_g2,c171659_g1,c179684_g1	31	receptor recycling	0	0	7	0	0	0	1	0	C4	Cellular response to external stimulus
GO:0051640	0.000100548	0.00023478	7	c173612_g1,c167521_g6,c157214_g1,c158819_g1,c171114_g2,c171659_g1,c179684_g1	31	organelle localization	0	0	7	0	0	0	1	0	C4	Cellular response to external stimulus
GO:0009991	0.0119224	0.0210104	6	c174878_g1,c27552_g1,c170399_g3,c162729_g6,c143219_g1,c172552_g13	93	response to extracellular stimulus	1	4	1	0	0.166667	0.666667	0.166667	0	C4	Cellular response to external stimulus
GO:0031668	0.0119224	0.0210104	6	c174878_g1,c27552_g1,c170399_g3,c162729_g6,c143219_g1,c172552_g13	93	cellular response to extracellular stimulus	1	4	1	0	0.166667	0.666667	0.166667	0	C4	Cellular response to external stimulus
GO:0032101	0.015852	0.0276228	6	c171756_g1,c138571_g1,c168872_g3,c162729_g6,c143219_g1,c172552_g13	88	regulation of response to external stimulus	2	4	0	0	0.333333	0.666667	0	0	C4	Cellular response to external stimulus
GO:0071496	0.0119224	0.0210104	6	c174878_g1,c27552_g1,c170399_g3,c162729_g6,c143219_g1,c172552_g13	93	cellular response to external stimulus	1	4	1	0	0.166667	0.666667	0.166667	0	C4	Cellular response to external stimulus
GO:0032102	0.0289157	0.0480557	5	c138571_g1,c168872_g3,c162729_g6,c143219_g1,c172552_g13	77	negative regulation of response to external stimulus	2	3	0	0	0.4	0.6	0	0	C4	Cellular response to external stimulus
GO:0009581	0.0070673	0.0132017	3	c106303_g1,c170246_g1,c162636_g1	18	detection of external stimulus	2	1	0	0	0.666667	0.333333	0	0	C4	Cellular response to external stimulus
GO:0009582	0.0070673	0.0132017	3	c106303_g1,c170246_g1,c162636_g1	18	detection of abiotic stimulus	2	1	0	0	0.666667	0.333333	0	0	C4	Cellular response to external stimulus
GO:0051606	0.0070673	0.0132017	3	c106303_g1,c170246_g1,c162636_g1	18	detection of stimulus	2	1	0	0	0.666667	0.333333	0	0	C4	Cellular response to external stimulus
GO:0048874	0.000931395	0.00196815	7	c169752_g6,c175541_g2,c176337_g1,c131836_g1,c47406_g1,c136165_g1,c130440_g1	93	host-mediated regulation of intestinal microbiota composition	5	2	0	0	0.714286	0.285714	0	0	C4	Host-mediated regulation of intestinal microbiota composition
GO:0044531	7.7352e-10	2.96093e-09	14	c165478_g1,c169760_g3,c165589_g5,c20545_g1,c137876_g1,c144627_g1,c158542_g2,c160992_g2,c162177_g1,c165065_g1,c167837_g2,c170952_g1,c173249_g7,c174794_g5	46	modulation of programmed cell death in other organism	10	3	1	0	0.714286	0.214286	0.0714286	0	C4	Killing of cells of other organism
GO:0060548	7.3426e-06	2.00526e-05	10	c137876_g1,c144627_g1,c158542_g2,c160992_g2,c162177_g1,c165065_g1,c167837_g2,c170952_g1,c173249_g7,c174794_g5	46	negative regulation of cell death	10	0	0	0	1	0	0	0	C4	Killing of cells of other organism
GO:0031341	0.000583552	0.00125009	6	c165478_g1,c169760_g3,c165589_g5,c20545_g1,c178301_g3,c178279_g1	27	regulation of cell killing	1	4	1	0	0.166667	0.666667	0.166667	0	C4	Killing of cells of other organism
GO:0010942	0.01253	0.0219982	5	c165478_g1,c169760_g3,c165589_g5,c20545_g1,c178703_g2	48	positive regulation of cell death	0	3	2	0	0	0.6	0.4	0	C4	Killing of cells of other organism
GO:0031343	0.0102341	0.018453	4	c165478_g1,c169760_g3,c165589_g5,c20545_g1	20	positive regulation of cell killing	0	3	1	0	0	0.75	0.25	0	C4	Killing of cells of other organism
GO:0051709	0.0102341	0.018453	4	c165478_g1,c169760_g3,c165589_g5,c20545_g1	20	regulation of killing of cells of other organism	0	3	1	0	0	0.75	0.25	0	C4	Killing of cells of other organism
GO:0051712	0.0102341	0.018453	4	c165478_g1,c169760_g3,c165589_g5,c20545_g1	20	positive regulation of killing of cells of other organism	0	3	1	0	0	0.75	0.25	0	C4	Killing of cells of other organism
GO:0044068	2.82627e-10	1.11853e-09	16	c165478_g1,c169760_g3,c165589_g5,c20545_g1,c173994_g2,c137876_g1,c144627_g1,c158542_g2,c160992_g2,c162177_g1,c165065_g1,c167837_g2,c170952_g1,c173249_g7,c174794_g5,c166380_g3	65	modulation by symbiont of host cellular process	10	5	1	0	0.625	0.3125	0.0625	0	C4	Modulation by symbiont of host cellular process
GO:0043900	0.001297	0.0026052	9	c170116_g2,c173140_g2,c171756_g1,c165478_g1,c169760_g3,c165589_g5,c20545_g1,c138571_g1,c168872_g3	98	regulation of multi-organism process	2	4	3	0	0.222222	0.444444	0.333333	0	C4	Modulation by symbiont of host cellular process
GO:0010496	2.57868e-05	6.5448e-05	7	c163970_g2,c173533_g2,c174903_g1,c175157_g1,c133817_g1,c168954_g6,c168878_g1	45	intercellular transport	6	1	0	0	0.857143	0.142857	0	0	C4	Modulation by symbiont of host cellular process
GO:1902586	2.57868e-05	6.5448e-05	7	c163970_g2,c173533_g2,c174903_g1,c175157_g1,c133817_g1,c168954_g6,c168878_g1	45	multi-organism intercellular transport	6	1	0	0	0.857143	0.142857	0	0	C4	Modulation by symbiont of host cellular process
GO:0043902	0.0102341	0.018453	4	c165478_g1,c169760_g3,c165589_g5,c20545_g1	20	positive regulation of multi-organism process	0	3	1	0	0	0.75	0.25	0	C4	Modulation by symbiont of host cellular process
GO:0043903	0.0169762	0.0290398	4	c165478_g1,c169760_g3,c165589_g5,c20545_g1	22	regulation of symbiotic process	0	3	1	0	0	0.75	0.25	0	C4	Modulation by symbiont of host cellular process
GO:0051129	1.7314e-09	6.5737e-09	20	c160259_g3,c159168_g1,c160861_g3,c162621_g1,c168226_g7,c172737_g5,c175285_g1,c177926_g1,c152650_g1,c140269_g1,c150813_g3,c167308_g2,c167308_g6,c166100_g1,c167616_g1,c167616_g5,c167889_g1,c168068_g7,c177061_g5,c168291_g3	133	negative regulation of cellular component organization	12	8	0	0	0.6	0.4	0	0	C4	Regulation of anatomical structure and morphogenesis
GO:0010927	3.41759e-05	8.48944e-05	7	c166100_g1,c167616_g1,c167616_g5,c167889_g1,c168068_g7,c177061_g5,c175245_g1	26	cellular component assembly involved in morphogenesis	0	7	0	0	0	1	0	0	C4	Regulation of anatomical structure and morphogenesis
GO:0032886	9.99261e-05	0.00023478	7	c166100_g1,c167616_g1,c167616_g5,c167889_g1,c168068_g7,c177061_g5,c170757_g3	27	regulation of microtubule-based process	0	6	1	0	0	0.857143	0.142857	0	C4	Regulation of anatomical structure and morphogenesis
GO:0022603	0.00027718	0.000622323	6	c169752_g6,c160259_g3,c109262_g1,c150813_g3,c167308_g2,c167308_g6	32	regulation of anatomical structure morphogenesis	3	3	0	0	0.5	0.5	0	0	C4	Regulation of anatomical structure and morphogenesis
GO:0007610	0.00698917	0.0132017	5	c166683_g2,c162729_g6,c143219_g1,c172552_g13,c166017_g1	52	behavior	0	4	0	1	0	0.8	0	0.2	C4	Regulation of appetite
GO:0030534	0.0239165	0.0403213	3	c162729_g6,c143219_g1,c172552_g13	26	adult behavior	0	3	0	0	0	1	0	0	C4	Regulation of appetite
GO:0032094	0.0239165	0.0403213	3	c162729_g6,c143219_g1,c172552_g13	26	response to food	0	3	0	0	0	1	0	0	C4	Regulation of appetite
GO:0032098	0.0239165	0.0403213	3	c162729_g6,c143219_g1,c172552_g13	26	regulation of appetite	0	3	0	0	0	1	0	0	C4	Regulation of appetite
GO:0044093	0.010846	0.019481	5	c173994_g2,c178703_g2,c162729_g6,c143219_g1,c172552_g13	54	positive regulation of molecular function	0	4	1	0	0	0.8	0.2	0	C4	Regulation of catalytic activity
GO:0043085	0.0279149	0.0465581	4	c178703_g2,c162729_g6,c143219_g1,c172552_g13	49	positive regulation of catalytic activity	0	3	1	0	0	0.75	0.25	0	C4	Regulation of catalytic activity
GO:0003008	9.74372e-08	3.22718e-07	17	c159168_g1,c160861_g3,c162621_g1,c168226_g7,c172737_g5,c175285_g1,c177926_g1,c152650_g1,c140269_g1,c151632_g2,c171972_g1,c241617_g1,c124228_g1,c163069_g5,c174253_g2,c175201_g2,c166638_g4	98	system process	9	2	6	0	0.529412	0.117647	0.352941	0	C4	Regulation of cell division and metabolic process
GO:0051302	1.33974e-06	4.01062e-06	15	c172994_g1,c159168_g1,c160861_g3,c162621_g1,c168226_g7,c172737_g5,c175285_g1,c177926_g1,c152650_g1,c140269_g1,c150813_g3,c167308_g2,c167308_g6,c27552_g1,c168737_g2	119	regulation of cell division	13	2	0	0	0.866667	0.133333	0	0	C4	Regulation of cell division and metabolic process
GO:0051983	9.57523e-06	2.55522e-05	13	c172994_g1,c159168_g1,c160861_g3,c162621_g1,c168226_g7,c172737_g5,c175285_g1,c177926_g1,c152650_g1,c140269_g1,c150813_g3,c167308_g2,c167308_g6	104	regulation of chromosome segregation	12	1	0	0	0.923077	0.0769231	0	0	C4	Regulation of cell division and metabolic process
GO:0009895	1.50566e-05	3.88476e-05	12	c159168_g1,c160861_g3,c162621_g1,c168226_g7,c172737_g5,c175285_g1,c177926_g1,c152650_g1,c140269_g1,c150813_g3,c167308_g2,c167308_g6	95	negative regulation of catabolic process	12	0	0	0	1	0	0	0	C4	Regulation of cell division and metabolic process
GO:0043086	3.38624e-05	8.45654e-05	12	c159168_g1,c160861_g3,c162621_g1,c168226_g7,c172737_g5,c175285_g1,c177926_g1,c152650_g1,c140269_g1,c150813_g3,c167308_g2,c167308_g6	111	negative regulation of catalytic activity	12	0	0	0	1	0	0	0	C4	Regulation of cell division and metabolic process
GO:0044092	3.38624e-05	8.45654e-05	12	c159168_g1,c160861_g3,c162621_g1,c168226_g7,c172737_g5,c175285_g1,c177926_g1,c152650_g1,c140269_g1,c150813_g3,c167308_g2,c167308_g6	111	negative regulation of molecular function	12	0	0	0	1	0	0	0	C4	Regulation of cell division and metabolic process
GO:0051782	1.54114e-05	3.95446e-05	12	c159168_g1,c160861_g3,c162621_g1,c168226_g7,c172737_g5,c175285_g1,c177926_g1,c152650_g1,c140269_g1,c150813_g3,c167308_g2,c167308_g6	97	negative regulation of cell division	12	0	0	0	1	0	0	0	C4	Regulation of cell division and metabolic process
GO:0051985	1.50566e-05	3.88476e-05	12	c159168_g1,c160861_g3,c162621_g1,c168226_g7,c172737_g5,c175285_g1,c177926_g1,c152650_g1,c140269_g1,c150813_g3,c167308_g2,c167308_g6	95	negative regulation of chromosome segregation	12	0	0	0	1	0	0	0	C4	Regulation of cell division and metabolic process
GO:0009890	0.0030824	0.00592379	11	c176059_g3,c172944_g4,c173879_g4,c173881_g3,c176102_g10,c176102_g2,c167721_g3,c235880_g1,c160917_g1,c158455_g1,c165129_g1	172	negative regulation of biosynthetic process	1	9	1	0	0.0909091	0.818182	0.0909091	0	C4	Regulation of cell division and metabolic process
GO:0051172	0.0030824	0.00592379	11	c176059_g3,c172944_g4,c173879_g4,c173881_g3,c176102_g10,c176102_g2,c167721_g3,c235880_g1,c160917_g1,c158455_g1,c165129_g1	172	negative regulation of nitrogen compound metabolic process	1	9	1	0	0.0909091	0.818182	0.0909091	0	C4	Regulation of cell division and metabolic process
GO:0042180	0.00118151	0.00240946	9	c159168_g1,c160861_g3,c162621_g1,c168226_g7,c172737_g5,c175285_g1,c177926_g1,c152650_g1,c140269_g1	102	cellular ketone metabolic process	9	0	0	0	1	0	0	0	C4	Regulation of cell division and metabolic process
GO:0006486	0.0017194	0.00341686	6	c170869_g7,c132024_g2,c134965_g1,c166567_g2,c168233_g3,c168966_g1	52	protein glycosylation	4	2	0	0	0.666667	0.333333	0	0	C4	Sporulation
GO:0043934	0.00060258	0.00128495	4	c137393_g1,c170869_g7,c143368_g1,c167256_g1	23	sporulation	2	2	0	0	0.5	0.5	0	0	C4	Sporulation
GO:0071555	0.00855899	0.0157364	4	c170412_g1,c171983_g1,c172465_g2,c171823_g1	84	cell wall organization	3	1	0	0	0.75	0.25	0	0	C4
GO:1901568	0.000114648	0.000266371	4	c160856_g2,c176209_g4,c190951_g1,c218248_g1	20	fatty acid derivative metabolic process	3	1	0	0	0.75	0.25	0	0	C4
GO:0043647	0.0184464	0.0314396	2	c171331_g3,c178036_g2	9	inositol phosphate metabolic process	0	2	0	0	0	1	0	0	C4
GO:0008150	0	0	1547	c165787_g2,c171580_g7,c160955_g1,c162061_g2,c162953_g1,c146587_g1,c162137_g8,c167603_g7,c136938_g1,c174728_g9,c156356_g1,c175679_g2,c152968_g1,c144404_g1,c153353_g1,c158723_g1,c167537_g2,c178308_g1,c178615_g1,c171331_g3,c178036_g2,c178220_g3,c173187_g5,c168352_g3,c325069_g1,c165159_g3,c164456_g1,c162030_g1,c174437_g1,c161824_g1,c177610_g2,c172994_g1,c104269_g1,c174530_g3,c160856_g3,c156561_g5,c16…	21986	biological_process	596	766	168	17	0.385262	0.495152	0.108597	0.010989	C1 C2 C3 C4
GO:0009987	0	0	1421	c165787_g2,c171580_g7,c160955_g1,c162061_g2,c162953_g1,c146587_g1,c162137_g8,c167603_g7,c136938_g1,c174728_g9,c156356_g1,c175679_g2,c152968_g1,c144404_g1,c153353_g1,c158723_g1,c167537_g2,c178308_g1,c178615_g1,c171331_g3,c178036_g2,c178220_g3,c173187_g5,c168352_g3,c325069_g1,c165159_g3,c164456_g1,c162030_g1,c174437_g1,c161824_g1,c177610_g2,c172994_g1,c104269_g1,c174530_g3,c160856_g3,c156561_g5,c16…	19878	cellular process	559	695	159	8	0.393385	0.489092	0.111893	0.00562984	C1 C2 C3 C4
GO:0008152	0	0	1244	c165787_g2,c171580_g7,c160955_g1,c162061_g2,c162953_g1,c146587_g1,c162137_g8,c167603_g7,c136938_g1,c174728_g9,c175679_g2,c152968_g1,c144404_g1,c153353_g1,c158723_g1,c167537_g2,c178308_g1,c178615_g1,c171331_g3,c178036_g2,c178220_g3,c173187_g5,c168352_g3,c325069_g1,c165159_g3,c164456_g1,c162030_g1,c174437_g1,c161824_g1,c177610_g2,c172994_g1,c104269_g1,c174530_g3,c160856_g3,c156561_g5,c163762_g1,c16…	17956	metabolic process	516	582	138	8	0.414791	0.467846	0.110932	0.00643087	C1 C2 C3 C4
GO:0071704	0	0	1222	c165787_g2,c171580_g7,c160955_g1,c162061_g2,c162953_g1,c146587_g1,c162137_g8,c167603_g7,c136938_g1,c174728_g9,c175679_g2,c152968_g1,c144404_g1,c153353_g1,c158723_g1,c167537_g2,c178308_g1,c178615_g1,c171331_g3,c178036_g2,c178220_g3,c173187_g5,c168352_g3,c325069_g1,c165159_g3,c164456_g1,c162030_g1,c174437_g1,c161824_g1,c177610_g2,c172994_g1,c104269_g1,c174530_g3,c160856_g3,c156561_g5,c163762_g1,c16…	17694	organic substance metabolic process	507	570	138	7	0.414894	0.466448	0.11293	0.00572831	C1 C2 C3 C4
GO:0044237	0	0	1174	c165787_g2,c171580_g7,c160955_g1,c162061_g2,c162953_g1,c175679_g2,c152968_g1,c144404_g1,c153353_g1,c158723_g1,c167537_g2,c178308_g1,c178615_g1,c171331_g3,c178036_g2,c178220_g3,c173187_g5,c168352_g3,c325069_g1,c165159_g3,c164456_g1,c162030_g1,c174437_g1,c161824_g1,c177610_g2,c172994_g1,c104269_g1,c174530_g3,c160856_g3,c156561_g5,c163762_g1,c169992_g3,c116143_g1,c173822_g5,c171378_g1,c117829_g1,c17…	17136	cellular metabolic process	490	545	133	6	0.417376	0.464225	0.113288	0.00511073	C1 C2 C3 C4
GO:0044238	0	0	1167	c165787_g2,c171580_g7,c160955_g1,c162061_g2,c162953_g1,c146587_g1,c162137_g8,c167603_g7,c136938_g1,c174728_g9,c175679_g2,c152968_g1,c144404_g1,c153353_g1,c158723_g1,c167537_g2,c178308_g1,c178615_g1,c171331_g3,c178036_g2,c178220_g3,c173187_g5,c168352_g3,c325069_g1,c165159_g3,c164456_g1,c162030_g1,c174437_g1,c161824_g1,c177610_g2,c172994_g1,c104269_g1,c174530_g3,c160856_g3,c156561_g5,c163762_g1,c16…	16929	primary metabolic process	489	536	136	6	0.419023	0.459297	0.116538	0.00514139	C1 C2 C3 C4
GO:0043170	0	0	1057	c165787_g2,c171580_g7,c160955_g1,c162061_g2,c162953_g1,c146587_g1,c162137_g8,c167603_g7,c136938_g1,c174728_g9,c175679_g2,c152968_g1,c167537_g2,c178308_g1,c178615_g1,c171331_g3,c178036_g2,c178220_g3,c173187_g5,c168352_g3,c325069_g1,c165159_g3,c164456_g1,c162030_g1,c174437_g1,c161824_g1,c177610_g2,c172994_g1,c104269_g1,c174530_g3,c160856_g3,c156561_g5,c163762_g1,c169992_g3,c116143_g1,c173822_g5,c17…	14858	macromolecule metabolic process	443	488	119	7	0.419111	0.461684	0.112583	0.00662252	C1 C2 C3 C4
GO:0044260	4.22726e-303	2.46766e-301	991	c165787_g2,c171580_g7,c160955_g1,c162061_g2,c162953_g1,c175679_g2,c152968_g1,c167537_g2,c178308_g1,c178615_g1,c171331_g3,c178036_g2,c178220_g3,c173187_g5,c168352_g3,c325069_g1,c165159_g3,c164456_g1,c162030_g1,c174437_g1,c161824_g1,c177610_g2,c172994_g1,c104269_g1,c174530_g3,c160856_g3,c156561_g5,c163762_g1,c169992_g3,c116143_g1,c173822_g5,c171378_g1,c117829_g1,c172872_g2,c174602_g2,c165602_g4,c17…	14117	cellular macromolecule metabolic process	410	462	114	5	0.413724	0.466196	0.115035	0.00504541	C1 C2 C3 C4
GO:0006807	3.62958e-285	1.88335e-283	964	c160955_g1,c162061_g2,c162953_g1,c175679_g2,c152968_g1,c144404_g1,c153353_g1,c158723_g1,c167537_g2,c178308_g1,c178615_g1,c171331_g3,c178036_g2,c178220_g3,c173187_g5,c168352_g3,c325069_g1,c165159_g3,c164456_g1,c174437_g1,c161824_g1,c104269_g1,c171378_g1,c117829_g1,c172872_g2,c174602_g2,c165602_g4,c173379_g1,c170116_g2,c173140_g2,c103946_g1,c145719_g1,c170813_g3,c174413_g1,c167961_g3,c175732_g2,c16…	14789	nitrogen compound metabolic process	441	420	97	6	0.457469	0.435685	0.100622	0.00622407	C1 C2 C3 C4
GO:0034641	2.92262e-266	1.13738e-264	918	c160955_g1,c162061_g2,c162953_g1,c175679_g2,c152968_g1,c144404_g1,c153353_g1,c158723_g1,c167537_g2,c178308_g1,c178615_g1,c171331_g3,c178036_g2,c178220_g3,c173187_g5,c168352_g3,c325069_g1,c165159_g3,c164456_g1,c174437_g1,c161824_g1,c104269_g1,c171378_g1,c117829_g1,c172872_g2,c174602_g2,c165602_g4,c173379_g1,c170116_g2,c173140_g2,c103946_g1,c145719_g1,c170813_g3,c174413_g1,c167961_g3,c175732_g2,c16…	14155	cellular nitrogen compound metabolic process	425	400	88	5	0.462963	0.43573	0.0958606	0.00544662	C1 C2 C3 C4
GO:0065007	2.20054e-279	1.02765e-277	869	c160955_g1,c162061_g2,c162953_g1,c175679_g2,c167537_g2,c178308_g1,c178615_g1,c171331_g3,c178036_g2,c178220_g3,c173187_g5,c168352_g3,c325069_g1,c165159_g3,c164456_g1,c172994_g1,c171378_g1,c117829_g1,c172872_g2,c174602_g2,c165602_g4,c173379_g1,c170116_g2,c173140_g2,c103946_g1,c145719_g1,c170813_g3,c174413_g1,c167961_g3,c175732_g2,c167735_g1,c169667_g1,c167626_g8,c172940_g7,c177305_g3,c82834_g1,c176…	11057	biological regulation	355	413	95	6	0.408516	0.475259	0.109321	0.00690449	C1 C2 C3 C4
GO:1901360	4.04747e-245	1.35012e-243	866	c160955_g1,c162061_g2,c162953_g1,c175679_g2,c152968_g1,c144404_g1,c153353_g1,c158723_g1,c167537_g2,c178308_g1,c178615_g1,c171331_g3,c178036_g2,c178220_g3,c173187_g5,c168352_g3,c325069_g1,c165159_g3,c164456_g1,c161824_g1,c104269_g1,c171378_g1,c117829_g1,c172872_g2,c174602_g2,c165602_g4,c173379_g1,c170116_g2,c173140_g2,c103946_g1,c145719_g1,c170813_g3,c174413_g1,c167961_g3,c175732_g2,c167735_g1,c16…	13346	organic cyclic compound metabolic process	409	376	76	5	0.472286	0.43418	0.0877598	0.00577367	C1 C2 C3 C4
GO:0046483	6.78683e-245	2.11297e-243	862	c160955_g1,c162061_g2,c162953_g1,c175679_g2,c152968_g1,c144404_g1,c153353_g1,c158723_g1,c167537_g2,c178308_g1,c178615_g1,c171331_g3,c178036_g2,c178220_g3,c173187_g5,c168352_g3,c325069_g1,c165159_g3,c164456_g1,c161824_g1,c104269_g1,c171378_g1,c117829_g1,c172872_g2,c174602_g2,c165602_g4,c173379_g1,c170116_g2,c173140_g2,c103946_g1,c145719_g1,c170813_g3,c174413_g1,c167961_g3,c175732_g2,c167735_g1,c16…	13244	heterocycle metabolic process	408	373	76	5	0.473318	0.432715	0.0881671	0.00580046	C1 C2 C3 C4
GO:0006725	1.24682e-241	3.63914e-240	852	c160955_g1,c162061_g2,c162953_g1,c175679_g2,c152968_g1,c144404_g1,c153353_g1,c158723_g1,c167537_g2,c178308_g1,c178615_g1,c171331_g3,c178036_g2,c178220_g3,c173187_g5,c168352_g3,c325069_g1,c165159_g3,c164456_g1,c161824_g1,c104269_g1,c171378_g1,c117829_g1,c172872_g2,c174602_g2,c165602_g4,c173379_g1,c170116_g2,c173140_g2,c103946_g1,c145719_g1,c170813_g3,c174413_g1,c167961_g3,c175732_g2,c167735_g1,c16…	13143	cellular aromatic compound metabolic process	406	365	76	5	0.476526	0.428404	0.0892019	0.00586854	C1 C2 C3 C4
GO:0050789	5.4928e-270	2.33194e-268	844	c160955_g1,c162061_g2,c162953_g1,c175679_g2,c167537_g2,c178308_g1,c178615_g1,c171331_g3,c178036_g2,c178220_g3,c173187_g5,c168352_g3,c325069_g1,c165159_g3,c164456_g1,c172994_g1,c171378_g1,c117829_g1,c172872_g2,c174602_g2,c165602_g4,c173379_g1,c170116_g2,c173140_g2,c103946_g1,c145719_g1,c170813_g3,c174413_g1,c167961_g3,c175732_g2,c167735_g1,c169667_g1,c167626_g8,c172940_g7,c177305_g3,c82834_g1,c176…	10715	regulation of biological process	345	400	93	6	0.408768	0.473934	0.11019	0.007109	C1 C2 C3 C4
GO:0050794	7.20267e-265	2.58742e-263	826	c160955_g1,c162061_g2,c162953_g1,c175679_g2,c167537_g2,c178308_g1,c178615_g1,c171331_g3,c178036_g2,c178220_g3,c173187_g5,c168352_g3,c325069_g1,c165159_g3,c164456_g1,c172994_g1,c171378_g1,c117829_g1,c172872_g2,c174602_g2,c165602_g4,c173379_g1,c170116_g2,c173140_g2,c103946_g1,c145719_g1,c170813_g3,c174413_g1,c167961_g3,c175732_g2,c167735_g1,c169667_g1,c167626_g8,c172940_g7,c177305_g3,c82834_g1,c176…	10470	regulation of cellular process	340	388	92	6	0.411622	0.469734	0.11138	0.00726392	C1 C2 C3 C4
GO:0006139	2.18844e-234	6.01177e-233	825	c160955_g1,c162061_g2,c162953_g1,c175679_g2,c152968_g1,c144404_g1,c153353_g1,c158723_g1,c167537_g2,c178308_g1,c178615_g1,c171331_g3,c178036_g2,c178220_g3,c173187_g5,c168352_g3,c325069_g1,c165159_g3,c164456_g1,c161824_g1,c104269_g1,c171378_g1,c117829_g1,c172872_g2,c174602_g2,c165602_g4,c173379_g1,c170116_g2,c173140_g2,c103946_g1,c145719_g1,c170813_g3,c174413_g1,c167961_g3,c175732_g2,c167735_g1,c16…	12595	nucleobase-containing compound metabolic process	390	355	75	5	0.472727	0.430303	0.0909091	0.00606061	C1 C2 C3 C4
GO:0009058	1.17044e-223	2.73298e-222	795	c160955_g1,c162061_g2,c162953_g1,c175679_g2,c152968_g1,c167537_g2,c178308_g1,c178615_g1,c171331_g3,c178036_g2,c178220_g3,c173187_g5,c168352_g3,c325069_g1,c165159_g3,c164456_g1,c174437_g1,c104269_g1,c171378_g1,c117829_g1,c172872_g2,c174602_g2,c165602_g4,c173379_g1,c170116_g2,c173140_g2,c103946_g1,c145719_g1,c170813_g3,c174413_g1,c167961_g3,c175732_g2,c167735_g1,c169667_g1,c167626_g8,c172940_g7,c17…	12097	biosynthetic process	375	332	84	4	0.471698	0.41761	0.10566	0.00503145	C1 C2 C3 C4
GO:1901576	4.43253e-224	1.08947e-222	795	c160955_g1,c162061_g2,c162953_g1,c175679_g2,c152968_g1,c167537_g2,c178308_g1,c178615_g1,c171331_g3,c178036_g2,c178220_g3,c173187_g5,c168352_g3,c325069_g1,c165159_g3,c164456_g1,c174437_g1,c104269_g1,c171378_g1,c117829_g1,c172872_g2,c174602_g2,c165602_g4,c173379_g1,c170116_g2,c173140_g2,c103946_g1,c145719_g1,c170813_g3,c174413_g1,c167961_g3,c175732_g2,c167735_g1,c169667_g1,c167626_g8,c172940_g7,c17…	12079	organic substance biosynthetic process	375	332	84	4	0.471698	0.41761	0.10566	0.00503145	C1 C2 C3 C4
GO:0044249	2.76434e-224	7.17193e-223	791	c160955_g1,c162061_g2,c162953_g1,c175679_g2,c152968_g1,c167537_g2,c178308_g1,c178615_g1,c171331_g3,c178036_g2,c178220_g3,c173187_g5,c168352_g3,c325069_g1,c165159_g3,c164456_g1,c174437_g1,c104269_g1,c171378_g1,c117829_g1,c172872_g2,c174602_g2,c165602_g4,c173379_g1,c170116_g2,c173140_g2,c103946_g1,c145719_g1,c170813_g3,c174413_g1,c167961_g3,c175732_g2,c167735_g1,c169667_g1,c167626_g8,c172940_g7,c17…	11966	cellular biosynthetic process	375	328	84	4	0.474083	0.414665	0.106195	0.00505689	C1 C2 C3 C4
GO:0019538	4.48335e-176	9.97012e-175	609	c165787_g2,c171580_g7,c162061_g2,c162953_g1,c146587_g1,c162137_g8,c167603_g7,c136938_g1,c174728_g9,c178308_g1,c178615_g1,c173187_g5,c165159_g3,c162030_g1,c174437_g1,c177610_g2,c172994_g1,c104269_g1,c174530_g3,c160856_g3,c156561_g5,c163762_g1,c169992_g3,c116143_g1,c173822_g5,c171378_g1,c117829_g1,c172872_g2,c174602_g2,c165602_g4,c173379_g1,c103946_g1,c167961_g3,c175732_g2,c167626_g8,c172940_g7,c17…	8347	protein metabolic process	250	284	71	4	0.410509	0.466338	0.116585	0.00656814	C1 C2 C3 C4
GO:0051179	4.80512e-142	8.63073e-141	563	c162061_g2,c162953_g1,c175679_g2,c167537_g2,c178220_g3,c173187_g5,c172994_g1,c104269_g1,c171378_g1,c117829_g1,c172872_g2,c174602_g2,c165602_g4,c173379_g1,c170116_g2,c173140_g2,c167961_g3,c177305_g3,c178522_g2,c174076_g4,c175662_g1,c178603_g2,c173788_g1,c175673_g9,c134952_g1,c150827_g1,c177625_g1,c141937_g1,c128185_g1,c149846_g1,c154287_g1,c148657_g1,c169005_g2,c178135_g4,c178135_g5,c175513_g2,c17…	8463	localization	286	204	61	12	0.507993	0.362345	0.108348	0.0213144	C1 C2 C3 C4
GO:0019222	1.14729e-155	2.3295e-154	543	c160955_g1,c162061_g2,c162953_g1,c178308_g1,c178615_g1,c171331_g3,c178036_g2,c178220_g3,c173187_g5,c168352_g3,c325069_g1,c172994_g1,c171378_g1,c117829_g1,c172872_g2,c174602_g2,c165602_g4,c173379_g1,c170116_g2,c173140_g2,c103946_g1,c145719_g1,c170813_g3,c174413_g1,c167961_g3,c175732_g2,c167735_g1,c169667_g1,c167626_g8,c172940_g7,c177305_g3,c82834_g1,c176034_g4,c178522_g2,c174076_g4,c175662_g1,c178…	7609	regulation of metabolic process	269	216	54	4	0.495396	0.39779	0.0994475	0.00736648	C1 C2 C3 C4
GO:0051234	2.03753e-133	3.52418e-132	539	c162061_g2,c162953_g1,c175679_g2,c167537_g2,c178220_g3,c173187_g5,c172994_g1,c104269_g1,c171378_g1,c117829_g1,c172872_g2,c174602_g2,c165602_g4,c173379_g1,c170116_g2,c173140_g2,c167961_g3,c177305_g3,c178522_g2,c174076_g4,c175662_g1,c178603_g2,c173788_g1,c175673_g9,c134952_g1,c150827_g1,c177625_g1,c141937_g1,c128185_g1,c149846_g1,c154287_g1,c148657_g1,c169005_g2,c178135_g4,c178135_g5,c175513_g2,c17…	8263	establishment of localization	282	192	53	12	0.523191	0.356215	0.0983302	0.0222635	C1 C2 C3 C4
GO:0031323	5.21078e-152	9.73373e-151	527	c160955_g1,c162061_g2,c162953_g1,c178308_g1,c178615_g1,c171331_g3,c178036_g2,c178220_g3,c173187_g5,c168352_g3,c325069_g1,c172994_g1,c171378_g1,c117829_g1,c172872_g2,c174602_g2,c165602_g4,c173379_g1,c170116_g2,c173140_g2,c103946_g1,c145719_g1,c170813_g3,c174413_g1,c167961_g3,c175732_g2,c167735_g1,c169667_g1,c167626_g8,c172940_g7,c177305_g3,c82834_g1,c176034_g4,c178522_g2,c174076_g4,c175662_g1,c178…	7361	regulation of cellular metabolic process	265	205	53	4	0.502846	0.388994	0.100569	0.00759013	C1 C2 C3 C4
GO:0050896	1.32508e-152	2.57839e-151	526	c175679_g2,c167537_g2,c178308_g1,c178615_g1,c178220_g3,c173187_g5,c165159_g3,c164456_g1,c161824_g1,c171378_g1,c117829_g1,c172872_g2,c174602_g2,c165602_g4,c173379_g1,c170116_g2,c173140_g2,c103946_g1,c170813_g3,c167735_g1,c167626_g8,c172940_g7,c177305_g3,c82834_g1,c178522_g2,c174076_g4,c175662_g1,c178603_g2,c173788_g1,c175673_g9,c134952_g1,c150827_g1,c177625_g1,c141937_g1,c128185_g1,c149846_g1,c154…	6678	response to stimulus	227	236	59	4	0.431559	0.448669	0.112167	0.00760456	C1 C2 C3 C4
GO:0006810	2.60784e-126	4.19953e-125	522	c162061_g2,c162953_g1,c175679_g2,c167537_g2,c178220_g3,c173187_g5,c172994_g1,c104269_g1,c171378_g1,c117829_g1,c172872_g2,c174602_g2,c165602_g4,c173379_g1,c170116_g2,c173140_g2,c167961_g3,c177305_g3,c178522_g2,c174076_g4,c175662_g1,c178603_g2,c173788_g1,c175673_g9,c134952_g1,c150827_g1,c177625_g1,c141937_g1,c128185_g1,c149846_g1,c154287_g1,c148657_g1,c169005_g2,c178135_g4,c178135_g5,c175513_g2,c17…	8160	transport	271	192	47	12	0.519157	0.367816	0.0900383	0.0229885	C1 C2 C3 C4
GO:0007154	1.43008e-161	3.03566e-160	514	c175679_g2,c167537_g2,c178308_g1,c178615_g1,c178220_g3,c173187_g5,c165159_g3,c164456_g1,c171378_g1,c117829_g1,c172872_g2,c174602_g2,c165602_g4,c173379_g1,c170116_g2,c173140_g2,c103946_g1,c167735_g1,c167626_g8,c172940_g7,c82834_g1,c178522_g2,c174076_g4,c175662_g1,c178603_g2,c173788_g1,c175673_g9,c134952_g1,c150827_g1,c177625_g1,c141937_g1,c128185_g1,c149846_g1,c154287_g1,c148657_g1,c169005_g2,c178…	6193	cell communication	217	230	63	4	0.422179	0.447471	0.122568	0.0077821	C1 C2 C3 C4
GO:0051716	2.06087e-132	3.43723e-131	448	c175679_g2,c178308_g1,c178615_g1,c164456_g1,c161824_g1,c170116_g2,c173140_g2,c103946_g1,c170813_g3,c167735_g1,c167626_g8,c172940_g7,c177305_g3,c82834_g1,c128185_g1,c149846_g1,c154287_g1,c148657_g1,c169005_g2,c178135_g4,c178135_g5,c175513_g2,c170916_g4,c158028_g1,c161308_g1,c171502_g4,c129837_g1,c138727_g1,c167806_g1,c108704_g1,c163343_g1,c133392_g1,c169780_g5,c171683_g1,c173086_g1,c131507_g1,c128…	5615	cellular response to stimulus	184	205	55	4	0.410714	0.457589	0.122768	0.00892857	C1 C2 C3 C4
GO:0071840	7.08848e-116	1.09026e-114	430	c165787_g2,c171580_g7,c160955_g1,c162061_g2,c162953_g1,c152968_g1,c167537_g2,c178220_g3,c173187_g5,c168352_g3,c325069_g1,c165159_g3,c172994_g1,c104269_g1,c171378_g1,c117829_g1,c172872_g2,c174602_g2,c165602_g4,c173379_g1,c103946_g1,c145719_g1,c174413_g1,c177305_g3,c176034_g4,c178522_g2,c174076_g4,c175662_g1,c178603_g2,c173788_g1,c175673_g9,c134952_g1,c150827_g1,c177625_g1,c141937_g1,c128185_g1,c14…	6246	cellular component organization or biogenesis	222	151	53	4	0.516279	0.351163	0.123256	0.00930233	C1 C2 C3 C4
GO:0016043	7.23725e-116	1.09026e-114	421	c165787_g2,c171580_g7,c160955_g1,c162061_g2,c162953_g1,c152968_g1,c167537_g2,c178220_g3,c173187_g5,c168352_g3,c325069_g1,c165159_g3,c172994_g1,c104269_g1,c171378_g1,c117829_g1,c172872_g2,c174602_g2,c165602_g4,c173379_g1,c103946_g1,c145719_g1,c177305_g3,c176034_g4,c178522_g2,c174076_g4,c175662_g1,c178603_g2,c173788_g1,c175673_g9,c134952_g1,c150827_g1,c177625_g1,c141937_g1,c128185_g1,c149846_g1,c15…	6013	cellular component organization	218	148	52	3	0.517815	0.351544	0.123515	0.00712589	C1 C2 C3 C4
GO:0060255	3.92983e-114	5.7351e-113	409	c160955_g1,c162061_g2,c162953_g1,c178308_g1,c178615_g1,c171331_g3,c178036_g2,c178220_g3,c173187_g5,c168352_g3,c325069_g1,c172994_g1,c171378_g1,c117829_g1,c172872_g2,c174602_g2,c165602_g4,c173379_g1,c170116_g2,c173140_g2,c103946_g1,c145719_g1,c170813_g3,c174413_g1,c167961_g3,c175732_g2,c167735_g1,c169667_g1,c167626_g8,c172940_g7,c177305_g3,c82834_g1,c176034_g4,c178522_g2,c174076_g4,c175662_g1,c178…	5414	regulation of macromolecule metabolic process	196	161	50	2	0.479218	0.393643	0.122249	0.00488998	C1 C2 C3 C4
GO:0080090	2.82314e-113	3.99518e-112	409	c160955_g1,c162061_g2,c162953_g1,c178308_g1,c178615_g1,c171331_g3,c178036_g2,c178220_g3,c173187_g5,c168352_g3,c325069_g1,c172994_g1,c171378_g1,c117829_g1,c172872_g2,c174602_g2,c165602_g4,c173379_g1,c170116_g2,c173140_g2,c103946_g1,c145719_g1,c170813_g3,c174413_g1,c167961_g3,c175732_g2,c167735_g1,c169667_g1,c167626_g8,c172940_g7,c177305_g3,c82834_g1,c176034_g4,c178522_g2,c174076_g4,c175662_g1,c178…	5463	regulation of primary metabolic process	194	163	50	2	0.474328	0.398533	0.122249	0.00488998	C1 C2 C3 C4
GO:0051171	1.82253e-102	2.5033e-101	378	c160955_g1,c162061_g2,c162953_g1,c178308_g1,c178615_g1,c171331_g3,c178036_g2,c178220_g3,c173187_g5,c168352_g3,c325069_g1,c171378_g1,c117829_g1,c172872_g2,c174602_g2,c165602_g4,c173379_g1,c170116_g2,c173140_g2,c103946_g1,c145719_g1,c170813_g3,c174413_g1,c167961_g3,c175732_g2,c167735_g1,c169667_g1,c167626_g8,c172940_g7,c177305_g3,c82834_g1,c176034_g4,c178522_g2,c174076_g4,c175662_g1,c178603_g2,c173…	5156	regulation of nitrogen compound metabolic process	181	153	42	2	0.478836	0.404762	0.111111	0.00529101	C1 C2 C3 C4
GO:0009889	5.16314e-102	6.8891e-101	377	c160955_g1,c162061_g2,c162953_g1,c178308_g1,c178615_g1,c171331_g3,c178036_g2,c178220_g3,c173187_g5,c168352_g3,c325069_g1,c171378_g1,c117829_g1,c172872_g2,c174602_g2,c165602_g4,c173379_g1,c170116_g2,c173140_g2,c103946_g1,c145719_g1,c170813_g3,c174413_g1,c167961_g3,c175732_g2,c167735_g1,c169667_g1,c167626_g8,c172940_g7,c177305_g3,c82834_g1,c176034_g4,c178522_g2,c174076_g4,c175662_g1,c178603_g2,c173…	5142	regulation of biosynthetic process	181	152	42	2	0.480106	0.403183	0.111406	0.00530504	C1 C2 C3 C4
GO:0051641	3.27156e-90	4.12924e-89	337	c167537_g2,c178220_g3,c173187_g5,c171378_g1,c117829_g1,c172872_g2,c174602_g2,c165602_g4,c173379_g1,c178522_g2,c174076_g4,c175662_g1,c178603_g2,c173788_g1,c175673_g9,c134952_g1,c150827_g1,c177625_g1,c141937_g1,c128185_g1,c149846_g1,c154287_g1,c148657_g1,c169005_g2,c178135_g4,c178135_g5,c175513_g2,c170916_g4,c158028_g1,c161308_g1,c171502_g4,c129837_g1,c138727_g1,c167806_g1,c108704_g1,c163343_g1,c13…	4689	cellular localization	186	110	35	6	0.551929	0.326409	0.103858	0.0178042	C1 C2 C3 C4
GO:1901564	1.37108e-76	1.52451e-75	334	c152968_g1,c144404_g1,c153353_g1,c158723_g1,c174437_g1,c104269_g1,c171378_g1,c117829_g1,c172872_g2,c174602_g2,c170116_g2,c173140_g2,c103946_g1,c177305_g3,c82834_g1,c153841_g1,c104336_g1,c169752_g6,c165005_g8,c170365_g8,c133050_g1,c67790_g2,c169467_g2,c177192_g2,c178520_g2,c161281_g4,c176718_g4,c163005_g1,c174633_g5,c136769_g2,c138151_g1,c176480_g1,c138458_g1,c22710_g1,c129349_g1,c145541_g1,c15336…	5665	organonitrogen compound metabolic process	152	135	46	1	0.45509	0.404192	0.137725	0.00299401	C1 C2 C3 C4
GO:0006793	1.09259e-87	1.2756e-86	328	c165787_g2,c171580_g7,c144404_g1,c153353_g1,c158723_g1,c178308_g1,c178615_g1,c171331_g3,c178036_g2,c174530_g3,c160856_g3,c156561_g5,c163762_g1,c169992_g3,c116143_g1,c173822_g5,c171378_g1,c117829_g1,c172872_g2,c174602_g2,c103946_g1,c167961_g3,c175732_g2,c167626_g8,c172940_g7,c177305_g3,c178522_g2,c174076_g4,c175662_g1,c178603_g2,c173788_g1,c175673_g9,c134952_g1,c150827_g1,c177625_g1,c141937_g1,c17…	4238	phosphorus metabolic process	114	169	44	1	0.347561	0.515244	0.134146	0.00304878	C1 C2 C3 C4
GO:0006996	7.97084e-92	1.034e-90	315	c165787_g2,c171580_g7,c160955_g1,c162061_g2,c162953_g1,c152968_g1,c167537_g2,c178220_g3,c172994_g1,c104269_g1,c171378_g1,c117829_g1,c172872_g2,c174602_g2,c103946_g1,c145719_g1,c128185_g1,c149846_g1,c154287_g1,c148657_g1,c169005_g2,c178135_g4,c178135_g5,c175513_g2,c170916_g4,c158028_g1,c161308_g1,c171502_g4,c129837_g1,c138727_g1,c167806_g1,c108704_g1,c163343_g1,c133392_g1,c169780_g5,c171683_g1,c17…	4241	organelle organization	174	106	32	3	0.552381	0.336508	0.101587	0.00952381	C1 C2 C3 C4
GO:0051649	3.60893e-77	4.11066e-76	303	c167537_g2,c178220_g3,c173187_g5,c171378_g1,c117829_g1,c172872_g2,c174602_g2,c165602_g4,c173379_g1,c178522_g2,c174076_g4,c175662_g1,c178603_g2,c173788_g1,c175673_g9,c134952_g1,c150827_g1,c177625_g1,c141937_g1,c128185_g1,c149846_g1,c154287_g1,c148657_g1,c169005_g2,c178135_g4,c178135_g5,c175513_g2,c170916_g4,c158028_g1,c161308_g1,c171502_g4,c129837_g1,c138727_g1,c167806_g1,c108704_g1,c163343_g1,c13…	4469	establishment of localization in cell	174	102	21	6	0.574257	0.336634	0.0693069	0.019802	C1 C2 C3 C4
GO:0007165	3.63063e-90	4.46185e-89	295	c175679_g2,c178308_g1,c178615_g1,c164456_g1,c170116_g2,c173140_g2,c103946_g1,c167735_g1,c167626_g8,c172940_g7,c82834_g1,c104336_g1,c169752_g6,c139277_g2,c165005_g8,c158672_g1,c152156_g2,c267223_g1,c170365_g8,c176807_g2,c176718_g4,c153508_g1,c95397_g1,c73188_g1,c105629_g1,c163005_g1,c174633_g5,c133701_g1,c136769_g2,c138151_g1,c176480_g1,c162455_g2,c168751_g1,c143425_g1,c167856_g2,c169746_g3,c24015…	3095	signal transduction	100	142	51	2	0.338983	0.481356	0.172881	0.00677966	C1 C2 C3 C4
GO:0023052	9.77854e-90	1.17092e-88	295	c175679_g2,c178308_g1,c178615_g1,c164456_g1,c170116_g2,c173140_g2,c103946_g1,c167735_g1,c167626_g8,c172940_g7,c82834_g1,c104336_g1,c169752_g6,c139277_g2,c165005_g8,c158672_g1,c152156_g2,c267223_g1,c170365_g8,c176807_g2,c176718_g4,c153508_g1,c95397_g1,c73188_g1,c105629_g1,c163005_g1,c174633_g5,c133701_g1,c136769_g2,c138151_g1,c176480_g1,c162455_g2,c168751_g1,c143425_g1,c167856_g2,c169746_g3,c24015…	3117	signaling	100	142	51	2	0.338983	0.481356	0.172881	0.00677966	C1 C2 C3 C4
GO:0006950	2.00944e-76	2.18234e-75	273	c167537_g2,c178220_g3,c173187_g5,c165159_g3,c161824_g1,c171378_g1,c117829_g1,c172872_g2,c174602_g2,c165602_g4,c173379_g1,c170813_g3,c177305_g3,c178522_g2,c174076_g4,c175662_g1,c178603_g2,c173788_g1,c175673_g9,c134952_g1,c150827_g1,c177625_g1,c141937_g1,c128185_g1,c149846_g1,c154287_g1,c148657_g1,c169005_g2,c178135_g4,c178135_g5,c175513_g2,c170916_g4,c158028_g1,c161308_g1,c171502_g4,c129837_g1,c13…	3957	response to stress	164	98	9	2	0.600733	0.358974	0.032967	0.00732601	C1 C2 C3 C4
GO:0044085	7.38228e-65	7.49462e-64	252	c160955_g1,c162061_g2,c162953_g1,c167537_g2,c178220_g3,c173187_g5,c168352_g3,c325069_g1,c165159_g3,c171378_g1,c117829_g1,c172872_g2,c174602_g2,c165602_g4,c173379_g1,c174413_g1,c177305_g3,c176034_g4,c178522_g2,c174076_g4,c175662_g1,c178603_g2,c173788_g1,c175673_g9,c134952_g1,c150827_g1,c177625_g1,c141937_g1,c128185_g1,c149846_g1,c154287_g1,c148657_g1,c169005_g2,c178135_g4,c178135_g5,c175513_g2,c17…	3843	cellular component biogenesis	134	96	18	4	0.531746	0.380952	0.0714286	0.015873	C1 C2 C3 C4
GO:0022607	3.40318e-65	3.53175e-64	242	c160955_g1,c162061_g2,c162953_g1,c167537_g2,c178220_g3,c173187_g5,c168352_g3,c325069_g1,c165159_g3,c171378_g1,c117829_g1,c172872_g2,c174602_g2,c165602_g4,c173379_g1,c177305_g3,c176034_g4,c178522_g2,c174076_g4,c175662_g1,c178603_g2,c173788_g1,c175673_g9,c134952_g1,c150827_g1,c177625_g1,c141937_g1,c128185_g1,c149846_g1,c154287_g1,c148657_g1,c169005_g2,c178135_g4,c178135_g5,c175513_g2,c170916_g4,c15…	3586	cellular component assembly	130	92	17	3	0.53719	0.380165	0.0702479	0.0123967	C1 C2 C3 C4
GO:0065008	4.03068e-70	4.27801e-69	241	c167537_g2,c178220_g3,c173187_g5,c165159_g3,c171378_g1,c117829_g1,c172872_g2,c174602_g2,c165602_g4,c173379_g1,c178522_g2,c174076_g4,c175662_g1,c178603_g2,c173788_g1,c175673_g9,c134952_g1,c150827_g1,c177625_g1,c141937_g1,c128185_g1,c149846_g1,c154287_g1,c148657_g1,c169005_g2,c178135_g4,c178135_g5,c175513_g2,c170916_g4,c158028_g1,c161308_g1,c171502_g4,c129837_g1,c138727_g1,c167806_g1,c108704_g1,c16…	3283	regulation of biological quality	131	93	14	3	0.543568	0.385892	0.0580913	0.0124481	C1 C2 C3 C4
GO:0009056	9.93151e-60	9.46534e-59	237	c162061_g2,c162953_g1,c167537_g2,c178220_g3,c162030_g1,c172994_g1,c171378_g1,c117829_g1,c172872_g2,c174602_g2,c165602_g4,c173379_g1,c178522_g2,c174076_g4,c175662_g1,c178603_g2,c173788_g1,c175673_g9,c134952_g1,c150827_g1,c177625_g1,c141937_g1,c128185_g1,c149846_g1,c154287_g1,c148657_g1,c169005_g2,c178135_g4,c178135_g5,c175513_g2,c170916_g4,c158028_g1,c161308_g1,c171502_g4,c129837_g1,c138727_g1,c16…	3796	catabolic process	134	87	14	2	0.565401	0.367089	0.0590717	0.00843882	C1 C2 C3 C4
GO:0055085	1.4185e-58	1.27392e-57	220	c162061_g2,c162953_g1,c175679_g2,c171378_g1,c117829_g1,c172872_g2,c174602_g2,c165602_g4,c173379_g1,c177305_g3,c178522_g2,c174076_g4,c175662_g1,c178603_g2,c173788_g1,c175673_g9,c134952_g1,c150827_g1,c177625_g1,c141937_g1,c128185_g1,c149846_g1,c154287_g1,c148657_g1,c169005_g2,c178135_g4,c178135_g5,c175513_g2,c170916_g4,c158028_g1,c161308_g1,c171502_g4,c129837_g1,c138727_g1,c167806_g1,c108704_g1,c16…	3415	transmembrane transport	121	74	23	2	0.55	0.336364	0.104545	0.00909091	C1 C2 C3 C4
GO:0048518	3.94635e-62	3.92117e-61	218	c162061_g2,c162953_g1,c178220_g3,c171378_g1,c117829_g1,c172872_g2,c174602_g2,c167626_g8,c172940_g7,c178522_g2,c174076_g4,c175662_g1,c178603_g2,c173788_g1,c175673_g9,c134952_g1,c150827_g1,c177625_g1,c141937_g1,c128185_g1,c149846_g1,c154287_g1,c148657_g1,c169005_g2,c178135_g4,c178135_g5,c175513_g2,c170916_g4,c158028_g1,c161308_g1,c171502_g4,c129837_g1,c138727_g1,c167806_g1,c108704_g1,c163343_g1,c13…	3178	positive regulation of biological process	120	75	20	3	0.550459	0.344037	0.0917431	0.0137615	C1 C2 C3 C4
GO:0043933	2.3164e-55	1.96683e-54	215	c165787_g2,c171580_g7,c162061_g2,c162953_g1,c167537_g2,c178220_g3,c173187_g5,c165159_g3,c171378_g1,c117829_g1,c172872_g2,c174602_g2,c165602_g4,c173379_g1,c177305_g3,c178522_g2,c174076_g4,c175662_g1,c178603_g2,c173788_g1,c175673_g9,c134952_g1,c150827_g1,c177625_g1,c141937_g1,c128185_g1,c149846_g1,c154287_g1,c148657_g1,c169005_g2,c178135_g4,c178135_g5,c175513_g2,c170916_g4,c158028_g1,c161308_g1,c17…	3439	protein-containing complex subunit organization	121	79	12	3	0.562791	0.367442	0.055814	0.0139535	C1 C2 C3 C4
GO:0048522	1.29549e-60	1.26041e-59	214	c162061_g2,c162953_g1,c178220_g3,c171378_g1,c117829_g1,c172872_g2,c174602_g2,c167626_g8,c172940_g7,c178522_g2,c174076_g4,c175662_g1,c178603_g2,c173788_g1,c175673_g9,c134952_g1,c150827_g1,c177625_g1,c141937_g1,c128185_g1,c149846_g1,c154287_g1,c148657_g1,c169005_g2,c178135_g4,c178135_g5,c175513_g2,c170916_g4,c158028_g1,c161308_g1,c171502_g4,c129837_g1,c138727_g1,c167806_g1,c108704_g1,c163343_g1,c13…	3151	positive regulation of cellular process	120	71	20	3	0.560748	0.331776	0.0934579	0.0140187	C1 C2 C3 C4
GO:0044248	1.53441e-53	1.27958e-52	211	c162061_g2,c162953_g1,c167537_g2,c178220_g3,c162030_g1,c172994_g1,c171378_g1,c117829_g1,c172872_g2,c174602_g2,c165602_g4,c173379_g1,c178522_g2,c174076_g4,c175662_g1,c178603_g2,c173788_g1,c175673_g9,c134952_g1,c150827_g1,c177625_g1,c141937_g1,c128185_g1,c149846_g1,c154287_g1,c148657_g1,c169005_g2,c178135_g4,c178135_g5,c175513_g2,c170916_g4,c158028_g1,c161308_g1,c171502_g4,c129837_g1,c138727_g1,c16…	3409	cellular catabolic process	124	73	12	2	0.587678	0.345972	0.056872	0.00947867	C1 C2 C3 C4
GO:0044281	3.4992e-42	2.51404e-41	210	c152968_g1,c144404_g1,c153353_g1,c158723_g1,c171331_g3,c178036_g2,c177305_g3,c153841_g1,c169752_g6,c133050_g1,c67790_g2,c169467_g2,c177192_g2,c178520_g2,c161281_g4,c176807_g2,c136769_g2,c138151_g1,c176480_g1,c138458_g1,c22710_g1,c129349_g1,c145541_g1,c153369_g1,c162455_g2,c168751_g1,c213863_g1,c177788_g1,c149203_g2,c171575_g1,c274671_g1,c186352_g1,c164664_g2,c177086_g1,c168753_g6,c176175_g1,c1755…	3982	small molecule metabolic process	107	82	21	0	0.509524	0.390476	0.1	0	C1 C2 C3 C4
GO:0033554	7.33724e-59	6.71861e-58	203	c161824_g1,c170813_g3,c177305_g3,c128185_g1,c149846_g1,c154287_g1,c148657_g1,c169005_g2,c178135_g4,c178135_g5,c175513_g2,c170916_g4,c158028_g1,c161308_g1,c171502_g4,c129837_g1,c138727_g1,c167806_g1,c108704_g1,c163343_g1,c133392_g1,c169780_g5,c171683_g1,c173086_g1,c131507_g1,c128393_g2,c157571_g1,c160305_g2,c126740_g1,c160550_g2,c160676_g3,c178631_g3,c177319_g3,c166080_g4,c171643_g1,c175277_g3,c17…	3022	cellular response to stress	125	71	5	2	0.615764	0.349754	0.0246305	0.00985222	C1 C2 C3 C4
GO:0032501	2.00363e-59	1.87139e-58	201	c160955_g1,c146587_g1,c162137_g8,c167603_g7,c136938_g1,c174728_g9,c156356_g1,c175679_g2,c167537_g2,c178220_g3,c173187_g5,c165159_g3,c171378_g1,c117829_g1,c172872_g2,c174602_g2,c165602_g4,c173379_g1,c178522_g2,c174076_g4,c175662_g1,c178603_g2,c173788_g1,c175673_g9,c134952_g1,c150827_g1,c177625_g1,c141937_g1,c128185_g1,c149846_g1,c154287_g1,c148657_g1,c169005_g2,c178135_g4,c178135_g5,c175513_g2,c17…	2764	multicellular organismal process	118	69	12	2	0.587065	0.343284	0.0597015	0.00995025	C1 C2 C3 C4
GO:0033036	4.04766e-47	3.09878e-46	198	c162061_g2,c162953_g1,c167537_g2,c178220_g3,c173187_g5,c104269_g1,c167961_g3,c168278_g1,c171756_g1,c169752_g6,c165005_g8,c105629_g1,c153369_g1,c143425_g1,c123240_g3,c168515_g9,c141685_g1,c142238_g1,c161119_g2,c164311_g1,c170310_g3,c52392_g1,c170761_g1,c146362_g1,c159487_g1,c167197_g2,c172076_g3,c178708_g1,c165356_g3,c171575_g1,c274671_g1,c168753_g6,c176175_g1,c167997_g1,c171114_g3,c147989_g2,c171…	2609	macromolecule localization	103	71	20	4	0.520202	0.358586	0.10101	0.020202	C1 C2 C3 C4
GO:0009893	1.41738e-56	1.2489e-55	193	c162061_g2,c162953_g1,c178220_g3,c171378_g1,c117829_g1,c172872_g2,c174602_g2,c167626_g8,c172940_g7,c178522_g2,c174076_g4,c175662_g1,c178603_g2,c173788_g1,c175673_g9,c134952_g1,c150827_g1,c177625_g1,c141937_g1,c128185_g1,c149846_g1,c154287_g1,c148657_g1,c169005_g2,c178135_g4,c178135_g5,c175513_g2,c170916_g4,c158028_g1,c161308_g1,c171502_g4,c129837_g1,c138727_g1,c167806_g1,c108704_g1,c163343_g1,c13…	2813	positive regulation of metabolic process	105	67	19	2	0.544041	0.34715	0.0984456	0.0103627	C1 C2 C3 C4
GO:0031325	2.04395e-56	1.76764e-55	192	c162061_g2,c162953_g1,c178220_g3,c171378_g1,c117829_g1,c172872_g2,c174602_g2,c167626_g8,c172940_g7,c178522_g2,c174076_g4,c175662_g1,c178603_g2,c173788_g1,c175673_g9,c134952_g1,c150827_g1,c177625_g1,c141937_g1,c128185_g1,c149846_g1,c154287_g1,c148657_g1,c169005_g2,c178135_g4,c178135_g5,c175513_g2,c170916_g4,c158028_g1,c161308_g1,c171502_g4,c129837_g1,c138727_g1,c167806_g1,c108704_g1,c163343_g1,c13…	2804	positive regulation of cellular metabolic process	105	66	19	2	0.546875	0.34375	0.0989583	0.0104167	C1 C2 C3 C4
GO:0008104	1.72847e-43	1.26124e-42	177	c167537_g2,c178220_g3,c173187_g5,c104269_g1,c171756_g1,c169752_g6,c165005_g8,c153369_g1,c143425_g1,c141685_g1,c142238_g1,c161119_g2,c164311_g1,c170310_g3,c52392_g1,c170761_g1,c146362_g1,c159487_g1,c167197_g2,c172076_g3,c178708_g1,c165356_g3,c171575_g1,c274671_g1,c168753_g6,c176175_g1,c167997_g1,c171114_g3,c147989_g2,c171594_g10,c159218_g2,c163322_g3,c161124_g3,c145538_g1,c154885_g2,c140521_g1,c14…	2257	protein localization	97	59	18	3	0.548023	0.333333	0.101695	0.0169492	C1 C2 C3 C4
GO:0070727	1.41797e-44	1.06805e-43	168	c167537_g2,c178220_g3,c173187_g5,c169752_g6,c165005_g8,c153369_g1,c143425_g1,c141685_g1,c142238_g1,c161119_g2,c164311_g1,c170310_g3,c52392_g1,c170761_g1,c146362_g1,c159487_g1,c167197_g2,c172076_g3,c178708_g1,c165356_g3,c171575_g1,c274671_g1,c168753_g6,c176175_g1,c167997_g1,c171114_g3,c147989_g2,c171594_g10,c159218_g2,c163322_g3,c161124_g3,c145538_g1,c154885_g2,c140521_g1,c143579_g2,c165522_g2,c13…	2018	cellular macromolecule localization	94	53	18	3	0.559524	0.315476	0.107143	0.0178571	C1 C2 C3 C4
GO:0009611	6.90215e-49	5.65492e-48	164	c167537_g2,c178220_g3,c173187_g5,c165159_g3,c171378_g1,c117829_g1,c172872_g2,c174602_g2,c165602_g4,c173379_g1,c178522_g2,c174076_g4,c175662_g1,c178603_g2,c173788_g1,c175673_g9,c134952_g1,c150827_g1,c177625_g1,c141937_g1,c128185_g1,c149846_g1,c154287_g1,c148657_g1,c169005_g2,c178135_g4,c178135_g5,c175513_g2,c170916_g4,c158028_g1,c161308_g1,c171502_g4,c129837_g1,c138727_g1,c167806_g1,c108704_g1,c16…	2375	response to wounding	105	51	6	2	0.640244	0.310976	0.0365854	0.0121951	C1 C2 C3 C4
GO:0045184	6.54722e-39	4.43123e-38	164	c167537_g2,c178220_g3,c173187_g5,c104269_g1,c171756_g1,c169752_g6,c165005_g8,c153369_g1,c143425_g1,c141685_g1,c142238_g1,c161119_g2,c164311_g1,c170310_g3,c52392_g1,c170761_g1,c146362_g1,c159487_g1,c167197_g2,c172076_g3,c178708_g1,c165356_g3,c171575_g1,c274671_g1,c168753_g6,c176175_g1,c167997_g1,c171114_g3,c147989_g2,c171594_g10,c159218_g2,c163322_g3,c161124_g3,c145538_g1,c140521_g1,c143579_g2,c16…	2171	establishment of protein localization	96	47	18	3	0.585366	0.286585	0.109756	0.0182927	C1 C2 C3 C4
GO:0050817	7.30889e-49	5.78517e-48	163	c167537_g2,c178220_g3,c173187_g5,c165159_g3,c171378_g1,c117829_g1,c172872_g2,c174602_g2,c165602_g4,c173379_g1,c178522_g2,c174076_g4,c175662_g1,c178603_g2,c173788_g1,c175673_g9,c134952_g1,c150827_g1,c177625_g1,c141937_g1,c128185_g1,c149846_g1,c154287_g1,c148657_g1,c169005_g2,c178135_g4,c178135_g5,c175513_g2,c170916_g4,c158028_g1,c161308_g1,c171502_g4,c129837_g1,c138727_g1,c167806_g1,c108704_g1,c16…	2362	coagulation	104	51	6	2	0.638037	0.312883	0.0368098	0.0122699	C1 C2 C3 C4
GO:0050878	7.30889e-49	5.78517e-48	163	c167537_g2,c178220_g3,c173187_g5,c165159_g3,c171378_g1,c117829_g1,c172872_g2,c174602_g2,c165602_g4,c173379_g1,c178522_g2,c174076_g4,c175662_g1,c178603_g2,c173788_g1,c175673_g9,c134952_g1,c150827_g1,c177625_g1,c141937_g1,c128185_g1,c149846_g1,c154287_g1,c148657_g1,c169005_g2,c178135_g4,c178135_g5,c175513_g2,c170916_g4,c158028_g1,c161308_g1,c171502_g4,c129837_g1,c138727_g1,c167806_g1,c108704_g1,c16…	2362	regulation of body fluid levels	104	51	6	2	0.638037	0.312883	0.0368098	0.0122699	C1 C2 C3 C4
GO:0001775	4.19289e-48	3.26347e-47	160	c167537_g2,c178220_g3,c173187_g5,c165159_g3,c171378_g1,c117829_g1,c172872_g2,c174602_g2,c165602_g4,c173379_g1,c178522_g2,c174076_g4,c175662_g1,c178603_g2,c173788_g1,c175673_g9,c134952_g1,c150827_g1,c177625_g1,c141937_g1,c128185_g1,c149846_g1,c154287_g1,c148657_g1,c169005_g2,c178135_g4,c178135_g5,c175513_g2,c170916_g4,c158028_g1,c161308_g1,c171502_g4,c129837_g1,c138727_g1,c167806_g1,c108704_g1,c16…	2326	cell activation	104	50	4	2	0.65	0.3125	0.025	0.0125	C1 C2 C3 C4
GO:1901135	5.35953e-39	3.68074e-38	159	c144404_g1,c153353_g1,c158723_g1,c178308_g1,c178615_g1,c177305_g3,c171756_g1,c104336_g1,c169752_g6,c161281_g4,c129349_g1,c145541_g1,c168751_g1,c141685_g1,c142238_g1,c161119_g2,c164311_g1,c170310_g3,c52392_g1,c170761_g1,c146362_g1,c159487_g1,c167197_g2,c172076_g3,c177788_g1,c168753_g6,c176175_g1,c175529_g2,c172953_g1,c177853_g1,c171590_g6,c162784_g3,c101208_g1,c176155_g2,c177426_g4,c157019_g1,c158…	2393	carbohydrate derivative metabolic process	77	61	20	1	0.484277	0.383648	0.125786	0.00628931	C1 C2 C3 C4
GO:0009894	1.14629e-43	8.49713e-43	156	c162061_g2,c162953_g1,c178220_g3,c172994_g1,c171378_g1,c117829_g1,c172872_g2,c174602_g2,c178522_g2,c174076_g4,c175662_g1,c178603_g2,c173788_g1,c175673_g9,c134952_g1,c150827_g1,c177625_g1,c141937_g1,c128185_g1,c149846_g1,c154287_g1,c148657_g1,c169005_g2,c178135_g4,c178135_g5,c175513_g2,c170916_g4,c158028_g1,c161308_g1,c171502_g4,c129837_g1,c138727_g1,c167806_g1,c108704_g1,c163343_g1,c133392_g1,c16…	2446	regulation of catabolic process	98	52	4	2	0.628205	0.333333	0.025641	0.0128205	C1 C2 C3 C4
GO:0006091	3.46554e-39	2.41554e-38	149	c144404_g1,c153353_g1,c158723_g1,c128185_g1,c149846_g1,c154287_g1,c148657_g1,c169005_g2,c178135_g4,c178135_g5,c175513_g2,c170916_g4,c158028_g1,c161308_g1,c171502_g4,c129837_g1,c138727_g1,c167806_g1,c108704_g1,c163343_g1,c133392_g1,c169780_g5,c171683_g1,c173086_g1,c131507_g1,c128393_g2,c157571_g1,c160305_g2,c126740_g1,c160550_g2,c160676_g3,c178631_g3,c177319_g3,c166080_g4,c171643_g1,c175277_g3,c17…	2422	generation of precursor metabolites and energy	80	58	8	3	0.536913	0.389262	0.0536913	0.0201342	C1 C2 C3 C4
GO:0009896	1.04468e-41	7.3919e-41	149	c162061_g2,c162953_g1,c178220_g3,c171378_g1,c117829_g1,c172872_g2,c174602_g2,c178522_g2,c174076_g4,c175662_g1,c178603_g2,c173788_g1,c175673_g9,c134952_g1,c150827_g1,c177625_g1,c141937_g1,c128185_g1,c149846_g1,c154287_g1,c148657_g1,c169005_g2,c178135_g4,c178135_g5,c175513_g2,c170916_g4,c158028_g1,c161308_g1,c171502_g4,c129837_g1,c138727_g1,c167806_g1,c108704_g1,c163343_g1,c133392_g1,c169780_g5,c17…	2380	positive regulation of catabolic process	95	48	4	2	0.637584	0.322148	0.0268456	0.0134228	C1 C2 C3 C4
GO:0019637	3.59823e-29	2.1823e-28	144	c144404_g1,c153353_g1,c158723_g1,c178308_g1,c178615_g1,c171331_g3,c178036_g2,c103946_g1,c177305_g3,c171756_g1,c104336_g1,c165005_g8,c170365_g8,c176807_g2,c176718_g4,c129349_g1,c145541_g1,c153369_g1,c168751_g1,c153269_g1,c141685_g1,c142238_g1,c161119_g2,c164311_g1,c170310_g3,c52392_g1,c170761_g1,c146362_g1,c159487_g1,c167197_g2,c172076_g3,c177788_g1,c164664_g2,c177086_g1,c168753_g6,c176175_g1,c175…	2424	organophosphate metabolic process	69	63	12	0	0.479167	0.4375	0.0833333	0	C1 C2 C3 C4
GO:0055114	1.46294e-37	9.75989e-37	142	c144404_g1,c153353_g1,c158723_g1,c128185_g1,c149846_g1,c154287_g1,c148657_g1,c169005_g2,c178135_g4,c178135_g5,c175513_g2,c170916_g4,c158028_g1,c161308_g1,c171502_g4,c129837_g1,c138727_g1,c167806_g1,c108704_g1,c163343_g1,c133392_g1,c169780_g5,c171683_g1,c173086_g1,c131507_g1,c128393_g2,c157571_g1,c160305_g2,c126740_g1,c160550_g2,c160676_g3,c178631_g3,c177319_g3,c166080_g4,c171643_g1,c175277_g3,c17…	2290	oxidation-reduction process	80	53	6	3	0.56338	0.373239	0.0422535	0.0211268	C1 C2 C3 C4
GO:0015980	3.9722e-35	2.57641e-34	133	c144404_g1,c153353_g1,c158723_g1,c128185_g1,c149846_g1,c154287_g1,c148657_g1,c169005_g2,c178135_g4,c178135_g5,c175513_g2,c170916_g4,c158028_g1,c161308_g1,c171502_g4,c129837_g1,c138727_g1,c167806_g1,c108704_g1,c163343_g1,c133392_g1,c169780_g5,c171683_g1,c173086_g1,c131507_g1,c128393_g2,c157571_g1,c160305_g2,c126740_g1,c160550_g2,c160676_g3,c178631_g3,c177319_g3,c166080_g4,c171643_g1,c175277_g3,c17…	2195	energy derivation by oxidation of organic compounds	72	53	6	2	0.541353	0.398496	0.0451128	0.0150376	C1 C2 C3 C4
GO:0006281	1.67148e-35	1.09941e-34	128	c177305_g3,c128185_g1,c149846_g1,c154287_g1,c148657_g1,c169005_g2,c178135_g4,c178135_g5,c175513_g2,c170916_g4,c158028_g1,c161308_g1,c171502_g4,c129837_g1,c138727_g1,c167806_g1,c108704_g1,c163343_g1,c133392_g1,c169780_g5,c171683_g1,c173086_g1,c131507_g1,c128393_g2,c157571_g1,c160305_g2,c126740_g1,c160550_g2,c160676_g3,c178631_g3,c177319_g3,c166080_g4,c171643_g1,c175277_g3,c176517_g3,c176228_g3,c12…	2055	DNA repair	73	50	3	2	0.570312	0.390625	0.0234375	0.015625	C1 C2 C3 C4
GO:0051704	2.0543e-30	1.26231e-29	127	c165787_g2,c171580_g7,c160955_g1,c146587_g1,c162137_g8,c167603_g7,c136938_g1,c174728_g9,c156356_g1,c175679_g2,c144404_g1,c153353_g1,c158723_g1,c167537_g2,c168352_g3,c325069_g1,c165602_g4,c173379_g1,c170116_g2,c173140_g2,c176034_g4,c153841_g1,c171756_g1,c104336_g1,c169752_g6,c161281_g4,c176807_g2,c173857_g2,c176675_g1,c133701_g1,c173840_g4,c85979_g1,c175541_g2,c169746_g3,c176059_g3,c170180_g3,c170…	1661	multi-organism process	51	59	14	3	0.401575	0.464567	0.110236	0.023622	C1 C2 C3 C4
GO:0015975	2.30864e-34	1.4769e-33	118	c128185_g1,c149846_g1,c154287_g1,c148657_g1,c169005_g2,c178135_g4,c178135_g5,c175513_g2,c170916_g4,c158028_g1,c161308_g1,c171502_g4,c129837_g1,c138727_g1,c167806_g1,c108704_g1,c163343_g1,c133392_g1,c169780_g5,c171683_g1,c173086_g1,c131507_g1,c128393_g2,c157571_g1,c160305_g2,c126740_g1,c160550_g2,c160676_g3,c178631_g3,c177319_g3,c166080_g4,c171643_g1,c175277_g3,c176517_g3,c176228_g3,c129321_g1,c16…	1903	energy derivation by oxidation of reduced inorganic compounds	68	43	5	2	0.576271	0.364407	0.0423729	0.0169492	C1 C2 C3 C4
GO:0043446	2.43265e-34	1.5352e-33	118	c128185_g1,c149846_g1,c154287_g1,c148657_g1,c169005_g2,c178135_g4,c178135_g5,c175513_g2,c170916_g4,c158028_g1,c161308_g1,c171502_g4,c129837_g1,c138727_g1,c167806_g1,c108704_g1,c163343_g1,c133392_g1,c169780_g5,c171683_g1,c173086_g1,c131507_g1,c128393_g2,c157571_g1,c160305_g2,c126740_g1,c160550_g2,c160676_g3,c178631_g3,c177319_g3,c166080_g4,c171643_g1,c175277_g3,c176517_g3,c176228_g3,c129321_g1,c16…	1904	cellular alkane metabolic process	68	43	5	2	0.576271	0.364407	0.0423729	0.0169492	C1 C2 C3 C4
GO:0006082	1.91172e-20	1.01452e-19	106	c152968_g1,c177305_g3,c153841_g1,c169752_g6,c133050_g1,c67790_g2,c169467_g2,c177192_g2,c178520_g2,c136769_g2,c138151_g1,c176480_g1,c138458_g1,c22710_g1,c153369_g1,c162455_g2,c213863_g1,c171575_g1,c274671_g1,c186352_g1,c164664_g2,c177086_g1,c178689_g2,c159897_g1,c172944_g4,c166524_g1,c164440_g3,c155150_g1,c160856_g2,c174140_g3,c172311_g1,c331594_g1,c178303_g2,c166337_g2,c160898_g1,c141727_g3,c1630…	2159	organic acid metabolic process	54	39	13	0	0.509434	0.367925	0.122642	0	C1 C2 C3 C4
GO:0055086	8.96169e-23	5.23138e-22	104	c144404_g1,c153353_g1,c158723_g1,c177305_g3,c169752_g6,c161281_g4,c176807_g2,c168751_g1,c177788_g1,c168753_g6,c176175_g1,c175529_g2,c172953_g1,c177853_g1,c171590_g6,c162784_g3,c101208_g1,c176155_g2,c177426_g4,c157019_g1,c158326_g1,c176071_g3,c174533_g5,c178565_g2,c162834_g2,c161622_g1,c148513_g1,c155150_g1,c155086_g1,c165191_g2,c171736_g2,c162172_g2,c100385_g1,c154650_g3,c170810_g1,c52615_g1,c109…	1805	nucleobase-containing small molecule metabolic process	54	42	8	0	0.519231	0.403846	0.0769231	0	C1 C2 C3 C4
GO:0061024	1.45576e-31	9.06452e-31	95	c178220_g3,c165005_g8,c153369_g1,c143425_g1,c141685_g1,c142238_g1,c161119_g2,c164311_g1,c170310_g3,c52392_g1,c170761_g1,c146362_g1,c159487_g1,c167197_g2,c172076_g3,c165356_g3,c147989_g2,c171594_g10,c145538_g1,c140521_g1,c143579_g2,c165522_g2,c159489_g3,c174742_g1,c26232_g1,c176710_g1,c171675_g5,c162430_g2,c173223_g4,c174540_g2,c160987_g2,c118621_g1,c131251_g1,c137786_g1,c142803_g1,c145271_g1,c146…	1155	membrane organization	69	13	13	0	0.726316	0.136842	0.136842	0	C1 C2 C3 C4
GO:0044403	8.54864e-22	4.64211e-21	90	c165787_g2,c171580_g7,c167537_g2,c168352_g3,c325069_g1,c165602_g4,c173379_g1,c176034_g4,c153841_g1,c104336_g1,c161281_g4,c176807_g2,c173857_g2,c176675_g1,c133701_g1,c173840_g4,c85979_g1,c169746_g3,c176059_g3,c170180_g3,c170278_g1,c163322_g3,c161124_g3,c163124_g11,c160987_g2,c160573_g2,c165478_g1,c169760_g3,c165589_g5,c154050_g2,c148761_g1,c20545_g1,c138571_g1,c168872_g3,c174253_g2,c175201_g2,c173…	1235	symbiotic process	36	41	11	2	0.4	0.455556	0.122222	0.0222222	C1 C2 C3 C4
GO:0044419	8.54864e-22	4.64211e-21	90	c165787_g2,c171580_g7,c167537_g2,c168352_g3,c325069_g1,c165602_g4,c173379_g1,c176034_g4,c153841_g1,c104336_g1,c161281_g4,c176807_g2,c173857_g2,c176675_g1,c133701_g1,c173840_g4,c85979_g1,c169746_g3,c176059_g3,c170180_g3,c170278_g1,c163322_g3,c161124_g3,c163124_g11,c160987_g2,c160573_g2,c165478_g1,c169760_g3,c165589_g5,c154050_g2,c148761_g1,c20545_g1,c138571_g1,c168872_g3,c174253_g2,c175201_g2,c173…	1235	interspecies interaction between organisms	36	41	11	2	0.4	0.455556	0.122222	0.0222222	C1 C2 C3 C4
GO:1901575	1.15618e-19	5.93337e-19	83	c162030_g1,c172994_g1,c104336_g1,c161281_g4,c176807_g2,c129349_g1,c145541_g1,c149969_g1,c176059_g3,c158142_g1,c186352_g1,c164664_g2,c177086_g1,c155086_g1,c165191_g2,c171736_g2,c162172_g2,c164460_g1,c137984_g1,c149367_g1,c149839_g1,c157390_g1,c159979_g1,c140521_g1,c143579_g2,c165522_g2,c163032_g1,c156904_g1,c175531_g1,c129345_g1,c154317_g2,c156112_g2,c162655_g1,c169340_g1,c27220_g1,c159168_g1,c160…	1271	organic substance catabolic process	43	31	9	0	0.518072	0.373494	0.108434	0	C1 C2 C3 C4
GO:0007049	5.60075e-21	3.00638e-20	82	c160955_g1,c162061_g2,c162953_g1,c152968_g1,c167537_g2,c172994_g1,c171378_g1,c117829_g1,c172872_g2,c174602_g2,c103946_g1,c145719_g1,c178522_g2,c174076_g4,c175662_g1,c178603_g2,c173788_g1,c175673_g9,c134952_g1,c150827_g1,c177625_g1,c141937_g1,c164664_g2,c177086_g1,c52615_g1,c135464_g1,c173791_g2,c159489_g3,c174742_g1,c26232_g1,c176710_g1,c170847_g1,c174709_g1,c178201_g1,c78810_g1,c93583_g1,c177614…	1210	cell cycle	45	28	9	0	0.54878	0.341463	0.109756	0	C1 C2 C3 C4
GO:0022402	8.11752e-22	4.56733e-21	82	c160955_g1,c162061_g2,c162953_g1,c152968_g1,c167537_g2,c172994_g1,c171378_g1,c117829_g1,c172872_g2,c174602_g2,c103946_g1,c145719_g1,c178522_g2,c174076_g4,c175662_g1,c178603_g2,c173788_g1,c175673_g9,c134952_g1,c150827_g1,c177625_g1,c141937_g1,c164664_g2,c177086_g1,c52615_g1,c135464_g1,c173791_g2,c159489_g3,c174742_g1,c26232_g1,c176710_g1,c170847_g1,c174709_g1,c178201_g1,c78810_g1,c93583_g1,c177614…	1177	cell cycle process	45	28	9	0	0.54878	0.341463	0.109756	0	C1 C2 C3 C4
GO:1901657	1.72457e-17	8.75408e-17	78	c144404_g1,c153353_g1,c158723_g1,c177305_g3,c169752_g6,c161281_g4,c177788_g1,c168753_g6,c176175_g1,c175529_g2,c172953_g1,c177853_g1,c171590_g6,c162784_g3,c101208_g1,c176155_g2,c177426_g4,c157019_g1,c158326_g1,c176071_g3,c174533_g5,c178565_g2,c162834_g2,c161622_g1,c148513_g1,c155150_g1,c109652_g1,c177614_g3,c150813_g3,c167308_g2,c167308_g6,c144535_g1,c170605_g2,c152226_g1,c170863_g1,c171924_g3,c17…	1391	glycosyl compound metabolic process	36	34	8	0	0.461538	0.435897	0.102564	0	C1 C2 C3 C4
GO:0044764	2.23227e-20	1.17131e-19	77	c167537_g2,c168352_g3,c325069_g1,c165602_g4,c173379_g1,c170116_g2,c173140_g2,c176034_g4,c153841_g1,c104336_g1,c169752_g6,c176807_g2,c173857_g2,c176675_g1,c175541_g2,c169746_g3,c176059_g3,c170180_g3,c170278_g1,c163124_g11,c160987_g2,c160573_g2,c165478_g1,c169760_g3,c165589_g5,c154050_g2,c148761_g1,c20545_g1,c138571_g1,c168872_g3,c174253_g2,c175201_g2,c173614_g2,c175516_g5,c172202_g3,c174494_g4,c17…	1001	multi-organism cellular process	33	31	13	0	0.428571	0.402597	0.168831	0	C1 C2 C3 C4
GO:0032502	2.60968e-27	1.54268e-26	76	c146587_g1,c162137_g8,c167603_g7,c136938_g1,c174728_g9,c156356_g1,c169752_g6,c133050_g1,c67790_g2,c169467_g2,c177192_g2,c178520_g2,c172944_g4,c147560_g2,c156275_g1,c159489_g3,c174742_g1,c26232_g1,c176710_g1,c161817_g2,c160259_g3,c109262_g1,c150813_g3,c167308_g2,c167308_g6,c156409_g1,c57919_g1,c157343_g1,c108824_g2,c154015_g2,c163263_g2,c164986_g2,c170710_g1,c177154_g2,c177607_g1,c177872_g5,c16216…	827	developmental process	31	37	8	0	0.407895	0.486842	0.105263	0	C1 C2 C3 C4
GO:0006629	4.89755e-14	2.26451e-13	69	c178308_g1,c178615_g1,c177305_g3,c171756_g1,c169752_g6,c161281_g4,c129349_g1,c145541_g1,c141685_g1,c142238_g1,c161119_g2,c164311_g1,c170310_g3,c52392_g1,c170761_g1,c146362_g1,c159487_g1,c167197_g2,c172076_g3,c149203_g2,c166453_g1,c166805_g6,c160856_g2,c174140_g3,c331594_g1,c178303_g2,c166337_g2,c141727_g3,c124165_g1,c159979_g1,c162977_g1,c175237_g3,c161484_g5,c120312_g1,c156555_g1,c130390_g1,c175…	1192	lipid metabolic process	29	33	7	0	0.42029	0.478261	0.101449	0	C1 C2 C3 C4
GO:0005975	3.47936e-14	1.62486e-13	64	c178308_g1,c178615_g1,c177305_g3,c139277_g2,c165005_g8,c133701_g1,c177918_g1,c156942_g1,c141685_g1,c142238_g1,c161119_g2,c164311_g1,c170310_g3,c52392_g1,c170761_g1,c146362_g1,c159487_g1,c167197_g2,c172076_g3,c173332_g3,c175231_g1,c166453_g1,c166805_g6,c171594_g10,c156904_g1,c175531_g1,c150813_g3,c167308_g2,c167308_g6,c144535_g1,c172465_g2,c182085_g1,c140582_g1,c170547_g6,c100936_g1,c171365_g4,c62…	1031	carbohydrate metabolic process	26	29	9	0	0.40625	0.453125	0.140625	0	C1 C2 C3 C4
GO:0006520	5.37378e-13	2.3675e-12	64	c152968_g1,c177305_g3,c153841_g1,c133050_g1,c67790_g2,c169467_g2,c177192_g2,c178520_g2,c136769_g2,c138151_g1,c176480_g1,c138458_g1,c22710_g1,c153369_g1,c162455_g2,c213863_g1,c171575_g1,c274671_g1,c186352_g1,c164664_g2,c177086_g1,c178689_g2,c159897_g1,c172944_g4,c155150_g1,c172311_g1,c160898_g1,c159168_g1,c160861_g3,c162621_g1,c168226_g7,c172737_g5,c175285_g1,c177926_g1,c152650_g1,c140269_g1,c1667…	1368	cellular amino acid metabolic process	34	20	10	0	0.53125	0.3125	0.15625	0	C1 C2 C3 C4
GO:0016032	4.57517e-16	2.20268e-15	64	c167537_g2,c168352_g3,c325069_g1,c165602_g4,c173379_g1,c176034_g4,c104336_g1,c176807_g2,c173857_g2,c176675_g1,c169746_g3,c176059_g3,c170180_g3,c170278_g1,c163124_g11,c160987_g2,c165478_g1,c169760_g3,c165589_g5,c154050_g2,c20545_g1,c138571_g1,c168872_g3,c174253_g2,c175201_g2,c173614_g2,c175516_g5,c172202_g3,c174494_g4,c177221_g1,c173994_g2,c130032_g1,c173247_g4,c137876_g1,c144627_g1,c158542_g2,c16…	832	viral process	26	27	11	0	0.40625	0.421875	0.171875	0	C1 C2 C3 C4
GO:0044255	3.2201e-13	1.43218e-12	59	c178308_g1,c178615_g1,c177305_g3,c171756_g1,c169752_g6,c129349_g1,c145541_g1,c141685_g1,c142238_g1,c161119_g2,c164311_g1,c170310_g3,c52392_g1,c170761_g1,c146362_g1,c159487_g1,c167197_g2,c172076_g3,c166453_g1,c166805_g6,c160856_g2,c174140_g3,c331594_g1,c178303_g2,c166337_g2,c141727_g3,c124165_g1,c162977_g1,c175237_g3,c161484_g5,c120312_g1,c130390_g1,c175565_g6,c166822_g4,c178127_g2,c172870_g1,c178…	975	cellular lipid metabolic process	28	24	7	0	0.474576	0.40678	0.118644	0	C1 C2 C3 C4
GO:0048869	3.06998e-20	1.59298e-19	54	c146587_g1,c162137_g8,c167603_g7,c136938_g1,c174728_g9,c156356_g1,c169752_g6,c133050_g1,c67790_g2,c169467_g2,c177192_g2,c178520_g2,c172944_g4,c147560_g2,c156275_g1,c160259_g3,c150813_g3,c167308_g2,c167308_g6,c157343_g1,c108824_g2,c154015_g2,c163263_g2,c164986_g2,c170710_g1,c177154_g2,c177607_g1,c177872_g5,c162161_g3,c172175_g3,c174851_g8,c161798_g6,c170278_g3,c163047_g10,c33485_g1,c170310_g5,c166…	598	cellular developmental process	19	27	8	0	0.351852	0.5	0.148148	0	C1 C2 C3 C4
GO:0007017	1.49881e-13	6.86222e-13	49	c167537_g2,c171378_g1,c117829_g1,c172872_g2,c174602_g2,c103946_g1,c158142_g1,c151876_g1,c163814_g2,c137372_g1,c167997_g1,c135464_g1,c173791_g2,c159489_g3,c174742_g1,c26232_g1,c176710_g1,c170847_g1,c174709_g1,c178201_g1,c78810_g1,c93583_g1,c177614_g3,c177342_g1,c178273_g2,c156097_g1,c175261_g1,c170593_g9,c166859_g9,c166600_g4,c172278_g2,c173170_g8,c173987_g2,c178165_g1,c178003_g1,c146198_g1,c17000…	699	microtubule-based process	19	24	6	0	0.387755	0.489796	0.122449	0	C1 C2 C3 C4
GO:0006928	8.31067e-13	3.62718e-12	47	c167537_g2,c178220_g3,c165602_g4,c173379_g1,c178522_g2,c174076_g4,c175662_g1,c178603_g2,c173788_g1,c175673_g9,c134952_g1,c150827_g1,c177625_g1,c141937_g1,c158142_g1,c151876_g1,c163814_g2,c137372_g1,c135464_g1,c173791_g2,c159489_g3,c174742_g1,c26232_g1,c176710_g1,c177342_g1,c156112_g2,c162655_g1,c169340_g1,c27220_g1,c60342_g1,c170992_g1,c160987_g2,c165121_g5,c136882_g1,c150813_g3,c167308_g2,c16730…	746	movement of cell or subcellular component	30	13	4	0	0.638298	0.276596	0.0851064	0	C1 C2 C3 C4
GO:0048856	1.69708e-16	8.43122e-16	46	c146587_g1,c162137_g8,c167603_g7,c136938_g1,c174728_g9,c156356_g1,c169752_g6,c133050_g1,c67790_g2,c169467_g2,c177192_g2,c178520_g2,c159489_g3,c174742_g1,c26232_g1,c176710_g1,c161817_g2,c160259_g3,c109262_g1,c150813_g3,c167308_g2,c167308_g6,c156409_g1,c57919_g1,c170310_g5,c166100_g1,c167616_g1,c167616_g5,c167889_g1,c168068_g7,c177061_g5,c102188_g1,c170555_g8,c162815_g3,c162723_g2,c169304_g5,c15231…	544	anatomical structure development	27	19	0	0	0.586957	0.413043	0	0	C1 C2 C3 C4
GO:0048523	6.39142e-15	3.04571e-14	44	c176059_g3,c172944_g4,c52615_g1,c160259_g3,c159168_g1,c160861_g3,c162621_g1,c168226_g7,c172737_g5,c175285_g1,c177926_g1,c152650_g1,c140269_g1,c150813_g3,c167308_g2,c167308_g6,c27552_g1,c166100_g1,c167616_g1,c167616_g5,c167889_g1,c168068_g7,c177061_g5,c173879_g4,c173881_g3,c176102_g10,c176102_g2,c167721_g3,c137876_g1,c144627_g1,c158542_g2,c160992_g2,c162177_g1,c165065_g1,c167837_g2,c170952_g1,c173…	397	negative regulation of cellular process	24	19	1	0	0.545455	0.431818	0.0227273	0	C1 C2 C3 C4
GO:0010604	3.55818e-16	1.74913e-15	43	c167626_g8,c172940_g7,c105629_g1,c173840_g4,c85979_g1,c173612_g1,c167521_g6,c157214_g1,c158819_g1,c171114_g2,c171659_g1,c179684_g1,c157343_g1,c108824_g2,c154015_g2,c163263_g2,c164986_g2,c170710_g1,c177154_g2,c177607_g1,c177872_g5,c162161_g3,c172175_g3,c174851_g8,c161798_g6,c170278_g3,c163047_g10,c33485_g1,c174911_g5,c153598_g1,c175548_g1,c178703_g2,c224648_g1,c162103_g1,c165436_g5,c162729_g6,c143…	425	positive regulation of macromolecule metabolic process	10	18	15	0	0.232558	0.418605	0.348837	0	C1 C2 C3 C4
GO:0051128	2.69154e-12	1.16384e-11	38	c172994_g1,c169752_g6,c160259_g3,c159168_g1,c160861_g3,c162621_g1,c168226_g7,c172737_g5,c175285_g1,c177926_g1,c152650_g1,c140269_g1,c150813_g3,c167308_g2,c167308_g6,c166100_g1,c167616_g1,c167616_g5,c167889_g1,c168068_g7,c177061_g5,c169917_g3,c174632_g6,c120571_g1,c168737_g2,c106600_g1,c122265_g1,c165090_g2,c173381_g6,c161297_g4,c172740_g1,c172849_g1,c178152_g4,c28907_g1,c104766_g1,c177327_g1,c168…	447	regulation of cellular component organization	24	12	1	1	0.631579	0.315789	0.0263158	0.0263158	C1 C2 C3 C4
GO:0051701	2.99707e-13	1.3458e-12	36	c153841_g1,c160987_g2,c160573_g2,c165478_g1,c169760_g3,c165589_g5,c154050_g2,c148761_g1,c20545_g1,c138571_g1,c168872_g3,c173994_g2,c137876_g1,c144627_g1,c158542_g2,c160992_g2,c162177_g1,c165065_g1,c167837_g2,c170952_g1,c173249_g7,c174794_g5,c159563_g2,c166380_g3,c163970_g2,c173533_g2,c174903_g1,c175157_g1,c133817_g1,c162729_g6,c143219_g1,c172552_g13,c168954_g6,c168878_g1,c173894_g4,c177585_g2	351	interaction with host	21	13	2	0	0.583333	0.361111	0.0555556	0	C1 C2 C3 C4
GO:0009605	2.49112e-07	7.96816e-07	35	c178220_g3,c165602_g4,c173379_g1,c171756_g1,c169752_g6,c161281_g4,c174878_g1,c156112_g2,c162655_g1,c169340_g1,c27220_g1,c165121_g5,c138571_g1,c168872_g3,c172346_g7,c27552_g1,c170399_g3,c175725_g8,c162106_g2,c178661_g2,c178052_g2,c172077_g5,c165731_g2,c106303_g1,c160686_g1,c150161_g1,c167689_g3,c159260_g1,c168807_g4,c162729_g6,c143219_g1,c172552_g13,c170246_g1,c162636_g1,c171823_g1	568	response to external stimulus	11	21	3	0	0.314286	0.6	0.0857143	0	C1 C2 C3 C4
GO:0009653	2.3681e-13	1.07369e-12	35	c146587_g1,c162137_g8,c167603_g7,c136938_g1,c174728_g9,c156356_g1,c169752_g6,c133050_g1,c67790_g2,c169467_g2,c177192_g2,c178520_g2,c161817_g2,c160259_g3,c109262_g1,c150813_g3,c167308_g2,c167308_g6,c170310_g5,c166100_g1,c167616_g1,c167616_g5,c167889_g1,c168068_g7,c177061_g5,c102188_g1,c170555_g8,c162723_g2,c169304_g5,c171870_g1,c175245_g1,c161640_g1,c151441_g1,c157280_g2,c170216_g1	411	anatomical structure morphogenesis	19	16	0	0	0.542857	0.457143	0	0	C1 C2 C3 C4
GO:0042592	1.25342e-08	4.40111e-08	31	c169752_g6,c175541_g2,c158142_g1,c155132_g2,c136317_g1,c176372_g4,c124165_g1,c173612_g1,c167521_g6,c157214_g1,c158819_g1,c171114_g2,c171659_g1,c179684_g1,c131118_g1,c106122_g1,c176337_g1,c131836_g1,c47406_g1,c136165_g1,c130440_g1,c178683_g2,c169885_g1,c166282_g1,c177595_g1,c178246_g1,c169897_g5,c127711_g1,c162729_g6,c143219_g1,c172552_g13	465	homeostatic process	9	15	7	0	0.290323	0.483871	0.225806	0	C1 C2 C3 C4
GO:0009891	8.10929e-11	3.26469e-10	30	c167626_g8,c172940_g7,c105629_g1,c173840_g4,c85979_g1,c157343_g1,c108824_g2,c154015_g2,c163263_g2,c164986_g2,c170710_g1,c177154_g2,c177607_g1,c177872_g5,c162161_g3,c172175_g3,c174851_g8,c161798_g6,c170278_g3,c163047_g10,c33485_g1,c174911_g5,c153598_g1,c175548_g1,c224648_g1,c99494_g1,c172938_g4,c176385_g6,c178036_g1,c178742_g3	341	positive regulation of biosynthetic process	10	13	7	0	0.333333	0.433333	0.233333	0	C1 C2 C3 C4
GO:0051173	8.10929e-11	3.26469e-10	30	c167626_g8,c172940_g7,c105629_g1,c173840_g4,c85979_g1,c157343_g1,c108824_g2,c154015_g2,c163263_g2,c164986_g2,c170710_g1,c177154_g2,c177607_g1,c177872_g5,c162161_g3,c172175_g3,c174851_g8,c161798_g6,c170278_g3,c163047_g10,c33485_g1,c174911_g5,c153598_g1,c175548_g1,c224648_g1,c99494_g1,c172938_g4,c176385_g6,c178036_g1,c178742_g3	341	positive regulation of nitrogen compound metabolic process	10	13	7	0	0.333333	0.433333	0.233333	0	C1 C2 C3 C4
GO:0032879	2.5523e-10	1.01874e-09	26	c168278_g1,c159489_g3,c174742_g1,c26232_g1,c176710_g1,c156409_g1,c57919_g1,c130269_g1,c152310_g1,c184654_g1,c155418_g1,c106600_g1,c122265_g1,c118348_g1,c165090_g2,c173381_g6,c161297_g4,c172740_g1,c172849_g1,c178152_g4,c28907_g1,c104766_g1,c164527_g1,c174010_g2,c177327_g1,c133534_g1	319	regulation of localization	18	8	0	0	0.692308	0.307692	0	0	C1 C2 C3 C4
GO:0006952	0.000258638	0.000586329	23	c171378_g1,c117829_g1,c172872_g2,c174602_g2,c171756_g1,c169752_g6,c161281_g4,c168377_g3,c138571_g1,c168872_g3,c172346_g7,c98930_g1,c175725_g8,c162106_g2,c178661_g2,c172077_g5,c165731_g2,c160686_g1,c150161_g1,c167689_g3,c159260_g1,c168807_g4,c171823_g1	453	defense response	6	16	1	0	0.26087	0.695652	0.0434783	0	C1 C2 C3 C4
GO:0032989	1.99479e-08	6.84976e-08	22	c169752_g6,c133050_g1,c67790_g2,c169467_g2,c177192_g2,c178520_g2,c160259_g3,c150813_g3,c167308_g2,c167308_g6,c170310_g5,c166100_g1,c167616_g1,c167616_g5,c167889_g1,c168068_g7,c177061_g5,c102188_g1,c175245_g1,c151441_g1,c157280_g2,c170216_g1	281	cellular component morphogenesis	12	10	0	0	0.545455	0.454545	0	0	C1 C2 C3 C4
GO:0008219	6.72816e-08	2.26047e-07	21	c169634_g1,c168560_g4,c165478_g1,c169760_g3,c165589_g5,c20545_g1,c137876_g1,c144627_g1,c158542_g2,c160992_g2,c162177_g1,c165065_g1,c167837_g2,c170952_g1,c173249_g7,c174794_g5,c130745_g1,c170223_g1,c178703_g2,c171823_g1,c170757_g3	158	cell death	11	7	3	0	0.52381	0.333333	0.142857	0	C1 C2 C3 C4
GO:0022610	2.18118e-06	6.28773e-06	20	c141685_g1,c142238_g1,c161119_g2,c164311_g1,c170310_g3,c52392_g1,c170761_g1,c146362_g1,c159487_g1,c167197_g2,c172076_g3,c175529_g2,c172953_g1,c177853_g1,c170310_g1,c154892_g1,c175848_g8,c107400_g1,c171124_g4,c171173_g1	212	biological adhesion	16	4	0	0	0.8	0.2	0	0	C1 C2 C3 C4
GO:0009607	0.00099237	0.00205901	17	c171756_g1,c169752_g6,c161281_g4,c138571_g1,c168872_g3,c172346_g7,c175725_g8,c162106_g2,c178661_g2,c172077_g5,c165731_g2,c160686_g1,c150161_g1,c167689_g3,c159260_g1,c168807_g4,c171823_g1	305	response to biotic stimulus	2	14	1	0	0.117647	0.823529	0.0588235	0	C1 C2 C3 C4
GO:0042440	0.00224854	0.00441204	17	c104336_g1,c161281_g4,c331594_g1,c178303_g2,c166337_g2,c141727_g3,c124165_g1,c162977_g1,c175237_g3,c161484_g5,c172870_g1,c150846_g1,c170578_g3,c164692_g3,c111756_g1,c178724_g7,c175293_g4	440	pigment metabolic process	10	6	1	0	0.588235	0.352941	0.0588235	0	C1 C2 C3 C4
GO:0043207	0.00099237	0.00205901	17	c171756_g1,c169752_g6,c161281_g4,c138571_g1,c168872_g3,c172346_g7,c175725_g8,c162106_g2,c178661_g2,c172077_g5,c165731_g2,c160686_g1,c150161_g1,c167689_g3,c159260_g1,c168807_g4,c171823_g1	305	response to external biotic stimulus	2	14	1	0	0.117647	0.823529	0.0588235	0	C1 C2 C3 C4
GO:0051707	0.00099237	0.00205901	17	c171756_g1,c169752_g6,c161281_g4,c138571_g1,c168872_g3,c172346_g7,c175725_g8,c162106_g2,c178661_g2,c172077_g5,c165731_g2,c160686_g1,c150161_g1,c167689_g3,c159260_g1,c168807_g4,c171823_g1	305	response to other organism	2	14	1	0	0.117647	0.823529	0.0588235	0	C1 C2 C3 C4
GO:0098542	0.000140527	0.000324883	17	c171756_g1,c169752_g6,c161281_g4,c138571_g1,c168872_g3,c172346_g7,c175725_g8,c162106_g2,c178661_g2,c172077_g5,c165731_g2,c160686_g1,c150161_g1,c167689_g3,c159260_g1,c168807_g4,c171823_g1	268	defense response to other organism	2	14	1	0	0.117647	0.823529	0.0588235	0	C1 C2 C3 C4
GO:0010243	2.58212e-09	9.64681e-09	16	c173612_g1,c167521_g6,c157214_g1,c158819_g1,c171114_g2,c171659_g1,c179684_g1,c151759_g2,c169119_g2,c175380_g3,c178391_g1,c137374_g1,c168888_g4,c175059_g1,c156488_g1,c182085_g1	98	response to organonitrogen compound	1	1	14	0	0.0625	0.0625	0.875	0	C1 C2 C3 C4
GO:0010876	0.000362548	0.000802416	16	c162061_g2,c162953_g1,c173187_g5,c167961_g3,c168278_g1,c123240_g3,c168515_g9,c297595_g1,c173850_g1,c173850_g2,c130269_g1,c149976_g3,c151556_g1,c155912_g1,c173225_g1,c165106_g4	294	lipid localization	5	8	2	1	0.3125	0.5	0.125	0.0625	C1 C2 C3 C4
GO:1901698	2.58212e-09	9.64681e-09	16	c173612_g1,c167521_g6,c157214_g1,c158819_g1,c171114_g2,c171659_g1,c179684_g1,c151759_g2,c169119_g2,c175380_g3,c178391_g1,c137374_g1,c168888_g4,c175059_g1,c156488_g1,c182085_g1	98	response to nitrogen compound	1	1	14	0	0.0625	0.0625	0.875	0	C1 C2 C3 C4
GO:0051235	3.17103e-06	8.97497e-06	15	c168278_g1,c154885_g2,c150299_g1,c173998_g5,c173998_g6,c175148_g12,c130269_g1,c148461_g1,c149170_g1,c168549_g4,c171247_g4,c177273_g3,c162964_g1,c160573_g1,c164979_g3	126	maintenance of location	2	13	0	0	0.133333	0.866667	0	0	C1 C2 C3 C4
GO:0051239	8.25122e-07	2.50215e-06	15	c168278_g1,c159489_g3,c174742_g1,c26232_g1,c176710_g1,c109262_g1,c156409_g1,c57919_g1,c168377_g3,c130269_g1,c166638_g4,c152310_g1,c184654_g1,c118348_g1,c133534_g1	157	regulation of multicellular organismal process	8	7	0	0	0.533333	0.466667	0	0	C1 C2 C3 C4
GO:0022613	0.0278907	0.0465581	14	c171378_g1,c117829_g1,c172872_g2,c174602_g2,c174413_g1,c177305_g3,c133701_g1,c159418_g1,c118843_g1,c178079_g4,c171744_g2,c133972_g1,c163591_g8,c167655_g1	367	ribonucleoprotein complex biogenesis	7	5	1	1	0.5	0.357143	0.0714286	0.0714286	C1 C2 C3 C4
GO:0009617	0.00129981	0.0026052	12	c169752_g6,c161281_g4,c175725_g8,c162106_g2,c178661_g2,c172077_g5,c165731_g2,c150161_g1,c167689_g3,c159260_g1,c168807_g4,c171823_g1	191	response to bacterium	0	11	1	0	0	0.916667	0.0833333	0	C1 C2 C3 C4
GO:0006790	4.13299e-07	1.313e-06	25	c103946_g1,c169752_g6,c165005_g8,c166524_g1,c175231_g1,c171594_g10,c158571_g1,c174157_g5,c170510_g4,c146347_g3,c168225_g4,c155544_g1,c159475_g1,c167533_g2,c168006_g2,c172914_g3,c31245_g1,c92455_g1,c171910_g3,c160917_g1,c169261_g2,c173871_g2,c176439_g1,c173380_g2,c164860_g2	376	sulfur compound metabolic process	7	11	7	0	0.28	0.44	0.28	0	C1 C2 C4
GO:0006575	1.84954e-06	5.3648e-06	19	c103946_g1,c169752_g6,c153369_g1,c175231_g1,c159168_g1,c160861_g3,c162621_g1,c168226_g7,c172737_g5,c175285_g1,c177926_g1,c152650_g1,c140269_g1,c170510_g4,c131327_g1,c169261_g2,c173871_g2,c176439_g1,c173380_g2	282	cellular modified amino acid metabolic process	12	7	0	0	0.631579	0.368421	0	0	C1 C2 C4
GO:0007530	5.47705e-07	1.70519e-06	16	c157343_g1,c108824_g2,c154015_g2,c163263_g2,c164986_g2,c170710_g1,c177154_g2,c177607_g1,c177872_g5,c162161_g3,c172175_g3,c174851_g8,c161798_g6,c170278_g3,c163047_g10,c33485_g1	189	sex determination	1	8	7	0	0.0625	0.5	0.4375	0	C1 C2 C4
GO:0007531	5.47705e-07	1.70519e-06	16	c157343_g1,c108824_g2,c154015_g2,c163263_g2,c164986_g2,c170710_g1,c177154_g2,c177607_g1,c177872_g5,c162161_g3,c172175_g3,c174851_g8,c161798_g6,c170278_g3,c163047_g10,c33485_g1	189	mating type determination	1	8	7	0	0.0625	0.5	0.4375	0	C1 C2 C4
GO:0019725	0.000996437	0.00205901	13	c176372_g4,c124165_g1,c106122_g1,c178683_g2,c169885_g1,c166282_g1,c177595_g1,c178246_g1,c169897_g5,c127711_g1,c162729_g6,c143219_g1,c172552_g13	251	cellular homeostasis	3	10	0	0	0.230769	0.769231	0	0	C1 C2 C4
GO:0042221	1.11291e-11	4.68226e-11	36	c152156_g2,c267223_g1,c173612_g1,c167521_g6,c157214_g1,c158819_g1,c171114_g2,c171659_g1,c179684_g1,c156112_g2,c162655_g1,c169340_g1,c27220_g1,c151759_g2,c169119_g2,c175380_g3,c178391_g1,c137374_g1,c168888_g4,c175059_g1,c156488_g1,c168493_g2,c174894_g2,c182085_g1,c131446_g1,c159837_g3,c164606_g1,c19775_g1,c172823_g2,c178602_g5,c145534_g1,c165129_g1,c163561_g2,c162729_g6,c143219_g1,c172552_g13	365	response to chemical	7	14	15	0	0.194444	0.388889	0.416667	0	C1 C3 C4
GO:1901700	2.85453e-12	1.21188e-11	24	c173612_g1,c167521_g6,c157214_g1,c158819_g1,c171114_g2,c171659_g1,c179684_g1,c156112_g2,c162655_g1,c169340_g1,c27220_g1,c151759_g2,c169119_g2,c175380_g3,c178391_g1,c137374_g1,c168888_g4,c175059_g1,c156488_g1,c182085_g1,c131446_g1,c159837_g3,c164606_g1,c19775_g1	157	response to oxygen-containing compound	5	5	14	0	0.208333	0.208333	0.583333	0	C1 C3 C4
GO:0010033	3.8365e-09	1.42194e-08	21	c152156_g2,c267223_g1,c173612_g1,c167521_g6,c157214_g1,c158819_g1,c171114_g2,c171659_g1,c179684_g1,c151759_g2,c169119_g2,c175380_g3,c178391_g1,c137374_g1,c168888_g4,c175059_g1,c156488_g1,c168493_g2,c182085_g1,c172823_g2,c165129_g1	176	response to organic substance	1	5	15	0	0.047619	0.238095	0.714286	0	C1 C3 C4
GO:0050790	1.95227e-07	6.28765e-07	21	c159168_g1,c160861_g3,c162621_g1,c168226_g7,c172737_g5,c175285_g1,c177926_g1,c152650_g1,c140269_g1,c150813_g3,c167308_g2,c167308_g6,c173994_g2,c177349_g6,c178703_g2,c162964_g1,c164371_g1,c162729_g6,c143219_g1,c172552_g13,c162824_g2	198	regulation of catalytic activity	12	8	1	0	0.571429	0.380952	0.047619	0	C1 C3 C4
GO:0065009	1.95227e-07	6.28765e-07	21	c159168_g1,c160861_g3,c162621_g1,c168226_g7,c172737_g5,c175285_g1,c177926_g1,c152650_g1,c140269_g1,c150813_g3,c167308_g2,c167308_g6,c173994_g2,c177349_g6,c178703_g2,c162964_g1,c164371_g1,c162729_g6,c143219_g1,c172552_g13,c162824_g2	198	regulation of molecular function	12	8	1	0	0.571429	0.380952	0.047619	0	C1 C3 C4
GO:0009719	4.25762e-09	1.5656e-08	20	c152156_g2,c267223_g1,c173612_g1,c167521_g6,c157214_g1,c158819_g1,c171114_g2,c171659_g1,c179684_g1,c151759_g2,c169119_g2,c175380_g3,c178391_g1,c137374_g1,c168888_g4,c175059_g1,c156488_g1,c168493_g2,c182085_g1,c172823_g2	159	response to endogenous stimulus	1	4	15	0	0.05	0.2	0.75	0	C1 C3 C4
GO:0070887	1.80782e-07	5.90385e-07	18	c152156_g2,c267223_g1,c173612_g1,c167521_g6,c157214_g1,c158819_g1,c171114_g2,c171659_g1,c179684_g1,c151759_g2,c169119_g2,c175380_g3,c178391_g1,c137374_g1,c168888_g4,c175059_g1,c156488_g1,c168493_g2	158	cellular response to chemical stimulus	1	2	15	0	0.0555556	0.111111	0.833333	0	C1 C3 C4
GO:0071495	7.20196e-08	2.40237e-07	18	c152156_g2,c267223_g1,c173612_g1,c167521_g6,c157214_g1,c158819_g1,c171114_g2,c171659_g1,c179684_g1,c151759_g2,c169119_g2,c175380_g3,c178391_g1,c137374_g1,c168888_g4,c175059_g1,c156488_g1,c168493_g2	149	cellular response to endogenous stimulus	1	2	15	0	0.0555556	0.111111	0.833333	0	C1 C3 C4
GO:0048584	1.22739e-07	4.03656e-07	15	c173612_g1,c167521_g6,c157214_g1,c158819_g1,c171114_g2,c171659_g1,c179684_g1,c168377_g3,c152084_g1,c172346_g7,c174741_g1,c80092_g1,c162729_g6,c143219_g1,c172552_g13	93	positive regulation of response to stimulus	2	6	7	0	0.133333	0.4	0.466667	0	C1 C3 C4
GO:0009725	3.07437e-05	7.7607e-05	12	c152156_g2,c267223_g1,c151759_g2,c169119_g2,c175380_g3,c178391_g1,c137374_g1,c168888_g4,c175059_g1,c156488_g1,c168493_g2,c172823_g2	123	response to hormone	1	3	8	0	0.0833333	0.25	0.666667	0	C1 C3 C4
GO:0042168	0.0038695	0.00737575	10	c104336_g1,c331594_g1,c178303_g2,c166337_g2,c141727_g3,c150846_g1,c170578_g3,c111756_g1,c178724_g7,c175293_g4	222	heme metabolic process	7	2	1	0	0.7	0.2	0.1	0	C1 C3 C4
GO:0031324	6.89356e-07	2.10411e-06	23	c176059_g3,c172944_g4,c159168_g1,c160861_g3,c162621_g1,c168226_g7,c172737_g5,c175285_g1,c177926_g1,c152650_g1,c140269_g1,c150813_g3,c167308_g2,c167308_g6,c173879_g4,c173881_g3,c176102_g10,c176102_g2,c167721_g3,c235880_g1,c160917_g1,c158455_g1,c165129_g1	277	negative regulation of cellular metabolic process	13	9	1	0	0.565217	0.391304	0.0434783	0	C1 C4
GO:0010941	5.27886e-08	1.79944e-07	19	c169634_g1,c168560_g4,c165478_g1,c169760_g3,c165589_g5,c20545_g1,c137876_g1,c144627_g1,c158542_g2,c160992_g2,c162177_g1,c165065_g1,c167837_g2,c170952_g1,c173249_g7,c174794_g5,c178703_g2,c171823_g1,c170757_g3	127	regulation of cell death	10	6	3	0	0.526316	0.315789	0.157895	0	C1 C4
GO:0007155	5.9955e-07	1.84204e-06	18	c141685_g1,c142238_g1,c161119_g2,c164311_g1,c170310_g3,c52392_g1,c170761_g1,c146362_g1,c159487_g1,c167197_g2,c172076_g3,c175529_g2,c172953_g1,c177853_g1,c170310_g1,c154892_g1,c175848_g8,c107400_g1	178	cell adhesion	16	2	0	0	0.888889	0.111111	0	0	C1 C4
GO:0098609	5.93738e-07	1.83626e-06	18	c141685_g1,c142238_g1,c161119_g2,c164311_g1,c170310_g3,c52392_g1,c170761_g1,c146362_g1,c159487_g1,c167197_g2,c172076_g3,c175529_g2,c172953_g1,c177853_g1,c170310_g1,c154892_g1,c175848_g8,c107400_g1	177	cell-cell adhesion	16	2	0	0	0.888889	0.111111	0	0	C1 C4
GO:0032259	2.28041e-06	6.49362e-06	17	c133701_g1,c138458_g1,c173840_g4,c85979_g1,c161518_g3,c177208_g3,c178395_g1,c161577_g1,c169575_g1,c164707_g2,c172277_g2,c171425_g1,c172823_g2,c171744_g2,c171398_g3,c163591_g8,c178675_g2	239	methylation	9	8	0	0	0.529412	0.470588	0	0	C1 C4
GO:0043414	2.28041e-06	6.49362e-06	17	c133701_g1,c138458_g1,c173840_g4,c85979_g1,c161518_g3,c177208_g3,c178395_g1,c161577_g1,c169575_g1,c164707_g2,c172277_g2,c171425_g1,c172823_g2,c171744_g2,c171398_g3,c163591_g8,c178675_g2	239	macromolecule methylation	9	8	0	0	0.529412	0.470588	0	0	C1 C4
GO:0009967	4.04775e-06	1.11852e-05	12	c173612_g1,c167521_g6,c157214_g1,c158819_g1,c171114_g2,c171659_g1,c179684_g1,c174741_g1,c80092_g1,c162729_g6,c143219_g1,c172552_g13	75	positive regulation of signal transduction	2	3	7	0	0.166667	0.25	0.583333	0	C1 C4
GO:0010647	4.04775e-06	1.11852e-05	12	c173612_g1,c167521_g6,c157214_g1,c158819_g1,c171114_g2,c171659_g1,c179684_g1,c174741_g1,c80092_g1,c162729_g6,c143219_g1,c172552_g13	75	positive regulation of cell communication	2	3	7	0	0.166667	0.25	0.583333	0	C1 C4
GO:0023056	4.04775e-06	1.11852e-05	12	c173612_g1,c167521_g6,c157214_g1,c158819_g1,c171114_g2,c171659_g1,c179684_g1,c174741_g1,c80092_g1,c162729_g6,c143219_g1,c172552_g13	75	positive regulation of signaling	2	3	7	0	0.166667	0.25	0.583333	0	C1 C4
GO:0044364	0.00015119	0.000346107	9	c153841_g1,c160573_g2,c165478_g1,c169760_g3,c165589_g5,c154050_g2,c148761_g1,c20545_g1,c177322_g4	81	disruption of cells of other organism	2	6	1	0	0.222222	0.666667	0.111111	0	C1 C4
GO:0001906	0.000555834	0.0011962	8	c153841_g1,c160573_g2,c165478_g1,c169760_g3,c165589_g5,c154050_g2,c148761_g1,c20545_g1	79	cell killing	2	5	1	0	0.25	0.625	0.125	0	C1 C4
GO:0031640	0.000555834	0.0011962	8	c153841_g1,c160573_g2,c165478_g1,c169760_g3,c165589_g5,c154050_g2,c148761_g1,c20545_g1	79	killing of cells of other organism	2	5	1	0	0.25	0.625	0.125	0	C1 C4
GO:0051883	0.000324866	0.00072244	8	c153841_g1,c160573_g2,c165478_g1,c169760_g3,c165589_g5,c154050_g2,c148761_g1,c20545_g1	75	killing of cells in other organism involved in symbiotic interaction	2	5	1	0	0.25	0.625	0.125	0	C1 C4
GO:0019835	0.0166048	0.028509	4	c153841_g1,c160573_g2,c154050_g2,c148761_g1	59	cytolysis	2	2	0	0	0.5	0.5	0	0	C1 C4
GO:0051715	0.0166048	0.028509	4	c153841_g1,c160573_g2,c154050_g2,c148761_g1	59	cytolysis in other organism	2	2	0	0	0.5	0.5	0	0	C1 C4
GO:0010256	9.34848e-29	5.5971e-28	64	c141685_g1,c142238_g1,c161119_g2,c164311_g1,c170310_g3,c52392_g1,c170761_g1,c146362_g1,c159487_g1,c167197_g2,c172076_g3,c118621_g1,c131251_g1,c137786_g1,c142803_g1,c145271_g1,c146674_g1,c147672_g1,c148230_g1,c149076_g1,c152857_g5,c153857_g3,c155766_g1,c156162_g1,c159588_g1,c160473_g3,c160492_g1,c161431_g1,c163711_g4,c164300_g7,c165493_g2,c165899_g4,c166269_g1,c166411_g2,c166988_g5,c167616_g2,c167…	600	endomembrane system organization	61	3	0	0	0.953125	0.046875	0	0	C2 C3 C4
GO:0051301	4.333e-17	2.17582e-16	47	c167537_g2,c172994_g1,c178522_g2,c174076_g4,c175662_g1,c178603_g2,c173788_g1,c175673_g9,c134952_g1,c150827_g1,c177625_g1,c141937_g1,c164664_g2,c177086_g1,c159489_g3,c174742_g1,c26232_g1,c176710_g1,c170847_g1,c174709_g1,c178201_g1,c78810_g1,c93583_g1,c159168_g1,c160861_g3,c162621_g1,c168226_g7,c172737_g5,c175285_g1,c177926_g1,c152650_g1,c140269_g1,c150813_g3,c167308_g2,c167308_g6,c27552_g1,c168807…	507	cell division	33	10	4	0	0.702128	0.212766	0.0851064	0	C2 C3 C4
GO:0006403	5.23977e-22	2.98411e-21	46	c167537_g2,c105629_g1,c118621_g1,c131251_g1,c137786_g1,c142803_g1,c145271_g1,c146674_g1,c147672_g1,c148230_g1,c149076_g1,c152857_g5,c153857_g3,c155766_g1,c156162_g1,c159588_g1,c160473_g3,c160492_g1,c161431_g1,c163711_g4,c164300_g7,c165493_g2,c165899_g4,c166269_g1,c166411_g2,c166988_g5,c167616_g2,c167921_g3,c168910_g3,c168960_g3,c169651_g2,c169776_g5,c172013_g3,c173015_g1,c173447_g1,c176348_g4,c17…	367	RNA localization	43	3	0	0	0.934783	0.0652174	0	0	C2 C3 C4
GO:0051236	5.23977e-22	2.98411e-21	46	c167537_g2,c105629_g1,c118621_g1,c131251_g1,c137786_g1,c142803_g1,c145271_g1,c146674_g1,c147672_g1,c148230_g1,c149076_g1,c152857_g5,c153857_g3,c155766_g1,c156162_g1,c159588_g1,c160473_g3,c160492_g1,c161431_g1,c163711_g4,c164300_g7,c165493_g2,c165899_g4,c166269_g1,c166411_g2,c166988_g5,c167616_g2,c167921_g3,c168910_g3,c168960_g3,c169651_g2,c169776_g5,c172013_g3,c173015_g1,c173447_g1,c176348_g4,c17…	367	establishment of RNA localization	43	3	0	0	0.934783	0.0652174	0	0	C2 C3 C4
GO:0007059	2.80585e-12	1.20214e-11	36	c160955_g1,c167537_g2,c172994_g1,c171378_g1,c117829_g1,c172872_g2,c174602_g2,c103946_g1,c135464_g1,c173791_g2,c159489_g3,c174742_g1,c26232_g1,c176710_g1,c170847_g1,c174709_g1,c178201_g1,c78810_g1,c93583_g1,c177614_g3,c177342_g1,c178273_g2,c156097_g1,c178003_g1,c159168_g1,c160861_g3,c162621_g1,c168226_g7,c172737_g5,c175285_g1,c177926_g1,c152650_g1,c140269_g1,c150813_g3,c167308_g2,c167308_g6	434	chromosome segregation	29	7	0	0	0.805556	0.194444	0	0	C2 C3 C4
GO:0009966	3.58071e-10	1.4052e-09	34	c163137_g4,c173612_g1,c167521_g6,c157214_g1,c158819_g1,c171114_g2,c171659_g1,c179684_g1,c109262_g1,c130269_g1,c174741_g1,c80092_g1,c137234_g1,c169424_g2,c166689_g4,c154119_g1,c178301_g3,c172884_g2,c119516_g1,c168944_g2,c172077_g5,c174104_g1,c166550_g5,c116301_g1,c96621_g1,c146928_g1,c3016_g1,c167117_g1,c163990_g1,c162729_g6,c143219_g1,c172552_g13,c163703_g1,c159494_g1	249	regulation of signal transduction	4	23	7	0	0.117647	0.676471	0.205882	0	C2 C3 C4
GO:0022414	9.95826e-09	3.55001e-08	30	c165787_g2,c171580_g7,c160955_g1,c146587_g1,c162137_g8,c167603_g7,c136938_g1,c174728_g9,c156356_g1,c175679_g2,c144404_g1,c153353_g1,c158723_g1,c157343_g1,c108824_g2,c154015_g2,c163263_g2,c164986_g2,c170710_g1,c177154_g2,c177607_g1,c177872_g5,c162161_g3,c172175_g3,c174851_g8,c161798_g6,c170278_g3,c163047_g10,c33485_g1,c140394_g1	362	reproductive process	10	13	7	0	0.333333	0.433333	0.233333	0	C2 C3 C4
GO:0040011	7.45844e-11	3.05534e-10	30	c178220_g3,c165602_g4,c173379_g1,c159489_g3,c174742_g1,c26232_g1,c176710_g1,c156112_g2,c162655_g1,c169340_g1,c27220_g1,c60342_g1,c170992_g1,c160987_g2,c165121_g5,c136882_g1,c156409_g1,c57919_g1,c152310_g1,c184654_g1,c163970_g2,c173533_g2,c174903_g1,c175157_g1,c118348_g1,c133534_g1,c133817_g1,c168954_g6,c168878_g1,c177585_g2	353	locomotion	23	5	2	0	0.766667	0.166667	0.0666667	0	C2 C3 C4
GO:0035821	1.28154e-11	5.34358e-11	28	c153841_g1,c160573_g2,c165478_g1,c169760_g3,c165589_g5,c154050_g2,c148761_g1,c20545_g1,c138571_g1,c168872_g3,c173994_g2,c137876_g1,c144627_g1,c158542_g2,c160992_g2,c162177_g1,c165065_g1,c167837_g2,c170952_g1,c173249_g7,c174794_g5,c159563_g2,c166380_g3,c162729_g6,c143219_g1,c172552_g13,c173894_g4,c177322_g4	241	modulation of process of other organism	14	13	1	0	0.5	0.464286	0.0357143	0	C2 C3 C4
GO:0051817	2.67565e-11	1.10578e-10	27	c153841_g1,c160573_g2,c165478_g1,c169760_g3,c165589_g5,c154050_g2,c148761_g1,c20545_g1,c138571_g1,c168872_g3,c173994_g2,c137876_g1,c144627_g1,c158542_g2,c160992_g2,c162177_g1,c165065_g1,c167837_g2,c170952_g1,c173249_g7,c174794_g5,c159563_g2,c166380_g3,c162729_g6,c143219_g1,c172552_g13,c173894_g4	235	modulation of process of other organism involved in symbiotic interaction	14	12	1	0	0.518519	0.444444	0.037037	0	C2 C3 C4
GO:0003006	1.45062e-08	5.01808e-08	22	c146587_g1,c162137_g8,c167603_g7,c136938_g1,c174728_g9,c156356_g1,c157343_g1,c108824_g2,c154015_g2,c163263_g2,c164986_g2,c170710_g1,c177154_g2,c177607_g1,c177872_g5,c162161_g3,c172175_g3,c174851_g8,c161798_g6,c170278_g3,c163047_g10,c33485_g1	262	developmental process involved in reproduction	6	9	7	0	0.272727	0.409091	0.318182	0	C2 C3 C4
GO:0048870	5.97303e-09	2.16233e-08	22	c178220_g3,c165602_g4,c173379_g1,c159489_g3,c174742_g1,c26232_g1,c176710_g1,c156112_g2,c162655_g1,c169340_g1,c27220_g1,c60342_g1,c170992_g1,c160987_g2,c165121_g5,c136882_g1,c156409_g1,c57919_g1,c152310_g1,c184654_g1,c118348_g1,c133534_g1	257	cell motility	16	4	2	0	0.727273	0.181818	0.0909091	0	C2 C3 C4
GO:0051674	5.97303e-09	2.16233e-08	22	c178220_g3,c165602_g4,c173379_g1,c159489_g3,c174742_g1,c26232_g1,c176710_g1,c156112_g2,c162655_g1,c169340_g1,c27220_g1,c60342_g1,c170992_g1,c160987_g2,c165121_g5,c136882_g1,c156409_g1,c57919_g1,c152310_g1,c184654_g1,c118348_g1,c133534_g1	257	localization of cell	16	4	2	0	0.727273	0.181818	0.0909091	0	C2 C3 C4
GO:0051726	6.86682e-09	2.46677e-08	22	c172994_g1,c52615_g1,c159168_g1,c160861_g3,c162621_g1,c168226_g7,c172737_g5,c175285_g1,c177926_g1,c152650_g1,c140269_g1,c150813_g3,c167308_g2,c167308_g6,c166100_g1,c167616_g1,c167616_g5,c167889_g1,c168068_g7,c177061_g5,c168737_g2,c178052_g2	162	regulation of cell cycle	12	10	0	0	0.545455	0.454545	0	0	C2 C3 C4
GO:0045786	1.07471e-08	3.8022e-08	20	c52615_g1,c159168_g1,c160861_g3,c162621_g1,c168226_g7,c172737_g5,c175285_g1,c177926_g1,c152650_g1,c140269_g1,c150813_g3,c167308_g2,c167308_g6,c166100_g1,c167616_g1,c167616_g5,c167889_g1,c168068_g7,c177061_g5,c178052_g2	138	negative regulation of cell cycle	12	8	0	0	0.6	0.4	0	0	C2 C3 C4
GO:0007275	1.8038e-06	5.26484e-06	17	c159489_g3,c174742_g1,c26232_g1,c176710_g1,c161817_g2,c109262_g1,c156409_g1,c57919_g1,c170555_g8,c162723_g2,c169304_g5,c152310_g1,c184654_g1,c118348_g1,c171870_g1,c133534_g1,c161640_g1	193	multicellular organism development	9	8	0	0	0.529412	0.470588	0	0	C2 C3 C4
GO:0000003	0.00174023	0.00344359	16	c165787_g2,c171580_g7,c160955_g1,c162061_g2,c162953_g1,c146587_g1,c162137_g8,c167603_g7,c136938_g1,c174728_g9,c156356_g1,c175679_g2,c152968_g1,c144404_g1,c153353_g1,c158723_g1	303	reproduction	9	7	0	0	0.5625	0.4375	0	0	C2 C3 C4
GO:0050793	1.28517e-08	4.47891e-08	16	c169752_g6,c159489_g3,c174742_g1,c26232_g1,c176710_g1,c160259_g3,c109262_g1,c150813_g3,c167308_g2,c167308_g6,c156409_g1,c57919_g1,c152310_g1,c184654_g1,c118348_g1,c133534_g1	125	regulation of developmental process	10	6	0	0	0.625	0.375	0	0	C2 C3 C4
GO:0022900	0.0011206	0.00230538	14	c144404_g1,c153353_g1,c158723_g1,c155150_g1,c109652_g1,c168495_g1,c166205_g1,c150108_g1,c164799_g2,c173585_g1,c175097_g1,c167176_g3,c171760_g3,c176381_g2	222	electron transport chain	4	9	1	0	0.285714	0.642857	0.0714286	0	C2 C3 C4
GO:0044703	0.000459602	0.00100296	14	c165787_g2,c171580_g7,c160955_g1,c146587_g1,c162137_g8,c167603_g7,c136938_g1,c174728_g9,c156356_g1,c175679_g2,c144404_g1,c153353_g1,c158723_g1,c140394_g1	161	multi-organism reproductive process	9	5	0	0	0.642857	0.357143	0	0	C2 C3 C4
GO:0051130	0.000514104	0.00111668	14	c169917_g3,c174632_g6,c120571_g1,c106600_g1,c122265_g1,c165090_g2,c173381_g6,c161297_g4,c172740_g1,c172849_g1,c178152_g4,c28907_g1,c104766_g1,c177327_g1	266	positive regulation of cellular component organization	12	1	0	1	0.857143	0.0714286	0	0.0714286	C2 C3 C4
GO:0019953	0.00126673	0.00256088	13	c165787_g2,c171580_g7,c160955_g1,c146587_g1,c162137_g8,c167603_g7,c136938_g1,c174728_g9,c156356_g1,c175679_g2,c144404_g1,c153353_g1,c158723_g1	159	sexual reproduction	9	4	0	0	0.692308	0.307692	0	0	C2 C3 C4
GO:0009790	4.59438e-07	1.44971e-06	12	c159489_g3,c174742_g1,c26232_g1,c176710_g1,c161817_g2,c156409_g1,c57919_g1,c152310_g1,c184654_g1,c118348_g1,c133534_g1,c161640_g1	95	embryo development	8	4	0	0	0.666667	0.333333	0	0	C2 C3 C4
GO:0032196	0.0110941	0.0198503	12	c161281_g4,c175998_g3,c170310_g5,c169317_g1,c155039_g1,c175254_g1,c178667_g1,c167881_g3,c161562_g1,c152688_g3,c173163_g1,c145485_g2	326	transposition	1	10	1	0	0.0833333	0.833333	0.0833333	0	C2 C3 C4
GO:2000026	4.00325e-06	1.11852e-05	11	c159489_g3,c174742_g1,c26232_g1,c176710_g1,c109262_g1,c156409_g1,c57919_g1,c152310_g1,c184654_g1,c118348_g1,c133534_g1	101	regulation of multicellular organismal development	7	4	0	0	0.636364	0.363636	0	0	C2 C3 C4
GO:0016477	1.06418e-05	2.79199e-05	10	c159489_g3,c174742_g1,c26232_g1,c176710_g1,c156409_g1,c57919_g1,c152310_g1,c184654_g1,c118348_g1,c133534_g1	93	cell migration	7	3	0	0	0.7	0.3	0	0	C2 C3 C4
GO:0040012	1.12068e-05	2.92378e-05	10	c159489_g3,c174742_g1,c26232_g1,c176710_g1,c156409_g1,c57919_g1,c152310_g1,c184654_g1,c118348_g1,c133534_g1	94	regulation of locomotion	7	3	0	0	0.7	0.3	0	0	C2 C3 C4
GO:0051270	1.06418e-05	2.79199e-05	10	c159489_g3,c174742_g1,c26232_g1,c176710_g1,c156409_g1,c57919_g1,c152310_g1,c184654_g1,c118348_g1,c133534_g1	93	regulation of cellular component movement	7	3	0	0	0.7	0.3	0	0	C2 C3 C4
GO:2000145	1.06418e-05	2.79199e-05	10	c159489_g3,c174742_g1,c26232_g1,c176710_g1,c156409_g1,c57919_g1,c152310_g1,c184654_g1,c118348_g1,c133534_g1	93	regulation of cell motility	7	3	0	0	0.7	0.3	0	0	C2 C3 C4
GO:0048646	5.77336e-08	1.95374e-07	14	c146587_g1,c162137_g8,c167603_g7,c136938_g1,c174728_g9,c156356_g1,c109262_g1,c166100_g1,c167616_g1,c167616_g5,c167889_g1,c168068_g7,c177061_g5,c175245_g1	98	anatomical structure formation involved in morphogenesis	5	9	0	0	0.357143	0.642857	0	0	C2 C4
GO:0051049	6.03541e-06	1.65796e-05	14	c155418_g1,c106600_g1,c122265_g1,c165090_g2,c173381_g6,c161297_g4,c172740_g1,c172849_g1,c178152_g4,c28907_g1,c104766_g1,c164527_g1,c174010_g2,c177327_g1	189	regulation of transport	10	4	0	0	0.714286	0.285714	0	0	C2 C4
GO:0032880	9.321e-06	2.50167e-05	12	c155418_g1,c106600_g1,c122265_g1,c165090_g2,c173381_g6,c161297_g4,c172740_g1,c172849_g1,c178152_g4,c28907_g1,c104766_g1,c177327_g1	172	regulation of protein localization	10	2	0	0	0.833333	0.166667	0	0	C2 C4
GO:0060341	9.321e-06	2.50167e-05	12	c155418_g1,c106600_g1,c122265_g1,c165090_g2,c173381_g6,c161297_g4,c172740_g1,c172849_g1,c178152_g4,c28907_g1,c104766_g1,c177327_g1	172	regulation of cellular localization	10	2	0	0	0.833333	0.166667	0	0	C2 C4
GO:0032388	4.57989e-05	0.000109683	11	c106600_g1,c122265_g1,c165090_g2,c173381_g6,c161297_g4,c172740_g1,c172849_g1,c178152_g4,c28907_g1,c104766_g1,c177327_g1	171	positive regulation of intracellular transport	10	1	0	0	0.909091	0.0909091	0	0	C2 C4
GO:0051050	4.57989e-05	0.000109683	11	c106600_g1,c122265_g1,c165090_g2,c173381_g6,c161297_g4,c172740_g1,c172849_g1,c178152_g4,c28907_g1,c104766_g1,c177327_g1	171	positive regulation of transport	10	1	0	0	0.909091	0.0909091	0	0	C2 C4
GO:0051222	4.57989e-05	0.000109683	11	c106600_g1,c122265_g1,c165090_g2,c173381_g6,c161297_g4,c172740_g1,c172849_g1,c178152_g4,c28907_g1,c104766_g1,c177327_g1	171	positive regulation of protein transport	10	1	0	0	0.909091	0.0909091	0	0	C2 C4
GO:0060627	4.57989e-05	0.000109683	11	c106600_g1,c122265_g1,c165090_g2,c173381_g6,c161297_g4,c172740_g1,c172849_g1,c178152_g4,c28907_g1,c104766_g1,c177327_g1	171	regulation of vesicle-mediated transport	10	1	0	0	0.909091	0.0909091	0	0	C2 C4
GO:0090316	4.57989e-05	0.000109683	11	c106600_g1,c122265_g1,c165090_g2,c173381_g6,c161297_g4,c172740_g1,c172849_g1,c178152_g4,c28907_g1,c104766_g1,c177327_g1	171	positive regulation of intracellular protein transport	10	1	0	0	0.909091	0.0909091	0	0	C2 C4
GO:1903829	4.57989e-05	0.000109683	11	c106600_g1,c122265_g1,c165090_g2,c173381_g6,c161297_g4,c172740_g1,c172849_g1,c178152_g4,c28907_g1,c104766_g1,c177327_g1	171	positive regulation of cellular protein localization	10	1	0	0	0.909091	0.0909091	0	0	C2 C4
GO:1904377	4.57989e-05	0.000109683	11	c106600_g1,c122265_g1,c165090_g2,c173381_g6,c161297_g4,c172740_g1,c172849_g1,c178152_g4,c28907_g1,c104766_g1,c177327_g1	171	positive regulation of protein localization to cell periphery	10	1	0	0	0.909091	0.0909091	0	0	C2 C4
GO:0052126	0.000730205	0.00155003	9	c160987_g2,c163970_g2,c173533_g2,c174903_g1,c175157_g1,c133817_g1,c168954_g6,c168878_g1,c177585_g2	99	movement in host environment	7	1	1	0	0.777778	0.111111	0.111111	0	C2 C4
GO:0007276	0.00302888	0.00586923	8	c160955_g1,c146587_g1,c162137_g8,c167603_g7,c136938_g1,c174728_g9,c156356_g1,c175679_g2	89	gamete generation	6	2	0	0	0.75	0.25	0	0	C2 C4
GO:0032504	0.00852476	0.0157354	8	c160955_g1,c146587_g1,c162137_g8,c167603_g7,c136938_g1,c174728_g9,c156356_g1,c175679_g2	104	multicellular organism reproduction	6	2	0	0	0.75	0.25	0	0	C2 C4
GO:0048609	0.00522124	0.00991186	8	c160955_g1,c146587_g1,c162137_g8,c167603_g7,c136938_g1,c174728_g9,c156356_g1,c175679_g2	99	multicellular organismal reproductive process	6	2	0	0	0.75	0.25	0	0	C2 C4
GO:0072593	0.00295081	0.00574178	8	c165090_g2,c173381_g6,c161297_g4,c172740_g1,c172849_g1,c178152_g4,c28907_g1,c104766_g1	180	reactive oxygen species metabolic process	8	0	0	0	1	0	0	0	C2 C4
GO:0009888	0.00116007	0.00237611	7	c146587_g1,c162137_g8,c167603_g7,c136938_g1,c174728_g9,c156356_g1,c162815_g3	78	tissue development	6	1	0	0	0.857143	0.142857	0	0	C2 C4
GO:0044766	9.24495e-05	0.000219157	7	c163970_g2,c173533_g2,c174903_g1,c175157_g1,c133817_g1,c168954_g6,c168878_g1	52	multi-organism transport	6	1	0	0	0.857143	0.142857	0	0	C2 C4
GO:1902579	9.24495e-05	0.000219157	7	c163970_g2,c173533_g2,c174903_g1,c175157_g1,c133817_g1,c168954_g6,c168878_g1	52	multi-organism localization	6	1	0	0	0.857143	0.142857	0	0	C2 C4
GO:0007281	0.000959594	0.0020186	6	c146587_g1,c162137_g8,c167603_g7,c136938_g1,c174728_g9,c156356_g1	61	germ cell development	5	1	0	0	0.833333	0.166667	0	0	C2 C4
GO:0022412	0.00248916	0.00486376	6	c146587_g1,c162137_g8,c167603_g7,c136938_g1,c174728_g9,c156356_g1	66	cellular process involved in reproduction in multicellular organism	5	1	0	0	0.833333	0.166667	0	0	C2 C4
GO:0030703	0.000441791	0.000968622	6	c146587_g1,c162137_g8,c167603_g7,c136938_g1,c174728_g9,c156356_g1	59	eggshell formation	5	1	0	0	0.833333	0.166667	0	0	C2 C4
GO:0030707	0.000441791	0.000968622	6	c146587_g1,c162137_g8,c167603_g7,c136938_g1,c174728_g9,c156356_g1	59	ovarian follicle cell development	5	1	0	0	0.833333	0.166667	0	0	C2 C4
GO:0048468	0.0017938	0.00353462	6	c146587_g1,c162137_g8,c167603_g7,c136938_g1,c174728_g9,c156356_g1	63	cell development	5	1	0	0	0.833333	0.166667	0	0	C2 C4
GO:0009314	0.0163635	0.028408	3	c106303_g1,c170246_g1,c162636_g1	27	response to radiation	2	1	0	0	0.666667	0.333333	0	0	C2 C4
GO:0009628	0.0164965	0.028509	3	c106303_g1,c170246_g1,c162636_g1	28	response to abiotic stimulus	2	1	0	0	0.666667	0.333333	0	0	C2 C4
GO:0048519	3.92032e-16	1.90707e-15	51	c176059_g3,c172944_g4,c52615_g1,c160259_g3,c159168_g1,c160861_g3,c162621_g1,c168226_g7,c172737_g5,c175285_g1,c177926_g1,c152650_g1,c140269_g1,c150813_g3,c167308_g2,c167308_g6,c138571_g1,c168872_g3,c27552_g1,c166100_g1,c167616_g1,c167616_g5,c167889_g1,c168068_g7,c177061_g5,c173879_g4,c173881_g3,c176102_g10,c176102_g2,c167721_g3,c137876_g1,c144627_g1,c158542_g2,c160992_g2,c162177_g1,c165065_g1,c167…	508	negative regulation of biological process	27	23	1	0	0.529412	0.45098	0.0196078	0	C3 C4
GO:0048583	3.39022e-14	1.59923e-13	49	c171756_g1,c163137_g4,c173612_g1,c167521_g6,c157214_g1,c158819_g1,c171114_g2,c171659_g1,c179684_g1,c109262_g1,c156112_g2,c162655_g1,c169340_g1,c27220_g1,c168377_g3,c130269_g1,c138571_g1,c168872_g3,c152084_g1,c172346_g7,c174741_g1,c80092_g1,c137234_g1,c169424_g2,c166689_g4,c154119_g1,c178301_g3,c172884_g2,c119516_g1,c131446_g1,c159837_g3,c164606_g1,c19775_g1,c167725_g1,c168944_g2,c172077_g5,c17410…	411	regulation of response to stimulus	10	32	7	0	0.204082	0.653061	0.142857	0	C3 C4
GO:0071166	8.31693e-22	4.62382e-21	43	c167537_g2,c105629_g1,c118621_g1,c131251_g1,c137786_g1,c142803_g1,c145271_g1,c146674_g1,c147672_g1,c148230_g1,c149076_g1,c152857_g5,c153857_g3,c155766_g1,c156162_g1,c159588_g1,c160473_g3,c160492_g1,c161431_g1,c163711_g4,c164300_g7,c165493_g2,c165899_g4,c166269_g1,c166411_g2,c166988_g5,c167616_g2,c167921_g3,c168910_g3,c168960_g3,c169651_g2,c169776_g5,c172013_g3,c173015_g1,c173447_g1,c176348_g4,c17…	348	ribonucleoprotein complex localization	42	1	0	0	0.976744	0.0232558	0	0	C3 C4
GO:0010646	3.63065e-10	1.41293e-09	35	c163137_g4,c173612_g1,c167521_g6,c157214_g1,c158819_g1,c171114_g2,c171659_g1,c179684_g1,c109262_g1,c130269_g1,c174741_g1,c80092_g1,c137234_g1,c169424_g2,c166689_g4,c154119_g1,c178301_g3,c172884_g2,c119516_g1,c167725_g1,c168944_g2,c172077_g5,c174104_g1,c166550_g5,c116301_g1,c96621_g1,c146928_g1,c3016_g1,c167117_g1,c163990_g1,c162729_g6,c143219_g1,c172552_g13,c163703_g1,c159494_g1	263	regulation of cell communication	4	24	7	0	0.114286	0.685714	0.2	0	C3 C4
GO:0023051	3.74765e-10	1.44641e-09	35	c163137_g4,c173612_g1,c167521_g6,c157214_g1,c158819_g1,c171114_g2,c171659_g1,c179684_g1,c109262_g1,c130269_g1,c174741_g1,c80092_g1,c137234_g1,c169424_g2,c166689_g4,c154119_g1,c178301_g3,c172884_g2,c119516_g1,c167725_g1,c168944_g2,c172077_g5,c174104_g1,c166550_g5,c116301_g1,c96621_g1,c146928_g1,c3016_g1,c167117_g1,c163990_g1,c162729_g6,c143219_g1,c172552_g13,c163703_g1,c159494_g1	266	regulation of signaling	4	24	7	0	0.114286	0.685714	0.2	0	C3 C4
GO:0009892	1.73253e-06	5.08863e-06	23	c176059_g3,c172944_g4,c159168_g1,c160861_g3,c162621_g1,c168226_g7,c172737_g5,c175285_g1,c177926_g1,c152650_g1,c140269_g1,c150813_g3,c167308_g2,c167308_g6,c173879_g4,c173881_g3,c176102_g10,c176102_g2,c167721_g3,c235880_g1,c160917_g1,c158455_g1,c165129_g1	298	negative regulation of metabolic process	13	9	1	0	0.565217	0.391304	0.0434783	0	C3 C4
GO:0010605	1.1856e-06	3.57211e-06	23	c176059_g3,c172944_g4,c159168_g1,c160861_g3,c162621_g1,c168226_g7,c172737_g5,c175285_g1,c177926_g1,c152650_g1,c140269_g1,c150813_g3,c167308_g2,c167308_g6,c173879_g4,c173881_g3,c176102_g10,c176102_g2,c167721_g3,c235880_g1,c160917_g1,c158455_g1,c165129_g1	290	negative regulation of macromolecule metabolic process	13	9	1	0	0.565217	0.391304	0.0434783	0	C3 C4
GO:0045185	1.49046e-06	4.40534e-06	13	c154885_g2,c150299_g1,c173998_g5,c173998_g6,c175148_g12,c148461_g1,c149170_g1,c168549_g4,c171247_g4,c177273_g3,c162964_g1,c160573_g1,c164979_g3	81	maintenance of protein location	1	12	0	0	0.0769231	0.923077	0	0	C3 C4
GO:0051651	1.49046e-06	4.40534e-06	13	c154885_g2,c150299_g1,c173998_g5,c173998_g6,c175148_g12,c148461_g1,c149170_g1,c168549_g4,c171247_g4,c177273_g3,c162964_g1,c160573_g1,c164979_g3	81	maintenance of location in cell	1	12	0	0	0.0769231	0.923077	0	0	C3 C4
GO:0080134	0.000142979	0.000328923	12	c171756_g1,c156112_g2,c162655_g1,c169340_g1,c27220_g1,c168377_g3,c138571_g1,c168872_g3,c131446_g1,c159837_g3,c164606_g1,c19775_g1	139	regulation of response to stress	6	6	0	0	0.5	0.5	0	0	C3 C4
GO:0042330	0.0112051	0.0199725	9	c178220_g3,c165602_g4,c173379_g1,c156112_g2,c162655_g1,c169340_g1,c27220_g1,c165121_g5,c178052_g2	151	taxis	6	2	1	0	0.666667	0.222222	0.111111	0	C3 C4
GO:0002682	0.00123179	0.00250107	8	c171756_g1,c168377_g3,c138571_g1,c168872_g3,c152084_g1,c172346_g7,c174741_g1,c80092_g1	82	regulation of immune system process	4	4	0	0	0.5	0.5	0	0	C3 C4
GO:0030030	0.00137967	0.00275344	8	c166100_g1,c167616_g1,c167616_g5,c167889_g1,c168068_g7,c177061_g5,c175245_g1,c99494_g1	74	cell projection organization	1	7	0	0	0.125	0.875	0	0	C3 C4
GO:0002376	0.0155168	0.0271398	7	c171756_g1,c168377_g3,c138571_g1,c168872_g3,c152084_g1,c172346_g7,c98930_g1	97	immune system process	2	5	0	0	0.285714	0.714286	0	0	C3 C4
GO:0071554	0.00338183	0.00647261	7	c170412_g1,c171983_g1,c137984_g1,c149367_g1,c172465_g2,c156276_g3,c171823_g1	130	cell wall organization or biogenesis	3	2	2	0	0.428571	0.285714	0.285714	0	C3 C4
GO:0008037	0.010141	0.018453	6	c165787_g2,c171580_g7,c144404_g1,c153353_g1,c158723_g1,c140394_g1	48	cell recognition	3	3	0	0	0.5	0.5	0	0	C3 C4
GO:0006955	0.0243415	0.0408903	4	c168377_g3,c152084_g1,c172346_g7,c98930_g1	40	immune response	0	4	0	0	0	1	0	0	C3 C4
GO:0002684	0.00812613	0.0150591	3	c168377_g3,c152084_g1,c172346_g7	18	positive regulation of immune system process	0	3	0	0	0	1	0	0	C3 C4
GO:0050776	0.00812613	0.0150591	3	c168377_g3,c152084_g1,c172346_g7	18	regulation of immune response	0	3	0	0	0	1	0	0	C3 C4
