# Supplementary material for: Diet and Host Genetics Drive the Bacterial and Fungal Intestinal Metatranscriptome of Gilthead Sea Bream
Source: Front Microbiol. 2022 May 6;13:883738. doi: 10.3389/fmicb.2022.883738 (PMC9121002; doi:10.3389/fmicb.2022.883738)
Supplement: Supplementary file 8 [file Table_4.XLSX]

## Sheet: A. C1
Supplementary Table 4A. Results of the over-representation test performed with the KEGG terms within the different categories of the clustering of discriminant microbial gene expression values. KEGG terms in red are the ones specific of category in the clustering of VIP > 1 genes. KEGG terms in blue are the ones which already appeared in Piazzon et al., (2020) as part of the over-represented proc…
KEGG term	P	FDR	numDEInCat	Transcripts	numInCat	Term	Bact_genes	Fungi_genes	Virus_genes	Archaea_genes	Bact_genes	Fungi_genes	Virus_genes	Archaea_genes	Clusters Venn	Clustered Category
ko00340	0.00226132	0.00876578	3	c165112_g5,c163013_g1,c169692_g1	91	Histidine metabolism	3	0	0	0	1	0	0	0	C1	Amino acid metabolism
ko00480	1.16494e-12	2.67936e-11	14	c160647_g1,c153702_g1,c155653_g3,c166267_g1,c31651_g1,c171822_g6,c172564_g1,c182573_g1,c167596_g1,c174536_g5,c176246_g1,c297600_g1,c118902_g1,c162436_g4	164	Glutathione metabolism	6	6	2	0	0.428571	0.428571	0.142857	0	C1	Energy metabolism in prokaryotes and carbohydrate metabolism
ko00620	0.00174562	0.00700279	7	c176320_g3,c163151_g1,c165112_g5,c171759_g1,c171869_g1,c146502_g1,c167718_g1	307	Pyruvate metabolism	3	4	0	0	0.428571	0.571429	0	0	C1	Energy metabolism in prokaryotes and carbohydrate metabolism
ko02020	0.00164039	0.00665806	6	c146502_g1,c156533_g2,c174303_g1,c120683_g1,c164359_g8,c164623_g7	316	Two-component system	1	5	0	0	0.166667	0.833333	0	0	C1	Energy metabolism in prokaryotes and carbohydrate metabolism
ko00982	1.06551e-07	1.11394e-06	6	c154845_g1,c167596_g1,c174536_g5,c176246_g1,c297600_g1,c118902_g1	56	Drug metabolism - cytochrome P450	4	2	0	0	0.666667	0.333333	0	0	C1	Energy metabolism in prokaryotes and carbohydrate metabolism
ko00720	0.00129953	0.00533735	4	c171759_g1,c171869_g1,c160647_g1,c146502_g1	193	Carbon fixation pathways in prokaryotes	2	2	0	0	0.5	0.5	0	0	C1	Energy metabolism in prokaryotes and carbohydrate metabolism
ko00510	4.52814e-14	1.2017e-12	12	c173581_g3,c143201_g1,c154340_g1,c170440_g1,c155880_g1,c165632_g4,c167705_g1,c169845_g1,c134199_g1,c162622_g1,c165311_g5,c168027_g2	70	N-Glycan biosynthesis	0	12	0	0	0	1	0	0	C1	Fatty acid metabolism
ko00590	3.5328e-05	0.000234387	5	c171822_g6,c172564_g1,c182573_g1,c170295_g5,c173804_g1	37	Arachidonic acid metabolism	2	1	2	0	0.4	0.2	0.4	0	C1	Fatty acid metabolism
ko00600	5.95021e-07	5.70229e-06	5	c171582_g5,c173314_g5,c169662_g1,c106423_g1,c169066_g2	63	Sphingolipid metabolism	2	3	0	0	0.4	0.6	0	0	C1	Fatty acid metabolism
ko01040	0.00122739	0.0051018	4	c170700_g1,c172547_g1,c168788_g2,c172962_g2	59	Biosynthesis of unsaturated fatty acids	2	1	1	0	0.5	0.25	0.25	0	C1	Fatty acid metabolism
ko00592	0.0181639	0.043822	2	c164091_g1,c172962_g2	25	alpha-Linolenic acid metabolism	2	0	0	0	1	0	0	0	C1	Fatty acid metabolism
ko00511	0.00753065	0.0223972	2	c171834_g2,c173314_g5	42	Other glycan degradation	2	0	0	0	1	0	0	0	C1	Fatty acid metabolism
ko00071	8.34879e-08	9.29139e-07	12	c165112_g5,c154845_g1,c141191_g1,c146502_g1,c168788_g2,c178186_g1,c164091_g1,c159969_g1,c170165_g2,c162362_g1,c172962_g2,c171532_g3	183	Fatty acid degradation	8	4	0	0	0.666667	0.333333	0	0	C1 C3	Fatty acid metabolism
ko01212	4.21526e-07	4.15504e-06	11	c141191_g1,c170700_g1,c172547_g1,c173517_g1,c146502_g1,c168788_g2,c178186_g1,c164091_g1,c159969_g1,c172962_g2,c171532_g3	193	Fatty acid metabolism	4	6	1	0	0.363636	0.545455	0.0909091	0	C1 C3	Fatty acid metabolism
ko03050	1.07386e-48	1.23494e-46	34	c166215_g1,c171841_g6,c175741_g3,c108339_g1,c108807_g1,c129692_g1,c136320_g1,c142373_g2,c143366_g1,c143649_g1,c147990_g1,c149374_g1,c150994_g3,c155719_g1,c156465_g1,c158434_g1,c158863_g2,c159232_g1,c172112_g5,c166266_g1,c167680_g1,c167805_g3,c168748_g2,c169490_g3,c172200_g1,c172892_g7,c177391_g1,c106584_g1,c115671_g1,c152671_g1,c152848_g4,c153295_g1,c161731_g1,c171227_g1	113	Proteasome	0	34	0	0	0	1	0	0	C1	Proteasome
ko00281	2.02368e-05	0.000142484	4	c141191_g1,c168788_g2,c178186_g1,c164091_g1	44	Geraniol degradation	2	2	0	0	0.5	0.5	0	0	C1	Xenobiotics degradation
ko00362	0.00419203	0.0137738	3	c146502_g1,c178186_g1,c164091_g1	66	Benzoate degradation	1	2	0	0	0.333333	0.666667	0	0	C1	Xenobiotics degradation
ko00930	0.00311648	0.0113177	3	c141191_g1,c168788_g2,c178186_g1	30	Caprolactam degradation	1	2	0	0	0.333333	0.666667	0	0	C1	Xenobiotics degradation
ko04260	6.81546e-15	1.95945e-13	8	c174303_g1,c120683_g1,c164359_g8,c166011_g4,c175630_g1,c138581_g1,c170699_g3,c177424_g1	54	Cardiac muscle contraction	0	8	0	0	0	1	0	0	C1
ko04140	1.16501e-05	8.93175e-05	7	c173162_g2,c147316_g3,c170486_g6,c170744_g3,c175528_g5,c150421_g1,c159014_g1	61	Regulation of autophagy	0	1	6	0	0	0.142857	0.857143	0	C1
ko05323	3.4114e-07	3.46157e-06	7	c166638_g1,c167150_g6,c51486_g1,c165005_g5,c166588_g5,c132477_g1,c158775_g1	59	Rheumatoid arthritis	0	7	0	0	0	1	0	0	C1
ko04966	8.30877e-08	9.29139e-07	7	c166638_g1,c167150_g6,c51486_g1,c165005_g5,c166588_g5,c132477_g1,c158775_g1	53	Collecting duct acid secretion	0	7	0	0	0	1	0	0	C1
ko00563	6.10649e-06	4.8994e-05	6	c97120_g1,c143551_g1,c148975_g1,c152722_g1,c154112_g1,c156300_g1	32	Glycosylphosphatidylinositol(GPI)-anchor biosynthesis	0	6	0	0	0	1	0	0	C1
ko05204	4.57127e-08	5.63245e-07	6	c154845_g1,c167596_g1,c174536_g5,c176246_g1,c297600_g1,c118902_g1	51	Chemical carcinogenesis	4	2	0	0	0.666667	0.333333	0	0	C1
ko03060	1.59617e-05	0.000117166	5	c172088_g2,c178481_g2,c168171_g1,c112586_g1,c112586_g3	92	Protein export	1	4	0	0	0.2	0.8	0	0	C1
ko03022	0.00054421	0.00250337	5	c172932_g2,c218213_g1,c161241_g1,c131766_g1,c175634_g1	46	Basal transcription factors	1	4	0	0	0.2	0.8	0	0	C1
ko05410	0.000963879	0.00417194	5	c171779_g1,c172305_g3,c177750_g3,c52021_g1,c76351_g1	67	Hypertrophic cardiomyopathy (HCM)	2	2	0	1	0.4	0.4	0	0.2	C1
ko00760	0.00187014	0.00741607	3	c166436_g1,c168833_g2,c168695_g1	92	Nicotinate and nicotinamide metabolism	2	1	0	0	0.666667	0.333333	0	0	C1
ko04330	0.00696373	0.0210744	3	c171760_g5,c169014_g1,c172974_g1	21	Notch signaling pathway	0	3	0	0	0	1	0	0	C1
ko04130	0.00717235	0.021517	3	c167430_g1,c170796_g2,c162266_g1	33	SNARE interactions in vesicular transport	0	3	0	0	0	1	0	0	C1
ko05322	0.00255719	0.00958945	3	c175578_g6,c158077_g1,c148600_g1	49	Systemic lupus erythematosus	0	3	0	0	0	1	0	0	C1
ko04744	0.00358975	0.0125888	3	c172242_g4,c148865_g3,c169822_g4	37	Phototransduction	1	2	0	0	0.333333	0.666667	0	0	C1
ko00940	0.0162924	0.0404378	2	c178096_g2,c178736_g2	24	Phenylpropanoid biosynthesis	2	0	0	0	1	0	0	0	C1
ko01053	0.00238077	0.00902602	2	c171111_g15,c34234_g1	6	Biosynthesis of siderophore group nonribosomal peptides	2	0	0	0	1	0	0	0	C1
ko04710	0.0127039	0.0339755	2	c161219_g16,c172305_g3	24	Circadian rhythm	0	2	0	0	0	1	0	0	C1
ko05016	9.13305e-56	3.1509e-53	39	c157128_g3,c174303_g1,c120683_g1,c164359_g8,c166011_g4,c175630_g1,c138581_g1,c166427_g4,c168676_g1,c170628_g1,c104055_g1,c98024_g1,c128694_g2,c151938_g2,c152746_g1,c157311_g2,c158570_g2,c167170_g2,c168499_g7,c168499_g8,c169310_g2,c119934_g1,c157922_g1,c159982_g2,c165106_g11,c148181_g1,c157764_g1,c169293_g2,c130715_g1,c152947_g1,c131766_g1,c166223_g3,c161127_g1,c164220_g3,c165121_g7,c169014_g1,c17…	235	Huntington's disease	1	38	0	0	0.025641	0.974359	0	0	C1 C2
ko00190	2.50634e-51	4.32343e-49	35	c157128_g3,c167441_g1,c119934_g3,c156533_g2,c174303_g1,c120683_g1,c164359_g8,c166638_g1,c167150_g6,c51486_g1,c165005_g5,c166588_g5,c132477_g1,c158775_g1,c166011_g4,c175630_g1,c138581_g1,c166427_g4,c168676_g1,c170628_g1,c104055_g1,c98024_g1,c128694_g2,c151938_g2,c152746_g1,c157311_g2,c158570_g2,c167170_g2,c168499_g7,c168499_g8,c169310_g2,c119934_g1,c157922_g1,c159982_g2,c165106_g11	342	Oxidative phosphorylation	1	34	0	0	0.0285714	0.971429	0	0	C1 C2
ko05010	3.45607e-45	1.98724e-43	31	c157128_g3,c174303_g1,c120683_g1,c164359_g8,c166011_g4,c175630_g1,c138581_g1,c166427_g4,c168676_g1,c170628_g1,c104055_g1,c98024_g1,c128694_g2,c151938_g2,c152746_g1,c157311_g2,c158570_g2,c167170_g2,c168499_g7,c168499_g8,c169310_g2,c119934_g1,c157922_g1,c159982_g2,c165106_g11,c172388_g1,c343988_g1,c156905_g2,c172242_g4,c148865_g3,c173331_g10	224	Alzheimer's disease	1	30	0	0	0.0322581	0.967742	0	0	C1 C2
ko04141	3.5575e-18	1.22734e-16	30	c165632_g4,c167705_g1,c169845_g1,c134199_g1,c162622_g1,c165311_g5,c168027_g2,c175665_g2,c168171_g1,c112586_g1,c112586_g3,c161219_g16,c168899_g3,c157737_g1,c162492_g3,c166775_g2,c169256_g9,c170269_g4,c170503_g2,c170936_g1,c171488_g7,c175721_g1,c146078_g1,c154411_g1,c159107_g1,c165576_g3,c132108_g1,c142079_g1,c156445_g1,c159482_g3	339	Protein processing in endoplasmic reticulum	2	28	0	0	0.0666667	0.933333	0	0	C1 C2
ko05012	1.01986e-45	7.03704e-44	30	c157128_g3,c174303_g1,c120683_g1,c164359_g8,c166011_g4,c175630_g1,c138581_g1,c166427_g4,c168676_g1,c170628_g1,c104055_g1,c98024_g1,c128694_g2,c151938_g2,c152746_g1,c157311_g2,c158570_g2,c167170_g2,c168499_g7,c168499_g8,c169310_g2,c119934_g1,c157922_g1,c159982_g2,c165106_g11,c166223_g3,c161127_g1,c164220_g3,c162492_g3,c170321_g1	180	Parkinson's disease	0	30	0	0	0	1	0	0	C1 C2
ko04932	1.13799e-31	5.60867e-30	20	c157128_g3,c174303_g1,c120683_g1,c164359_g8,c166011_g4,c175630_g1,c138581_g1,c166427_g4,c168676_g1,c170628_g1,c104055_g1,c98024_g1,c128694_g2,c151938_g2,c152746_g1,c157311_g2,c158570_g2,c163808_g3,c172305_g3,c77234_g1	150	Non-alcoholic fatty liver disease (NAFLD)	0	20	0	0	0	1	0	0	C1 C2
ko04120	4.44114e-12	9.5762e-11	17	c146560_g2,c161219_g16,c172809_g5,c164423_g3,c165927_g9,c167353_g3,c174885_g6,c175268_g3,c178400_g3,c161147_g5,c168899_g3,c157737_g1,c162492_g3,c175854_g1,c177249_g4,c173488_g2,c170321_g1	231	Ubiquitin mediated proteolysis	2	15	0	0	0.117647	0.882353	0	0	C1 C2
ko04142	7.49379e-13	1.84668e-11	13	c173517_g1,c166638_g1,c167150_g6,c51486_g1,c165005_g5,c173314_g5,c177852_g1,c169066_g2,c165731_g1,c178487_g7,c118701_g2,c159209_g4,c173384_g6	132	Lysosome	2	10	1	0	0.153846	0.769231	0.0769231	0	C1 C2
ko00520	1.13461e-08	1.56576e-07	12	c218924_g1,c174200_g1,c175660_g1,c169109_g2,c172794_g1,c146899_g1,c166308_g5,c160655_g2,c166359_g8,c170077_g7,c174326_g1,c175938_g2	230	Amino sugar and nucleotide sugar metabolism	2	10	0	0	0.166667	0.833333	0	0	C1 C2
ko04721	4.97096e-08	5.91373e-07	10	c166638_g1,c167150_g6,c51486_g1,c165005_g5,c166588_g5,c132477_g1,c158775_g1,c173384_g6,c173404_g3,c176948_g1	112	Synaptic vesicle cycle	0	10	0	0	0	1	0	0	C1 C2
ko04114	4.11447e-06	3.54873e-05	9	c161219_g16,c172388_g1,c343988_g1,c156905_g2,c172242_g4,c148865_g3,c172809_g5,c174202_g3,c174202_g4	167	Oocyte meiosis	2	7	0	0	0.222222	0.777778	0	0	C1 C2
ko00513	4.98892e-09	7.48339e-08	8	c170440_g1,c155880_g1,c165632_g4,c167705_g1,c169845_g1,c134199_g1,c162622_g1,c165311_g5	43	Various types of N-glycan biosynthesis	0	8	0	0	0	1	0	0	C1 C2
ko00380	3.43782e-05	0.000232559	8	c165112_g5,c141191_g1,c146502_g1,c168788_g2,c178186_g1,c170165_g2,c162362_g1,c148228_g1	152	Tryptophan metabolism	4	4	0	0	0.5	0.5	0	0	C1 C2
ko00280	1.73741e-05	0.000124876	8	c165112_g5,c141191_g1,c146502_g1,c168788_g2,c178186_g1,c164091_g1,c159969_g1,c145713_g1	184	Valine, leucine and isoleucine degradation	3	5	0	0	0.375	0.625	0	0	C1 C2
ko00640	1.58026e-05	0.000117166	8	c171759_g1,c171869_g1,c177169_g2,c146502_g1,c168788_g2,c178186_g1,c159969_g1,c176300_g3	176	Propanoate metabolism	3	5	0	0	0.375	0.625	0	0	C1 C2
ko00970	0.00229241	0.00878759	7	c158919_g7,c175151_g2,c157704_g1,c170555_g12,c171692_g1,c75418_g1,c163285_g1	280	Aminoacyl-tRNA biosynthesis	1	6	0	0	0.142857	0.857143	0	0	C1 C2
ko00020	1.77701e-06	1.57197e-05	7	c176320_g3,c163151_g1,c157128_g3,c174798_g1,c160647_g1,c177169_g2,c167405_g1	202	Citrate cycle (TCA cycle)	0	7	0	0	0	1	0	0	C1 C2
ko00680	0.000366685	0.00183342	7	c154845_g1,c171759_g1,c171869_g1,c167280_g2,c159806_g3,c159806_g4,c174186_g1	206	Methane metabolism	4	3	0	0	0.571429	0.428571	0	0	C1 C2
ko00860	1.74273e-06	1.57197e-05	7	c156533_g2,c158586_g2,c173947_g1,c176542_g3,c141410_g1,c162554_g2,c126168_g1	95	Porphyrin and chlorophyll metabolism	3	4	0	0	0.428571	0.571429	0	0	C1 C2
ko04918	6.35579e-05	0.000398682	7	c171822_g6,c172564_g1,c182573_g1,c162436_g4,c170699_g3,c177424_g1,c132108_g1	101	Thyroid hormone synthesis	2	3	2	0	0.285714	0.428571	0.285714	0	C1 C2
ko05014	6.07297e-05	0.000387995	6	c163808_g3,c172388_g1,c343988_g1,c156905_g2,c148523_g2,c162883_g1	72	Amyotrophic lateral sclerosis (ALS)	0	6	0	0	0	1	0	0	C1 C2
ko00980	9.13139e-08	9.84477e-07	6	c154845_g1,c167596_g1,c174536_g5,c176246_g1,c297600_g1,c118902_g1	53	Metabolism of xenobiotics by cytochrome P450	4	2	0	0	0.666667	0.333333	0	0	C1 C2
ko03420	0.00950555	0.0268804	5	c218213_g1,c161241_g1,c169066_g4,c155017_g1,c161219_g16	135	Nucleotide excision repair	0	5	0	0	0	1	0	0	C1 C2
ko03020	0.000429763	0.00205928	5	c148181_g1,c157764_g1,c169293_g2,c130715_g1,c152947_g1	91	RNA polymerase	0	5	0	0	0	1	0	0	C1 C2
ko04310	0.0112916	0.0309174	5	c161219_g16,c163808_g3,c172388_g1,c343988_g1,c156905_g2	136	Wnt signaling pathway	0	5	0	0	0	1	0	0	C1 C2
ko05031	0.00432586	0.0140795	5	c172388_g1,c343988_g1,c156905_g2,c172242_g4,c148865_g3	106	Amphetamine addiction	1	4	0	0	0.2	0.8	0	0	C1 C2
ko00250	0.00967134	0.0271269	4	c14574_g1,c145627_g2,c146453_g1,c160655_g2	200	Alanine, aspartate and glutamate metabolism	1	3	0	0	0.25	0.75	0	0	C1 C2
ko00650	0.000777226	0.00348238	4	c141191_g1,c146502_g1,c168788_g2,c178186_g1	151	Butanoate metabolism	1	3	0	0	0.25	0.75	0	0	C1 C2
ko00052	0.0183353	0.0439283	4	c218924_g1,c174200_g1,c166308_g5,c171582_g5	122	Galactose metabolism	1	3	0	0	0.25	0.75	0	0	C1 C2
ko00062	0.000134007	0.000745684	4	c141191_g1,c170700_g1,c172547_g1,c173517_g1	24	Fatty acid elongation	0	3	1	0	0	0.75	0.25	0	C1 C2
ko04971	0.00886825	0.0257105	4	c172242_g4,c148865_g3,c170699_g3,c177424_g1	80	Gastric acid secretion	1	3	0	0	0.25	0.75	0	0	C1 C2
ko04970	0.00886825	0.0257105	4	c172242_g4,c148865_g3,c170699_g3,c177424_g1	80	Salivary secretion	1	3	0	0	0.25	0.75	0	0	C1 C2
ko04612	0.000304145	0.00154309	4	c175665_g2,c172112_g5,c132108_g1,c142079_g1	75	Antigen processing and presentation	2	2	0	0	0.5	0.5	0	0	C1 C2
ko01210	0.0137772	0.0354711	3	c160647_g1,c167405_g1,c146453_g1	151	2-Oxocarboxylic acid metabolism	0	3	0	0	0	1	0	0	C1 C2
ko04978	8.85864e-05	0.000526936	3	c126168_g1,c170699_g3,c177424_g1	26	Mineral absorption	1	2	0	0	0.333333	0.666667	0	0	C1 C2
ko00903	0.012656	0.0339755	3	c165112_g5,c168788_g2,c178186_g1	56	Limonene and pinene degradation	2	1	0	0	0.666667	0.333333	0	0	C1 C2
ko00627	0.00494055	0.0154954	3	c178186_g1,c170165_g2,c162362_g1	43	Aminobenzoate degradation	2	1	0	0	0.666667	0.333333	0	0	C1 C2
ko04626	0.0134107	0.0351531	3	c172242_g4,c148865_g3,c142079_g1	69	Plant-pathogen interaction	2	1	0	0	0.666667	0.333333	0	0	C1 C2
ko04623	0.01665	0.0410302	2	c148181_g1,c157764_g1	22	Cytosolic DNA-sensing pathway	0	2	0	0	0	1	0	0	C1 C2
ko05169	1.89585e-24	8.17586e-23	31	c148181_g1,c157764_g1,c169293_g2,c130715_g1,c152947_g1,c175048_g1,c163001_g1,c131766_g1,c175665_g2,c171760_g5,c166266_g1,c167680_g1,c167805_g3,c168748_g2,c169490_g3,c172200_g1,c172892_g7,c177391_g1,c106584_g1,c115671_g1,c152671_g1,c152848_g4,c153295_g1,c161731_g1,c171227_g1,c174202_g3,c174202_g4,c169014_g1,c175854_g1,c177249_g4,c159482_g3	287	Epstein-Barr virus infection	2	29	0	0	0.0645161	0.935484	0	0	C1 C2 C3
ko04145	1.02027e-19	3.91104e-18	25	c166638_g1,c167150_g6,c51486_g1,c165005_g5,c166588_g5,c132477_g1,c158775_g1,c173162_g2,c147316_g3,c168171_g1,c112586_g1,c112586_g3,c163808_g3,c166923_g2,c142159_g2,c171779_g1,c167010_g8,c168014_g3,c162266_g1,c132108_g1,c167845_g2,c176358_g2,c182783_g1,c207640_g1,c242083_g1	269	Phagosome	0	23	2	0	0	0.92	0.08	0	C1 C2 C3
ko03040	3.84595e-15	1.20623e-13	18	c160881_g3,c160408_g1,c146016_g1,c167084_g3,c170768_g2,c174668_g2,c104411_g1,c215361_g1,c84285_g1,c122588_g1,c142558_g2,c144243_g2,c153449_g1,c154634_g2,c175665_g2,c171760_g5,c175578_g6,c158077_g1	279	Spliceosome	1	17	0	0	0.0555556	0.944444	0	0	C1 C2 C3
ko03013	8.77989e-09	1.26211e-07	15	c175048_g1,c163001_g1,c168686_g5,c170705_g4,c141016_g1,c158530_g1,c159389_g4,c177304_g2,c160881_g3,c160408_g1,c146560_g2,c175038_g3,c151127_g1,c161170_g1,c151318_g5	247	RNA transport	0	14	1	0	0	0.933333	0.0666667	0	C1 C2 C3
ko04146	8.47169e-11	1.62374e-09	13	c160647_g1,c172962_g2,c178455_g1,c176300_g3,c118902_g1,c165121_g7,c170740_g1,c175247_g2,c136156_g1,c142594_g1,c144319_g1,c153513_g4,c148523_g2	169	Peroxisome	2	11	0	0	0.153846	0.846154	0	0	C1 C2 C3
ko05110	9.25652e-10	1.59675e-08	13	c166638_g1,c167150_g6,c51486_g1,c165005_g5,c166588_g5,c132477_g1,c158775_g1,c168171_g1,c112586_g1,c112586_g3,c171779_g1,c166544_g9,c161055_g4	146	Vibrio cholerae infection	0	13	0	0	0	1	0	0	C1 C2 C3
ko04066	1.55793e-09	2.55946e-08	12	c176320_g3,c163151_g1,c218924_g1,c167280_g2,c159806_g3,c159806_g4,c175038_g3,c151127_g1,c161170_g1,c161219_g16,c167010_g8,c168014_g3	115	HIF-1 signaling pathway	0	12	0	0	0	1	0	0	C1 C2 C3
ko00010	6.88115e-06	5.39545e-05	11	c176320_g3,c163151_g1,c165176_g2,c165112_g5,c218924_g1,c154845_g1,c171759_g1,c171869_g1,c167280_g2,c159806_g3,c159806_g4	311	Glycolysis / Gluconeogenesis	4	6	0	1	0.363636	0.545455	0	0.0909091	C1 C2 C3
ko04152	0.00602488	0.0185588	7	c171532_g3,c176300_g3,c174730_g8,c172305_g3,c172198_g9,c77234_g1,c157433_g2	186	AMPK signaling pathway	1	6	0	0	0.142857	0.857143	0	0	C1 C2 C3
ko03015	0.0176558	0.0428961	6	c177304_g2,c160881_g3,c160408_g1,c177733_g3,c130713_g1,c174730_g8	166	mRNA surveillance pathway	0	6	0	0	0	1	0	0	C1 C2 C3
ko00051	0.000111868	0.000643241	6	c218924_g1,c176170_g6,c176401_g1,c169109_g2,c172794_g1,c146899_g1	134	Fructose and mannose metabolism	2	4	0	0	0.333333	0.666667	0	0	C1 C2 C3
ko04110	0.000418562	0.00203386	5	c161219_g16,c172809_g5,c174202_g3,c174202_g4,c169014_g1	168	Cell cycle	1	4	0	0	0.2	0.8	0	0	C1 C2 C3
ko00410	0.00362789	0.0125888	5	c165112_g5,c168788_g2,c178186_g1,c159969_g1,c176300_g3	115	beta-Alanine metabolism	2	3	0	0	0.4	0.6	0	0	C1 C2 C3
ko04727	0.00471207	0.0150524	5	c169822_g4,c170486_g6,c170744_g3,c175528_g5,c150421_g1	114	GABAergic synapse	0	1	4	0	0	0.2	0.8	0	C1 C2 C3
ko04144	1.29267e-10	2.34721e-09	20	c147423_g1,c175665_g2,c166923_g2,c142159_g2,c175854_g1,c177249_g4,c173384_g6,c167709_g2,c177523_g5,c146859_g1,c154121_g1,c157011_g2,c158796_g1,c162037_g1,c165258_g5,c171063_g1,c173404_g3,c172521_g8,c151343_g1,c164957_g3	307	Endocytosis	1	19	0	0	0.05	0.95	0	0	C1 C2 C3 C4
ko05166	7.83282e-07	7.30357e-06	12	c175048_g1,c163001_g1,c131766_g1,c172388_g1,c343988_g1,c156905_g2,c166223_g3,c161127_g1,c164220_g3,c172809_g5,c132108_g1,c172974_g1	216	HTLV-I infection	2	10	0	0	0.166667	0.833333	0	0	C1 C2 C3 C4
ko00230	8.83532e-05	0.000526936	11	c172204_g8,c154558_g1,c178455_g1,c166436_g1,c148181_g1,c157764_g1,c169293_g2,c130715_g1,c152947_g1,c168833_g2,c173347_g2	525	Purine metabolism	3	8	0	0	0.272727	0.727273	0	0	C1 C2 C3 C4
ko01230	3.0274e-05	0.000208891	11	c167280_g2,c159806_g3,c159806_g4,c160647_g1,c167405_g1,c172503_g6,c146453_g1,c175641_g2,c159430_g2,c170510_g2,c158243_g1	573	Biosynthesis of amino acids	5	6	0	0	0.454545	0.545455	0	0	C1 C2 C3 C4
ko04962	2.28551e-09	3.5841e-08	10	c166923_g2,c142159_g2,c172521_g8,c151343_g1,c164957_g3,c182783_g1,c207640_g1,c242083_g1,c170061_g3,c119842_g1	142	Vasopressin-regulated water reabsorption	0	10	0	0	0	1	0	0	C1 C2 C3 C4
ko05203	0.00091172	0.00403261	9	c161241_g1,c131766_g1,c171760_g5,c171227_g1,c163808_g3,c174202_g3,c174202_g4,c169014_g1,c172974_g1	254	Viral carcinogenesis	1	8	0	0	0.111111	0.888889	0	0	C1 C2 C3 C4
ko04922	5.38238e-06	4.42124e-05	9	c176320_g3,c163151_g1,c171532_g3,c172388_g1,c343988_g1,c156905_g2,c172242_g4,c148865_g3,c172305_g3	164	Glucagon signaling pathway	2	7	0	0	0.222222	0.777778	0	0	C1 C2 C3 C4
ko04020	0.000485259	0.00229335	8	c172388_g1,c343988_g1,c156905_g2,c172242_g4,c148865_g3,c166223_g3,c161127_g1,c164220_g3	152	Calcium signaling pathway	1	7	0	0	0.125	0.875	0	0	C1 C2 C3 C4
ko04972	0.000237321	0.00124054	8	c163808_g3,c170699_g3,c177424_g1,c177195_g3,c172521_g8,c151343_g1,c164957_g3,c157433_g2	150	Pancreatic secretion	1	7	0	0	0.125	0.875	0	0	C1 C2 C3 C4
ko04111	0.000517534	0.00241283	7	c174730_g8,c161219_g16,c172809_g5,c151453_g1,c156524_g1,c164423_g3,c169173_g5	230	Cell cycle - yeast	2	5	0	0	0.285714	0.714286	0	0	C1 C2 C3 C4
ko04921	0.00785292	0.0231561	7	c172388_g1,c343988_g1,c156905_g2,c172242_g4,c148865_g3,c171779_g1,c172305_g3	214	Oxytocin signaling pathway	1	6	0	0	0.142857	0.857143	0	0	C1 C2 C3 C4
ko04070	0.00465445	0.0150073	6	c167097_g1,c173162_g2,c147316_g3,c147423_g1,c172242_g4,c148865_g3	143	Phosphatidylinositol signaling system	1	3	2	0	0.166667	0.5	0.333333	0	C1 C2 C3 C4
ko00310	0.0029258	0.0107383	6	c165112_g5,c174798_g1,c141191_g1,c146502_g1,c168788_g2,c178186_g1	152	Lysine degradation	2	4	0	0	0.333333	0.666667	0	0	C1 C2 C3 C4
ko05132	0.00328052	0.0117894	5	c163808_g3,c171779_g1,c182783_g1,c207640_g1,c242083_g1	179	Salmonella infection	0	5	0	0	0	1	0	0	C1 C2 C3 C4
ko04810	0.0109228	0.0303902	5	c147423_g1,c153446_g2,c163808_g3,c171779_g1,c153812_g1	203	Regulation of actin cytoskeleton	0	5	0	0	0	1	0	0	C1 C2 C3 C4
ko04261	0.00681647	0.0208113	5	c174730_g8,c172242_g4,c148865_g3,c170699_g3,c177424_g1	114	Adrenergic signaling in cardiomyocytes	1	4	0	0	0.2	0.8	0	0	C1 C2 C3 C4
ko04071	0.011146	0.030763	4	c169066_g2,c174730_g8,c163808_g3,c174851_g5	178	Sphingolipid signaling pathway	0	3	1	0	0	0.75	0.25	0	C1 C2 C3 C4
ko00562	0.00574795	0.0178652	4	c167097_g1,c173162_g2,c147316_g3,c147423_g1	114	Inositol phosphate metabolism	0	2	2	0	0	0.5	0.5	0	C1 C2 C3 C4
ko04666	0.0134974	0.0351531	4	c147423_g1,c153446_g2,c163808_g3,c174851_g5	149	Fc gamma R-mediated phagocytosis	0	3	1	0	0	0.75	0.25	0	C1 C2 C3 C4
ko03010	2.20232e-48	1.8995e-46	34	c165843_g1,c166749_g1,c167456_g1,c168745_g2,c168763_g2,c170757_g1,c174313_g2,c174490_g6,c175460_g2,c175677_g5,c175986_g1,c176192_g9,c104460_g1,c294449_g1,c129479_g1,c134584_g1,c137226_g1,c145460_g1,c146933_g2,c147426_g1,c150997_g2,c152797_g2,c153048_g1,c153192_g1,c153759_g1,c154833_g2,c157796_g1,c157811_g3,c157996_g1,c160126_g1,c161305_g1,c162934_g2,c162996_g1,c164327_g3	386	Ribosome	14	19	1	0	0.411765	0.558824	0.0294118	0	C1 C2 C4
ko01200	5.0804e-12	1.03102e-10	22	c176320_g3,c163151_g1,c165176_g2,c218924_g1,c154845_g1,c171759_g1,c171869_g1,c167280_g2,c159806_g3,c159806_g4,c157128_g3,c174798_g1,c160647_g1,c177169_g2,c167405_g1,c172503_g6,c146502_g1,c168788_g2,c159969_g1,c146453_g1,c175641_g2,c174186_g1	676	Carbon metabolism	7	14	0	1	0.318182	0.636364	0	0.0454545	C1 C2 C4
ko05152	2.59333e-08	3.3137e-07	13	c166638_g1,c167150_g6,c51486_g1,c165005_g5,c173162_g2,c147316_g3,c172388_g1,c343988_g1,c156905_g2,c172242_g4,c148865_g3,c166923_g2,c142159_g2	203	Tuberculosis	1	10	2	0	0.0769231	0.769231	0.153846	0	C1 C2 C4
ko00240	5.3343e-05	0.000347233	10	c166436_g1,c148181_g1,c157764_g1,c169293_g2,c130715_g1,c152947_g1,c157147_g1,c14574_g1,c107942_g1,c164276_g1	365	Pyrimidine metabolism	1	7	2	0	0.1	0.7	0.2	0	C1 C2 C4
ko04014	0.00924306	0.0263542	7	c153446_g2,c163808_g3,c172242_g4,c148865_g3,c169822_g4,c166923_g2,c142159_g2	213	Ras signaling pathway	1	6	0	0	0.142857	0.857143	0	0	C1 C2 C4
ko04961	8.24872e-05	0.00050818	7	c170699_g3,c177424_g1,c173384_g6,c173404_g3,c172521_g8,c151343_g1,c164957_g3	92	Endocrine and other factor-regulated calcium reabsorption	0	7	0	0	0	1	0	0	C1 C2 C4
ko04068	0.00381449	0.0130297	6	c170486_g6,c170744_g3,c175528_g5,c150421_g1,c165121_g7,c172305_g3	129	FoxO signaling pathway	0	2	4	0	0	0.333333	0.666667	0	C1 C2 C4
ko05146	0.000967407	0.00417194	5	c166923_g2,c142159_g2,c133387_g2,c153797_g1,c164055_g1	98	Amoebiasis	3	2	0	0	0.6	0.4	0	0	C1 C2 C4
ko04720	0.0151262	0.0383716	5	c172388_g1,c343988_g1,c156905_g2,c172242_g4,c148865_g3	141	Long-term potentiation	1	4	0	0	0.2	0.8	0	0	C1 C2 C4
ko05134	0.0157126	0.0395681	3	c175665_g2,c156445_g1,c158047_g3	134	Legionellosis	1	2	0	0	0.333333	0.666667	0	0	C1 C2 C4
ko05164	0.000616166	0.00279707	7	c175048_g1,c160408_g1,c175665_g2,c171779_g1,c177195_g3,c159482_g3,c139069_g1	146	Influenza A	2	5	0	0	0.285714	0.714286	0	0	C1 C3
ko00270	0.000227453	0.00120725	6	c146453_g1,c175641_g2,c169442_g1,c172558_g3,c155355_g2,c170510_g2	174	Cysteine and methionine metabolism	4	2	0	0	0.666667	0.333333	0	0	C1 C3
ko04380	9.40159e-05	0.000549754	6	c163808_g3,c172388_g1,c343988_g1,c156905_g2,c167010_g8,c168014_g3	60	Osteoclast differentiation	0	6	0	0	0	1	0	0	C1 C3
ko03320	0.00017257	0.000945025	6	c159969_g1,c172962_g2,c171532_g3,c169081_g3,c153280_g1,c164846_g2	90	PPAR signaling pathway	2	4	0	0	0.333333	0.666667	0	0	C1 C3
ko04210	0.000274292	0.0014124	5	c172388_g1,c343988_g1,c156905_g2,c210338_g1,c142937_g1	59	Apoptosis	2	3	0	0	0.4	0.6	0	0	C1 C3
ko04390	0.00388968	0.0131563	4	c174730_g8,c171779_g1,c174202_g3,c174202_g4	84	Hippo signaling pathway	0	4	0	0	0	1	0	0	C1 C3
ko04391	0.00414514	0.0137507	4	c174730_g8,c171779_g1,c174202_g3,c174202_g4	74	Hippo signaling pathway - fly	0	4	0	0	0	1	0	0	C1 C3
ko04973	0.00214439	0.008407	3	c218924_g1,c170699_g3,c177424_g1	26	Carbohydrate digestion and absorption	0	3	0	0	0	1	0	0	C1 C3
ko04910	0.00488848	0.0154727	7	c218924_g1,c175038_g3,c151127_g1,c161170_g1,c172242_g4,c148865_g3,c172305_g3	198	Insulin signaling pathway	1	6	0	0	0.142857	0.857143	0	0	C1 C3 C4
ko04650	0.00357472	0.0125888	5	c153446_g2,c163808_g3,c172388_g1,c343988_g1,c156905_g2	107	Natural killer cell mediated cytotoxicity	0	5	0	0	0	1	0	0	C1 C3 C4
ko05130	0.0142605	0.0364435	3	c171779_g1,c167845_g2,c176358_g2	98	Pathogenic Escherichia coli infection	0	3	0	0	0	1	0	0	C1 C3 C4
ko04022	1.79792e-08	2.3857e-07	11	c172388_g1,c343988_g1,c156905_g2,c172242_g4,c148865_g3,c166223_g3,c161127_g1,c164220_g3,c170699_g3,c177424_g1,c174851_g5	123	cGMP-PKG signaling pathway	1	9	1	0	0.0909091	0.818182	0.0909091	0	C1 C4
ko05120	4.23559e-06	3.56409e-05	9	c166638_g1,c167150_g6,c51486_g1,c165005_g5,c166588_g5,c132477_g1,c158775_g1,c153446_g2,c163808_g3	130	Epithelial cell signaling in Helicobacter pylori infection	0	9	0	0	0	1	0	0	C1 C4
ko04151	0.000218428	0.00117746	9	c175038_g3,c151127_g1,c161170_g1,c174730_g8,c163808_g3,c169822_g4,c174202_g3,c174202_g4,c142079_g1	196	PI3K-Akt signaling pathway	1	8	0	0	0.111111	0.888889	0	0	C1 C4
ko04024	0.000415583	0.00203386	7	c172962_g2,c153446_g2,c163808_g3,c172242_g4,c148865_g3,c170699_g3,c177424_g1	130	cAMP signaling pathway	2	5	0	0	0.285714	0.714286	0	0	C1 C4
ko05160	0.00100905	0.00428855	5	c151318_g5,c174730_g8,c172112_g5,c173488_g2,c159482_g3	107	Hepatitis C	0	5	0	0	0	1	0	0	C1 C4
ko04360	0.00364893	0.0125888	5	c153446_g2,c163808_g3,c172388_g1,c343988_g1,c156905_g2	137	Axon guidance	0	5	0	0	0	1	0	0	C1 C4
ko04974	0.000120105	0.000679282	5	c170699_g3,c177424_g1,c177195_g3,c170513_g5,c176578_g1	43	Protein digestion and absorption	3	2	0	0	0.6	0.4	0	0	C1 C4
ko04662	0.00413533	0.0137507	4	c163808_g3,c172388_g1,c343988_g1,c156905_g2	76	B cell receptor signaling pathway	0	4	0	0	0	1	0	0	C1 C4
ko00983	0.0174004	0.0425754	3	c178455_g1,c107942_g1,c164276_g1	77	Drug metabolism - other enzymes	0	2	1	0	0	0.666667	0.333333	0	C1 C4
ko04964	0.00282189	0.0104683	3	c170699_g3,c177424_g1,c146158_g1	34	Proximal tubule bicarbonate reclamation	0	3	0	0	0	1	0	0	C1 C4

## Sheet: B. C3
Supplementary Table 4B. Results of the over-representation test performed with the KEGG terms within the different categories of the clustering of discriminant microbial gene expression values. KEGG terms in red are the ones specific of category in the clustering of VIP > 1 genes. KEGG terms in blue are the ones which already appeared in Piazzon et al., (2020) as part of the over-represented proc…
KEGG term	P	FDR	numDEInCat	Transcripts	numInCat	Term	Bact_genes	Fungi_genes	Virus_genes	Archaea_genes	Bact_genes	Fungi_genes	Virus_genes	Archaea_genes	Clusters Venn	Clustered Category
ko00500	0.00204853	0.0157054	8	c167542_g1,c174383_g3,c176486_g3,c151064_g2,c165889_g2,c165634_g2,c177376_g1,c164505_g3	191	Starch and sucrose metabolism	6	2	0	0	0.75	0.25	0	0	C3	Energy metabolism in prokaryotes and carbohydrate metabolism
ko01212	0.00219652	0.0162618	7	c166867_g1,c173976_g3,c177212_g3,c162649_g1,c171303_g1,c267801_g1,c171532_g2	193	Fatty acid metabolism	3	4	0	0	0.428571	0.571429	0	0	C1 C3	Fatty acid metabolism
ko00071	0.00324356	0.0213635	6	c166867_g1,c173976_g3,c177212_g3,c162649_g1,c267801_g1,c171532_g2	183	Fatty acid degradation	3	3	0	0	0.5	0.5	0	0	C1 C3	Fatty acid metabolism
ko04920	0.0001234	0.00212865	7	c166867_g1,c173976_g3,c177212_g3,c162649_g1,c171532_g2,c177053_g1,c167650_g3	65	Adipocytokine signaling pathway	2	5	0	0	0.285714	0.714286	0	0	C3	Fatty acid metabolism
ko00061	0.000190248	0.00298344	5	c166867_g1,c173976_g3,c177212_g3,c162649_g1,c171303_g1	83	Fatty acid biosynthesis	1	4	0	0	0.2	0.8	0	0	C3	Fatty acid metabolism
ko04622	0.0111341	0.0414344	4	c169378_g2,c158862_g4,c159847_g5,c170447_g1	28	RIG-I-like receptor signaling pathway	0	4	0	0	0	1	0	0	C3	Infectious diseases and Immune system signalling pathways
ko05131	9.78082e-06	0.000298017	10	c168275_g1,c169378_g2,c158862_g4,c159847_g5,c155383_g1,c172010_g2,c243638_g1,c113309_g1,c160836_g3,c175442_g2	90	Shigellosis	3	7	0	0	0.3	0.7	0	0	C3	Infectious diseases and Immune system signalling pathways
ko04668	0.00328193	0.0213635	5	c169378_g2,c158862_g4,c159847_g5,c155383_g1,c166202_g2	38	TNF signaling pathway	0	5	0	0	0	1	0	0	C3	Infectious diseases and Immune system signalling pathways
ko05416	0.00367908	0.0235052	4	c176134_g2,c172010_g2,c243638_g1,c113309_g1	45	Viral myocarditis	3	1	0	0	0.75	0.25	0	0	C3	Infectious diseases and Immune system signalling pathways
ko05140	0.00628576	0.0301193	4	c169378_g2,c158862_g4,c159847_g5,c155383_g1	26	Leishmaniasis	0	4	0	0	0	1	0	0	C3	Infectious diseases and Immune system signalling pathways
ko04620	0.0127495	0.0458185	4	c169378_g2,c158862_g4,c159847_g5,c155383_g1	37	Toll-like receptor signaling pathway	0	4	0	0	0	1	0	0	C3	Infectious diseases and Immune system signalling pathways
ko04066	8.36613e-06	0.000298017	9	c167542_g1,c174383_g3,c176486_g3,c167280_g4,c136786_g2,c175847_g1,c95967_g1,c155383_g1,c177053_g1	115	HIF-1 signaling pathway	2	7	0	0	0.222222	0.777778	0	0	C1 C2 C3
ko03040	8.23501e-08	7.1027e-06	17	c156698_g1,c172908_g1,c166340_g1,c168401_g2,c170441_g4,c171661_g1,c173511_g1,c176289_g3,c155395_g1,c158848_g1,c159662_g1,c159723_g1,c160855_g1,c177744_g2,c170772_g1,c171554_g6,c159385_g2	279	Spliceosome	0	17	0	0	0	1	0	0	C1 C2 C3
ko04152	1.09455e-05	0.000298017	14	c176952_g5,c170197_g1,c175231_g2,c171303_g1,c171532_g2,c165889_g2,c129818_g1,c177053_g1,c167650_g3,c131075_g1,c156374_g2,c161369_g1,c163715_g6,c164920_g3	186	AMPK signaling pathway	2	12	0	0	0.142857	0.857143	0	0	C1 C2 C3
ko03013	0.000428455	0.00492723	13	c167893_g1,c172642_g1,c177755_g1,c157362_g1,c156698_g1,c172908_g1,c173035_g1,c173035_g2,c177387_g1,c177695_g1,c161139_g1,c164335_g1,c176134_g2	247	RNA transport	0	13	0	0	0	1	0	0	C1 C2 C3
ko05169	0.00221538	0.0162618	11	c170690_g1,c175799_g1,c164604_g2,c169378_g2,c158862_g4,c159847_g5,c168353_g1,c171799_g2,c171395_g9,c173911_g7,c162828_g1	287	Epstein-Barr virus infection	0	11	0	0	0	1	0	0	C1 C2 C3
ko04145	0.00514212	0.0261108	10	c174253_g7,c172010_g2,c243638_g1,c113309_g1,c174805_g5,c178094_g2,c178094_g3,c264780_g1,c129510_g1,c129997_g2	269	Phagosome	3	6	1	0	0.3	0.6	0.1	0	C1 C2 C3
ko03015	0.00451761	0.0239781	9	c156698_g1,c167120_g2,c169242_g1,c171790_g3,c177579_g6,c178158_g4,c129818_g1,c177822_g1,c160087_g4	166	mRNA surveillance pathway	0	9	0	0	0	1	0	0	C1 C2 C3
ko00051	3.84673e-05	0.000884748	9	c176952_g5,c171770_g6,c136925_g3,c167542_g1,c174383_g3,c176486_g3,c169516_g6,c170197_g1,c175231_g2	134	Fructose and mannose metabolism	4	5	0	0	0.444444	0.555556	0	0	C1 C2 C3
ko00010	0.0039061	0.0239219	9	c169721_g2,c176952_g5,c171770_g6,c136925_g3,c167542_g1,c174383_g3,c176486_g3,c167280_g4,c136786_g2	311	Glycolysis / Gluconeogenesis	5	4	0	0	0.555556	0.444444	0	0	C1 C2 C3
ko04110	0.00514647	0.0261108	8	c176982_g1,c168254_g7,c146931_g2,c173099_g3,c151687_g1,c162324_g2,c171799_g2,c149886_g1	168	Cell cycle	0	8	0	0	0	1	0	0	C1 C2 C3
ko04146	0.0104081	0.0403458	6	c166867_g1,c173976_g3,c177212_g3,c162649_g1,c152735_g2,c165453_g4	169	Peroxisome	1	5	0	0	0.166667	0.833333	0	0	C1 C2 C3
ko05110	0.00420593	0.0239781	6	c175847_g1,c95967_g1,c168353_g1,c172010_g2,c243638_g1,c113309_g1	146	Vibrio cholerae infection	3	3	0	0	0.5	0.5	0	0	C1 C2 C3
ko04727	0.00109559	0.0094495	5	c211686_g1,c175847_g1,c95967_g1,c168353_g1,c177422_g3	114	GABAergic synapse	1	4	0	0	0.2	0.8	0	0	C1 C2 C3
ko00410	0.00407202	0.0239781	3	c267801_g1,c211686_g1,c164599_g1	115	beta-Alanine metabolism	2	1	0	0	0.666667	0.333333	0	0	C1 C2 C3
ko00230	0.00579919	0.0285817	14	c165792_g2,c166147_g2,c170539_g1,c171410_g4,c171504_g4,c172186_g1,c174069_g2,c160500_g1,c170690_g1,c175799_g1,c158508_g1,c176679_g4,c175907_g1,c164788_g4	525	Purine metabolism	2	11	0	1	0.142857	0.785714	0	0.0714286	C1 C2 C3 C4
ko05132	4.50505e-07	2.59041e-05	15	c168275_g1,c169378_g2,c158862_g4,c159847_g5,c155383_g1,c172010_g2,c243638_g1,c113309_g1,c174805_g5,c178094_g2,c178094_g3,c264780_g1,c129510_g1,c129997_g2,c175442_g2	179	Salmonella infection	3	12	0	0	0.2	0.8	0	0	C1 C2 C3 C4
ko05203	0.00678518	0.0312118	11	c171548_g2,c175273_g9,c168275_g1,c155383_g1,c168353_g1,c174022_g4,c171799_g2,c175968_g2,c170447_g1,c174315_g7,c166839_g2	254	Viral carcinogenesis	0	11	0	0	0	1	0	0	C1 C2 C3 C4
ko01230	0.00854501	0.0352157	10	c176952_g5,c171770_g6,c136925_g3,c167280_g4,c136786_g2,c170152_g2,c170747_g6,c173819_g1,c178546_g8,c333780_g1	573	Biosynthesis of amino acids	3	7	0	0	0.3	0.7	0	0	C1 C2 C3 C4
ko04144	0.000164427	0.00270131	15	c168275_g1,c171395_g9,c173911_g7,c162828_g1,c171451_g7,c173720_g1,c174789_g4,c174807_g2,c177293_g2,c146326_g1,c156039_g1,c158975_g3,c162301_g4,c158827_g2,c151852_g1	307	Endocytosis	0	15	0	0	0	1	0	0	C1 C2 C3 C4
ko04111	5.75164e-05	0.00116724	13	c168254_g7,c146931_g2,c173099_g3,c151687_g1,c162324_g2,c170415_g1,c170415_g2,c139078_g1,c155441_g1,c156077_g3,c163426_g2,c157766_g3,c175952_g2	230	Cell cycle - yeast	2	8	3	0	0.153846	0.615385	0.230769	0	C1 C2 C3 C4
ko04020	1.12296e-05	0.000298017	12	c167734_g3,c174454_g2,c175563_g2,c176317_g8,c159275_g1,c172157_g3,c175847_g1,c95967_g1,c168353_g1,c178742_g4,c170014_g3,c177587_g1	152	Calcium signaling pathway	0	12	0	0	0	1	0	0	C1 C2 C3 C4
ko04921	6.91999e-05	0.00132633	12	c175847_g1,c95967_g1,c142468_g1,c155383_g1,c168353_g1,c178742_g4,c172010_g2,c243638_g1,c113309_g1,c166647_g3,c175953_g1,c51695_g1	214	Oxytocin signaling pathway	3	9	0	0	0.25	0.75	0	0	C1 C2 C3 C4
ko04810	0.00132001	0.0105993	11	c178238_g1,c168275_g1,c155383_g1,c172010_g2,c243638_g1,c113309_g1,c174022_g4,c171646_g1,c175442_g2,c174334_g1,c177627_g3	203	Regulation of actin cytoskeleton	3	8	0	0	0.272727	0.727273	0	0	C1 C2 C3 C4
ko04972	9.50002e-06	0.000298017	11	c175847_g1,c95967_g1,c170014_g3,c109185_g1,c160750_g1,c151852_g1,c131075_g1,c156374_g2,c161369_g1,c163715_g6,c164920_g3	150	Pancreatic secretion	2	9	0	0	0.181818	0.818182	0	0	C1 C2 C3 C4
ko04070	0.00132107	0.0105993	10	c167734_g3,c174454_g2,c175563_g2,c176317_g8,c159275_g1,c172188_g1,c174253_g7,c158691_g1,c175847_g1,c95967_g1	143	Phosphatidylinositol signaling system	0	9	1	0	0	0.9	0.1	0	C1 C2 C3 C4
ko04071	0.000683069	0.00693114	9	c172157_g3,c176993_g2,c129818_g1,c175847_g1,c95967_g1,c169378_g2,c158862_g4,c159847_g5,c155383_g1	178	Sphingolipid signaling pathway	0	9	0	0	0	1	0	0	C1 C2 C3 C4
ko05166	0.0119339	0.043339	9	c176982_g1,c168353_g1,c178742_g4,c151687_g1,c162324_g2,c149886_g1,c175968_g2,c174558_g4,c166839_g2	216	HTLV-I infection	0	9	0	0	0	1	0	0	C1 C2 C3 C4
ko04922	0.00100568	0.00889641	9	c171303_g1,c171532_g2,c165889_g2,c165634_g2,c177376_g1,c164505_g3,c168353_g1,c178742_g4,c177587_g1	164	Glucagon signaling pathway	4	5	0	0	0.444444	0.555556	0	0	C1 C2 C3 C4
ko00562	0.0111693	0.0414344	8	c164599_g1,c167734_g3,c174454_g2,c175563_g2,c176317_g8,c159275_g1,c172188_g1,c174253_g7	114	Inositol phosphate metabolism	0	7	1	0	0	0.875	0.125	0	C1 C2 C3 C4
ko04962	0.000487263	0.0052533	8	c168353_g1,c151852_g1,c174805_g5,c178094_g2,c178094_g3,c264780_g1,c129510_g1,c129997_g2	142	Vasopressin-regulated water reabsorption	0	8	0	0	0	1	0	0	C1 C2 C3 C4
ko04666	0.00380177	0.0238475	8	c172157_g3,c175847_g1,c178238_g1,c95967_g1,c168275_g1,c155383_g1,c171646_g1,c175442_g2	149	Fc gamma R-mediated phagocytosis	0	8	0	0	0	1	0	0	C1 C2 C3 C4
ko00310	0.00720583	0.0322859	6	c169647_g2,c267801_g1,c178546_g8,c169211_g1,c172823_g4,c175338_g3	152	Lysine degradation	1	5	0	0	0.166667	0.833333	0	0	C1 C2 C3 C4
ko04261	0.00836372	0.0351888	6	c129818_g1,c169378_g2,c158862_g4,c159847_g5,c155383_g1,c168353_g1	114	Adrenergic signaling in cardiomyocytes	0	6	0	0	0	1	0	0	C1 C2 C3 C4
ko00270	0.00233759	0.0168014	6	c170747_g6,c172558_g4,c173819_g1,c169153_g6,c171860_g2,c177453_g2	174	Cysteine and methionine metabolism	4	1	1	0	0.666667	0.166667	0.166667	0	C1 C3
ko04973	0.0101332	0.0401833	3	c167542_g1,c174383_g3,c176486_g3	26	Carbohydrate digestion and absorption	2	1	0	0	0.666667	0.333333	0	0	C1 C3
ko05164	6.38041e-08	7.1027e-06	14	c177695_g1,c161139_g1,c164335_g1,c177822_g1,c160087_g4,c169378_g2,c158862_g4,c159847_g5,c155383_g1,c172010_g2,c243638_g1,c113309_g1,c109185_g1,c160750_g1	146	Influenza A	5	9	0	0	0.357143	0.642857	0	0	C1 C3
ko04391	0.0025225	0.0177605	5	c172010_g2,c243638_g1,c113309_g1,c171799_g2,c126737_g1	74	Hippo signaling pathway - fly	3	2	0	0	0.6	0.4	0	0	C1 C3
ko04380	0.00552954	0.0276477	5	c169378_g2,c158862_g4,c159847_g5,c155383_g1,c178742_g4	60	Osteoclast differentiation	0	5	0	0	0	1	0	0	C1 C3
ko03320	0.00164562	0.0129032	5	c166867_g1,c173976_g3,c177212_g3,c162649_g1,c171532_g2	90	PPAR signaling pathway	2	3	0	0	0.4	0.6	0	0	C1 C3
ko04390	0.00785583	0.0343071	4	c172010_g2,c243638_g1,c113309_g1,c171799_g2	84	Hippo signaling pathway	3	1	0	0	0.75	0.25	0	0	C1 C3
ko04210	0.0102747	0.0402817	2	c168353_g1,c178742_g4	59	Apoptosis	0	2	0	0	0	1	0	0	C1 C3
ko04910	1.85721e-05	0.000457669	12	c167542_g1,c174383_g3,c176486_g3,c171303_g1,c165889_g2,c165634_g2,c177376_g1,c164505_g3,c155383_g1,c168353_g1,c177053_g1,c177587_g1	198	Insulin signaling pathway	5	7	0	0	0.416667	0.583333	0	0	C1 C3 C4
ko05130	0.000359312	0.00442723	6	c168275_g1,c172010_g2,c243638_g1,c113309_g1,c175442_g2,c151952_g2	98	Pathogenic Escherichia coli infection	3	3	0	0	0.5	0.5	0	0	C1 C3 C4
ko04650	0.00447697	0.0239781	5	c175847_g1,c178238_g1,c95967_g1,c155383_g1,c178742_g4	107	Natural killer cell mediated cytotoxicity	0	5	0	0	0	1	0	0	C1 C3 C4
ko03008	0.0041179	0.0239781	7	c167357_g5,c167702_g1,c171939_g3,c178696_g2,c164121_g4,c175340_g1,c176666_g7	176	Ribosome biogenesis in eukaryotes	1	6	0	0	0.142857	0.857143	0	0	C2 C3
ko04113	1.57502e-06	7.76258e-05	15	c129818_g1,c168353_g1,c168254_g7,c146931_g2,c173099_g3,c157766_g3,c167551_g1,c168235_g2,c168864_g1,c172634_g2,c177935_g1,c178039_g6,c297255_g1,c153530_g2,c160703_g2	195	Meiosis - yeast	0	15	0	0	0	1	0	0	C2 C3
ko04723	0.000533287	0.00557528	7	c175847_g1,c95967_g1,c169378_g2,c158862_g4,c159847_g5,c155383_g1,c168353_g1	79	Retrograde endocannabinoid signaling	0	7	0	0	0	1	0	0	C2 C3
ko04750	0.00443309	0.0239781	6	c175847_g1,c95967_g1,c169378_g2,c158862_g4,c159847_g5,c168353_g1	104	Inflammatory mediator regulation of TRP channels	0	6	0	0	0	1	0	0	C2 C3
ko05168	0.00857425	0.0352157	5	c175799_g1,c156698_g1,c153053_g1,c155394_g5,c177744_g2	90	Herpes simplex infection	0	5	0	0	0	1	0	0	C2 C3
ko04724	0.00831725	0.0351888	5	c175847_g1,c95967_g1,c155383_g1,c168353_g1,c178742_g4	111	Glutamatergic synapse	0	5	0	0	0	1	0	0	C2 C3
ko04745	0.000380816	0.0045304	5	c175847_g1,c95967_g1,c172010_g2,c243638_g1,c113309_g1	70	Phototransduction - fly	3	2	0	0	0.6	0.4	0	0	C2 C3
ko04011	2.39574e-11	8.26529e-09	22	c173035_g1,c173035_g2,c177387_g1,c175847_g1,c178238_g1,c95967_g1,c168275_g1,c169378_g2,c158862_g4,c159847_g5,c142468_g1,c165612_g1,c168471_g1,c171487_g5,c172898_g2,c173284_g2,c177667_g5,c178333_g4,c178579_g1,c145697_g2,c162821_g2,c164536_g3	185	MAPK signaling pathway - yeast	0	18	4	0	0	0.818182	0.181818	0	C2 C3 C4
ko05205	6.40323e-08	7.1027e-06	18	c176666_g7,c170772_g1,c171554_g6,c159385_g2,c175847_g1,c178238_g1,c95967_g1,c168275_g1,c169378_g2,c158862_g4,c159847_g5,c155383_g1,c168353_g1,c177053_g1,c172010_g2,c243638_g1,c113309_g1,c174022_g4	218	Proteoglycans in cancer	4	14	0	0	0.222222	0.777778	0	0	C2 C3 C4
ko00564	0.00918035	0.0368281	7	c170857_g3,c167288_g7,c169865_g2,c169887_g7,c174057_g5,c176061_g1,c158691_g1	138	Glycerophospholipid metabolism	0	7	0	0	0	1	0	0	C2 C3 C4
ko04919	2.03737e-07	1.40578e-05	17	c170197_g1,c175231_g2,c167734_g3,c174454_g2,c175563_g2,c176317_g8,c159275_g1,c175847_g1,c95967_g1,c155383_g1,c168353_g1,c177053_g1,c172010_g2,c243638_g1,c113309_g1,c175968_g2,c165289_g2	190	Thyroid hormone signaling pathway	3	14	0	0	0.176471	0.823529	0	0	C2 C3 C4
ko04530	8.46232e-06	0.000298017	12	c175847_g1,c95967_g1,c168275_g1,c172010_g2,c243638_g1,c113309_g1,c170421_g4,c170421_g7,c175352_g2,c175960_g1,c136066_g1,c140810_g1	203	Tight junction	3	9	0	0	0.25	0.75	0	0	C2 C3 C4
ko05200	0.000260707	0.00366035	12	c173035_g1,c173035_g2,c177387_g1,c174124_g1,c175847_g1,c95967_g1,c168275_g1,c155383_g1,c168353_g1,c177053_g1,c149886_g1,c168414_g2	226	Pathways in cancer	1	11	0	0	0.0833333	0.916667	0	0	C2 C3 C4
ko04010	0.000295551	0.00377648	11	c175847_g1,c178238_g1,c95967_g1,c168275_g1,c169378_g2,c158862_g4,c159847_g5,c142468_g1,c155383_g1,c168353_g1,c178742_g4	209	MAPK signaling pathway	0	11	0	0	0	1	0	0	C2 C3 C4
ko04015	0.000265243	0.00366035	10	c175847_g1,c95967_g1,c168275_g1,c169378_g2,c158862_g4,c159847_g5,c155383_g1,c172010_g2,c243638_g1,c113309_g1	176	Rap1 signaling pathway	3	7	0	0	0.3	0.7	0	0	C2 C3 C4
ko04370	0.000110771	0.00201136	10	c172157_g3,c175847_g1,c95967_g1,c168275_g1,c169378_g2,c158862_g4,c159847_g5,c155383_g1,c178742_g4,c174022_g4	142	VEGF signaling pathway	0	10	0	0	0	1	0	0	C2 C3 C4
ko04670	4.83819e-05	0.00104323	10	c175847_g1,c95967_g1,c168275_g1,c169378_g2,c158862_g4,c159847_g5,c172010_g2,c243638_g1,c113309_g1,c174022_g4	125	Leukocyte transendothelial migration	3	7	0	0	0.3	0.7	0	0	C2 C3 C4
ko04510	0.000280654	0.00372407	9	c175847_g1,c178238_g1,c95967_g1,c168275_g1,c155383_g1,c172010_g2,c243638_g1,c113309_g1,c174022_g4	143	Focal adhesion	3	6	0	0	0.333333	0.666667	0	0	C2 C3 C4
ko04728	0.000730194	0.00719763	8	c129818_g1,c175847_g1,c95967_g1,c169378_g2,c158862_g4,c159847_g5,c168353_g1,c178742_g4	163	Dopaminergic synapse	0	8	0	0	0	1	0	0	C2 C3 C4
ko04912	0.00802275	0.0345981	7	c168275_g1,c169378_g2,c158862_g4,c159847_g5,c142468_g1,c155383_g1,c168353_g1	124	GnRH signaling pathway	0	7	0	0	0	1	0	0	C2 C3 C4
ko05230	0.0119048	0.043339	6	c176952_g5,c167542_g1,c174383_g3,c176486_g3,c155383_g1,c177053_g1	122	Central carbon metabolism in cancer	3	3	0	0	0.5	0.5	0	0	C2 C3 C4
ko05161	0.000772922	0.00740717	6	c175273_g9,c175847_g1,c95967_g1,c155383_g1,c149886_g1,c170447_g1	90	Hepatitis B	0	6	0	0	0	1	0	0	C2 C3 C4
ko04540	0.00615003	0.029884	5	c175847_g1,c95967_g1,c142468_g1,c155383_g1,c168353_g1	113	Gap junction	0	5	0	0	0	1	0	0	C2 C3 C4
ko05214	0.00652657	0.0304279	5	c175847_g1,c95967_g1,c155383_g1,c177053_g1,c149886_g1	107	Glioma	0	5	0	0	0	1	0	0	C2 C3 C4
ko04916	0.0105501	0.040442	5	c140349_g1,c175847_g1,c95967_g1,c155383_g1,c168353_g1	120	Melanogenesis	1	4	0	0	0.2	0.8	0	0	C2 C3 C4
ko05340	0.000840682	0.0078388	2	c175907_g1,c164788_g4	7	Primary immunodeficiency	1	0	0	1	0.5	0	0	0.5	C3
ko04930	0.00294099	0.0202928	5	c167542_g1,c174383_g3,c176486_g3,c155383_g1,c177053_g1	46	Type II diabetes mellitus	2	3	0	0	0.4	0.6	0	0	C3
ko00100	0.00500569	0.0261108	4	c170168_g6,c178391_g3,c151706_g1,c158953_g1	39	Steroid biosynthesis	1	3	0	0	0.25	0.75	0	0	C3
ko00524	0.00436696	0.0239781	3	c167542_g1,c174383_g3,c176486_g3	14	Butirosin and neomycin biosynthesis	2	1	0	0	0.666667	0.333333	0	0	C3
ko05412	0.00090337	0.00820165	3	c172010_g2,c243638_g1,c113309_g1	17	Arrhythmogenic right ventricular cardiomyopathy (ARVC)	3	0	0	0	1	0	0	0	C3
ko05100	0.000238131	0.00357197	9	c168275_g1,c172010_g2,c243638_g1,c113309_g1,c174022_g4,c160836_g3,c175442_g2,c176860_g1,c108649_g1	120	Bacterial invasion of epithelial cells	4	5	0	0	0.444444	0.555556	0	0	C3 C4
ko05206	0.000443498	0.00493571	9	c169153_g6,c171860_g2,c177453_g2,c175847_g1,c95967_g1,c142468_g1,c177053_g1,c149886_g1,c173884_g1	150	MicroRNAs in cancer	2	6	1	0	0.222222	0.666667	0.111111	0	C3 C4
ko04611	0.00131473	0.0105993	8	c169378_g2,c158862_g4,c159847_g5,c155383_g1,c168353_g1,c172010_g2,c243638_g1,c113309_g1	98	Platelet activation	3	5	0	0	0.375	0.625	0	0	C3 C4
ko04660	0.00443201	0.0239781	7	c178238_g1,c168275_g1,c169378_g2,c158862_g4,c159847_g5,c155383_g1,c178742_g4	125	T cell receptor signaling pathway	0	7	0	0	0	1	0	0	C3 C4
ko04722	0.00698035	0.0316871	7	c168275_g1,c169378_g2,c158862_g4,c159847_g5,c142468_g1,c155383_g1,c171799_g2	174	Neurotrophin signaling pathway	0	7	0	0	0	1	0	0	C3 C4
ko04520	0.0073831	0.032656	5	c168275_g1,c155383_g1,c172010_g2,c243638_g1,c113309_g1	73	Adherens junction	3	2	0	0	0.6	0.4	0	0	C3 C4
ko04012	0.00395231	0.0239219	5	c175847_g1,c178238_g1,c95967_g1,c155383_g1,c177053_g1	94	ErbB signaling pathway	0	5	0	0	0	1	0	0	C3 C4
ko05223	0.00908265	0.0368281	4	c175847_g1,c95967_g1,c155383_g1,c149886_g1	76	Non-small cell lung cancer	0	4	0	0	0	1	0	0	C3 C4
ko05216	0.0108888	0.0412817	4	c173035_g1,c173035_g2,c177387_g1,c155383_g1	47	Thyroid cancer	0	4	0	0	0	1	0	0	C3 C4

## Sheet: C. C2
Supplementary Table 4C. Results of the over-representation test performed with the KEGG terms within the different categories of the clustering of discriminant microbial gene expression values. KEGG terms in red are the ones specific of category in the clustering of VIP > 1 genes. KEGG terms in blue are the ones which already appeared in Piazzon et al., (2020) as part of the over-represented proc…
KEGG term	P	FDR	numDEInCat	Transcripts	numInCat	Term	Bact_genes	Fungi_genes	Virus_genes	Archaea_genes	Bact_genes	Fungi_genes	Virus_genes	Archaea_genes	Clusters Venn	Clustered Category
ko00965	0.00275188	0.0110395	6	c176373_g4,c165600_g1,c167947_g1,c173705_g10,c173384_g4,c156574_g2	10	Betalain biosynthesis	0	6	0	0	0	1	0	0	C2	Alkaloid biosynthesis
ko00950	0.00322478	0.0115891	4	c176373_g4,c160884_g1,c33622_g1,c104055_g2	36	Isoquinoline alkaloid biosynthesis	1	3	0	0	0.25	0.75	0	0	C2	Alkaloid biosynthesis
ko00350	0.00313789	0.0115044	4	c148416_g1,c176556_g1,c161323_g1,c175687_g1	106	Tyrosine metabolism	3	1	0	0	0.75	0.25	0	0	C2	Amino acid metabolism
ko00360	0.0168091	0.0456624	3	c148416_g1,c176556_g1,c161323_g1	89	Phenylalanine metabolism	3	0	0	0	1	0	0	0	C2	Amino acid metabolism
ko00565	2.66635e-05	0.000296739	9	c110689_g1,c163026_g2,c174980_g2,c171445_g1,c176301_g5,c172373_g4,c177509_g2,c169381_g1,c139095_g1	35	Ether lipid metabolism	0	8	1	0	0	0.888889	0.111111	0	C2	Infectious diseases and Immune system signalling pathways
ko04350	0.00623326	0.0202833	7	c169528_g1,c171386_g2,c173100_g3,c174980_g2,c171445_g1,c322416_g1,c174596_g2	45	TGF-beta signaling pathway	1	5	1	0	0.142857	0.714286	0.142857	0	C2	Infectious diseases and Immune system signalling pathways
ko05143	0.00302195	0.0113323	6	c163026_g2,c171445_g1,c177284_g1,c294633_g1,c175442_g8,c96040_g1	33	African trypanosomiasis	0	5	1	0	0	0.833333	0.166667	0	C2	Infectious diseases and Immune system signalling pathways
ko04150	0.00316787	0.0115044	5	c169528_g1,c161858_g3,c171386_g2,c173100_g3,c174980_g2	88	mTOR signaling pathway	0	4	1	0	0	0.8	0.2	0	C2	Infectious diseases and Immune system signalling pathways
ko05133	0.0133227	0.0386247	4	c171386_g2,c173100_g3,c174980_g2,c143234_g1	98	Pertussis	1	2	1	0	0.25	0.5	0.25	0	C2	Infectious diseases and Immune system signalling pathways
ko00740	0.0159803	0.0441057	3	c176556_g1,c161323_g1,c156800_g1	25	Riboflavin metabolism	2	1	0	0	0.666667	0.333333	0	0	C2	Vitamin biosynthesis and metabolism
ko00790	0.00195141	0.00925343	3	c176556_g1,c161323_g1,c153687_g1	51	Folate biosynthesis	3	0	0	0	1	0	0	0	C2	Vitamin biosynthesis and metabolism
ko00052	5.29388e-06	8.30177e-05	18	c174577_g1,c169801_g11,c168417_g1,c176952_g4,c164549_g1,c159413_g1,c177825_g3,c110689_g1,c167954_g4,c173272_g5,c167084_g1,c164970_g6,c155523_g1,c175226_g1,c163101_g3,c99795_g1,c167253_g1,c159889_g1	122	Galactose metabolism	5	13	0	0	0.277778	0.722222	0	0	C1 C2
ko00250	0.00468674	0.0158522	12	c168417_g1,c176952_g4,c164549_g1,c165619_g1,c177563_g1,c144818_g1,c165475_g2,c169600_g1,c177020_g3,c146900_g4,c168571_g1,c152328_g2	200	Alanine, aspartate and glutamate metabolism	1	11	0	0	0.0833333	0.916667	0	0	C1 C2
ko00970	7.0401e-09	4.04806e-07	12	c176373_g4,c160884_g1,c175758_g1,c116829_g1,c144780_g1,c144780_g2,c164533_g4,c167351_g1,c170870_g2,c53158_g1,c81200_g1,c163283_g1	280	Aminoacyl-tRNA biosynthesis	0	11	1	0	0	0.916667	0.0833333	0	C1 C2
ko03020	0.000252519	0.0018939	11	c167449_g4,c168095_g2,c169848_g3,c176782_g8,c163844_g4,c148166_g1,c167245_g7,c174980_g2,c176301_g5,c172373_g4,c177509_g2	91	RNA polymerase	0	10	1	0	0	0.909091	0.0909091	0	C1 C2
ko01210	0.0011785	0.00635285	8	c176373_g4,c175758_g1,c162882_g5,c168571_g1,c152328_g2,c167245_g7,c171445_g1,c322416_g1	151	2-Oxocarboxylic acid metabolism	2	5	1	0	0.25	0.625	0.125	0	C1 C2
ko04120	0.00267923	0.0110395	8	c148063_g1,c159275_g4,c174029_g8,c174051_g1,c175758_g1,c171386_g2,c173100_g3,c322416_g1	231	Ubiquitin mediated proteolysis	1	6	1	0	0.125	0.75	0.125	0	C1 C2
ko00190	0.0188271	0.0490368	7	c168417_g1,c176952_g4,c164549_g1,c159413_g1,c174148_g2,c174605_g5,c160938_g1	342	Oxidative phosphorylation	4	3	0	0	0.571429	0.428571	0	0	C1 C2
ko00020	3.70155e-06	7.00736e-05	7	c174577_g1,c169801_g11,c167084_g1,c164970_g6,c155523_g1,c175226_g1,c163101_g3	202	Citrate cycle (TCA cycle)	1	6	0	0	0.142857	0.857143	0	0	C1 C2
ko03420	0.00569935	0.0189065	7	c178086_g3,c171386_g2,c173100_g3,c174980_g2,c170744_g2,c170397_g1,c175913_g9	135	Nucleotide excision repair	1	4	2	0	0.142857	0.571429	0.285714	0	C1 C2
ko04918	1.20189e-08	5.1462e-07	6	c171386_g2,c173100_g3,c163026_g2,c167245_g7,c171445_g1,c322416_g1	101	Thyroid hormone synthesis	1	5	0	0	0.166667	0.833333	0	0	C1 C2
ko00980	0.00334744	0.0118871	6	c176373_g4,c160884_g1,c129004_g1,c173384_g4,c157822_g2,c170397_g1	53	Metabolism of xenobiotics by cytochrome P450	0	6	0	0	0	1	0	0	C1 C2
ko00627	0.00288477	0.0112166	6	c167954_g4,c155523_g1,c176556_g1,c161323_g1,c178086_g3,c167253_g1	43	Aminobenzoate degradation	3	3	0	0	0.5	0.5	0	0	C1 C2
ko00280	3.42377e-05	0.000369125	6	c168417_g1,c176952_g4,c164549_g1,c161743_g2,c174596_g2,c171327_g2	184	Valine, leucine and isoleucine degradation	0	6	0	0	0	1	0	0	C1 C2
ko04141	2.88702e-15	9.96022e-13	6	c148063_g1,c159275_g4,c171386_g2,c173100_g3,c174980_g2,c172373_g4	339	Protein processing in endoplasmic reticulum	0	5	1	0	0	0.833333	0.166667	0	C1 C2
ko04310	0.000149314	0.00122651	6	c169528_g1,c161858_g3,c163026_g2,c167245_g7,c174980_g2,c322416_g1	136	Wnt signaling pathway	1	4	1	0	0.166667	0.666667	0.166667	0	C1 C2
ko04142	0.00300521	0.0113323	6	c169528_g1,c171386_g2,c173100_g3,c163026_g2,c167245_g7,c174980_g2	132	Lysosome	0	5	1	0	0	0.833333	0.166667	0	C1 C2
ko04114	5.13846e-05	0.000506506	6	c148063_g1,c159275_g4,c171386_g2,c173100_g3,c174980_g2,c322416_g1	167	Oocyte meiosis	1	4	1	0	0.166667	0.666667	0.166667	0	C1 C2
ko00640	0.001633	0.0082351	5	c173272_g5,c33622_g1,c104055_g2,c162882_g5,c322416_g1	176	Propanoate metabolism	3	2	0	0	0.6	0.4	0	0	C1 C2
ko00380	0.0183168	0.048239	5	c148416_g1,c176556_g1,c161323_g1,c176120_g3,c178086_g3	152	Tryptophan metabolism	4	1	0	0	0.8	0.2	0	0	C1 C2
ko05012	0.00811458	0.0254503	5	c171386_g2,c173100_g3,c174980_g2,c173384_g4,c157822_g2	180	Parkinson's disease	0	4	1	0	0	0.8	0.2	0	C1 C2
ko04932	0.00412293	0.0142241	5	c171386_g2,c173100_g3,c163026_g2,c167245_g7,c171445_g1	150	Non-alcoholic fatty liver disease (NAFLD)	0	5	0	0	0	1	0	0	C1 C2
ko04721	0.00016465	0.00132103	4	c177524_g1,c167680_g2,c171557_g9,c164424_g2	112	Synaptic vesicle cycle	0	4	0	0	0	1	0	0	C1 C2
ko04970	0.00067655	0.00409491	4	c171386_g2,c173100_g3,c167245_g7,c174980_g2	80	Salivary secretion	0	3	1	0	0	0.75	0.25	0	C1 C2
ko04971	0.00067655	0.00409491	4	c171386_g2,c173100_g3,c174980_g2,c172757_g7	80	Gastric acid secretion	1	2	1	0	0.25	0.5	0.25	0	C1 C2
ko00062	0.017499	0.0465581	4	c168417_g1,c176952_g4,c164549_g1,c159413_g1	24	Fatty acid elongation	1	3	0	0	0.25	0.75	0	0	C1 C2
ko00513	0.0118187	0.0348499	4	c159413_g1,c173272_g5,c171386_g2,c173100_g3	43	Various types of N-glycan biosynthesis	1	3	0	0	0.25	0.75	0	0	C1 C2
ko00650	0.0146514	0.0407639	4	c167084_g1,c164970_g6,c175226_g1,c163101_g3	151	Butanoate metabolism	1	3	0	0	0.25	0.75	0	0	C1 C2
ko00520	0.000573499	0.0035974	4	c177825_g3,c156800_g1,c167401_g6,c171988_g3	230	Amino sugar and nucleotide sugar metabolism	0	4	0	0	0	1	0	0	C1 C2
ko05031	0.00195797	0.00925343	4	c171386_g2,c173100_g3,c171445_g1,c171327_g2	106	Amphetamine addiction	0	4	0	0	0	1	0	0	C1 C2
ko05016	2.08531e-05	0.00025694	4	c171386_g2,c173100_g3,c174980_g2,c322416_g1	235	Huntington's disease	1	2	1	0	0.25	0.5	0.25	0	C1 C2
ko05014	0.018904	0.0490368	4	c171386_g2,c173100_g3,c174980_g2,c322416_g1	72	Amyotrophic lateral sclerosis (ALS)	1	2	1	0	0.25	0.5	0.25	0	C1 C2
ko04623	5.33967e-07	1.53516e-05	3	c174026_g5,c161570_g1,c163120_g2	22	Cytosolic DNA-sensing pathway	1	2	0	0	0.333333	0.666667	0	0	C1 C2
ko04626	0.000748558	0.00445263	3	c162882_g5,c167245_g7,c168183_g8	69	Plant-pathogen interaction	1	2	0	0	0.333333	0.666667	0	0	C1 C2
ko04978	0.0163029	0.0446388	3	c171386_g2,c173100_g3,c322416_g1	26	Mineral absorption	1	2	0	0	0.333333	0.666667	0	0	C1 C2
ko00903	0.00864275	0.0268626	3	c156800_g1,c167401_g6,c171988_g3	56	Limonene and pinene degradation	0	3	0	0	0	1	0	0	C1 C2
ko00860	0.0111043	0.0333129	3	c176556_g1,c161323_g1,c178086_g3	95	Porphyrin and chlorophyll metabolism	2	1	0	0	0.666667	0.333333	0	0	C1 C2
ko05010	0.00220168	0.00986465	3	c171386_g2,c173100_g3,c174980_g2	224	Alzheimer's disease	0	2	1	0	0	0.666667	0.333333	0	C1 C2
ko04612	3.19938e-08	1.10378e-06	2	c153687_g1,c175617_g1	75	Antigen processing and presentation	1	1	0	0	0.5	0.5	0	0	C1 C2
ko00680	0.000132198	0.00114765	2	c171796_g3,c143705_g1	206	Methane metabolism	0	1	1	0	0	0.5	0.5	0	C1 C2
ko04110	4.08818e-09	3.43052e-07	23	c169485_g3,c169485_g5,c143580_g1,c178548_g3,c173139_g1,c167646_g2,c167841_g4,c169617_g2,c171034_g1,c171054_g1,c171929_g1,c177583_g7,c160560_g1,c161302_g1,c116829_g1,c144780_g1,c144780_g2,c164533_g4,c167811_g4,c175573_g4,c135085_g1,c154322_g2,c164303_g1	168	Cell cycle	1	22	0	0	0.0434783	0.956522	0	0	C1 C2 C3
ko00010	1.36956e-06	3.37498e-05	12	c174577_g1,c169801_g11,c168417_g1,c176952_g4,c164549_g1,c148416_g1,c159413_g1,c174148_g2,c177825_g3,c110689_g1,c167954_g4,c173272_g5	311	Glycolysis / Gluconeogenesis	4	8	0	0	0.333333	0.666667	0	0	C1 C2 C3
ko03013	8.62052e-14	1.48704e-11	11	c165619_g1,c167449_g4,c168095_g2,c169848_g3,c176782_g8,c163844_g4,c174929_g4,c98233_g1,c172374_g1,c176120_g3,c148957_g1	247	RNA transport	4	6	1	0	0.363636	0.545455	0.0909091	0	C1 C2 C3
ko00051	0.0023015	0.0100508	8	c174577_g1,c148416_g1,c176556_g1,c161323_g1,c178086_g3,c174774_g1,c160069_g2,c167253_g1	134	Fructose and mannose metabolism	4	4	0	0	0.5	0.5	0	0	C1 C2 C3
ko05169	3.33875e-06	7.00736e-05	6	c174980_g2,c322416_g1,c166710_g1,c176471_g3,c151575_g2,c178548_g3	287	Epstein-Barr virus infection	1	4	1	0	0.166667	0.666667	0.166667	0	C1 C2 C3
ko04145	1.94158e-06	4.46564e-05	6	c169528_g1,c171386_g2,c173100_g3,c174980_g2,c171445_g1,c322416_g1	269	Phagosome	1	4	1	0	0.166667	0.666667	0.166667	0	C1 C2 C3
ko04727	3.81337e-06	7.00736e-05	5	c113549_g1,c147173_g1,c151121_g1,c160071_g1,c163688_g3	114	GABAergic synapse	2	3	0	0	0.4	0.6	0	0	C1 C2 C3
ko00410	0.00171248	0.00832118	5	c148416_g1,c183726_g1,c167462_g4,c168339_g2,c163409_g1	115	beta-Alanine metabolism	3	2	0	0	0.6	0.4	0	0	C1 C2 C3
ko03015	7.17794e-05	0.000687886	5	c167449_g4,c168095_g2,c169848_g3,c176782_g8,c163844_g4	166	mRNA surveillance pathway	0	5	0	0	0	1	0	0	C1 C2 C3
ko04146	0.0114534	0.034064	5	c169528_g1,c171386_g2,c173100_g3,c163026_g2,c167245_g7	169	Peroxisome	0	5	0	0	0	1	0	0	C1 C2 C3
ko03040	1.72851e-13	1.98779e-11	4	c177441_g6,c173836_g1,c157893_g1,c168668_g3	279	Spliceosome	1	3	0	0	0.25	0.75	0	0	C1 C2 C3
ko04066	0.00268918	0.0110395	4	c169084_g4,c171866_g3,c169528_g1,c161858_g3	115	HIF-1 signaling pathway	0	4	0	0	0	1	0	0	C1 C2 C3
ko04152	0.00289355	0.0112166	4	c169528_g1,c171386_g2,c173100_g3,c174980_g2	186	AMPK signaling pathway	0	3	1	0	0	0.75	0.25	0	C1 C2 C3
ko05110	1.8897e-05	0.000241462	3	c171386_g2,c173100_g3,c174980_g2	146	Vibrio cholerae infection	0	2	1	0	0	0.666667	0.333333	0	C1 C2 C3
ko00562	0.0191483	0.0492996	13	c110689_g1,c167186_g1,c173358_g2,c162266_g2,c165619_g1,c167449_g4,c168095_g2,c169848_g3,c176782_g8,c163844_g4,c157606_g3,c162280_g1,c177441_g6	114	Inositol phosphate metabolism	2	10	0	1	0.153846	0.769231	0	0.0769231	C1 C2 C3 C4
ko04666	0.000298261	0.002058	10	c162882_g5,c125908_g2,c162483_g2,c168571_g1,c135085_g1,c154322_g2,c169504_g1,c297071_g1,c98671_g1,c163262_g3	149	Fc gamma R-mediated phagocytosis	3	7	0	0	0.3	0.7	0	0	C1 C2 C3 C4
ko04020	0.00120577	0.00639987	10	c169084_g4,c171866_g3,c167462_g4,c168339_g2,c169070_g2,c171922_g6,c159554_g3,c161959_g3,c169528_g1,c161858_g3	152	Calcium signaling pathway	1	9	0	0	0.1	0.9	0	0	C1 C2 C3 C4
ko04810	0.0173797	0.0465581	10	c166911_g2,c154436_g1,c156664_g2,c163251_g1,c165544_g14,c166710_g1,c176471_g3,c151575_g2,c178548_g3,c172373_g4	203	Regulation of actin cytoskeleton	0	10	0	0	0	1	0	0	C1 C2 C3 C4
ko05203	0.000267473	0.00196336	8	c174980_g2,c167351_g1,c170870_g2,c53158_g1,c81200_g1,c163283_g1,c170397_g1,c174414_g6	254	Viral carcinogenesis	0	7	1	0	0	0.875	0.125	0	C1 C2 C3 C4
ko04070	0.000138128	0.0011623	8	c173489_g1,c171386_g2,c173100_g3,c174980_g2,c116829_g1,c144780_g1,c144780_g2,c164533_g4	143	Phosphatidylinositol signaling system	0	7	1	0	0	0.875	0.125	0	C1 C2 C3 C4
ko04144	5.09381e-06	8.30177e-05	8	c169528_g1,c161858_g3,c171386_g2,c173100_g3,c163026_g2,c174980_g2,c171445_g1,c322416_g1	307	Endocytosis	1	6	1	0	0.125	0.75	0.125	0	C1 C2 C3 C4
ko00230	1.88944e-05	0.000241462	7	c168417_g1,c176952_g4,c164549_g1,c177825_g3,c167954_g4,c99795_g1,c159889_g1	525	Purine metabolism	3	4	0	0	0.428571	0.571429	0	0	C1 C2 C3 C4
ko05166	6.83965e-06	0.000102595	7	c167245_g7,c174980_g2,c166710_g1,c176471_g3,c151575_g2,c167811_g4,c175573_g4	216	HTLV-I infection	1	5	1	0	0.142857	0.714286	0.142857	0	C1 C2 C3 C4
ko04972	0.00281298	0.0111549	5	c171386_g2,c173100_g3,c167245_g7,c174980_g2,c322416_g1	150	Pancreatic secretion	1	3	1	0	0.2	0.6	0.2	0	C1 C2 C3 C4
ko00310	0.00778424	0.0246382	5	c168417_g1,c176952_g4,c164549_g1,c159413_g1,c110689_g1	152	Lysine degradation	1	4	0	0	0.2	0.8	0	0	C1 C2 C3 C4
ko04962	3.76207e-05	0.000393307	4	c171386_g2,c173100_g3,c174980_g2,c322416_g1	142	Vasopressin-regulated water reabsorption	1	2	1	0	0.25	0.5	0.25	0	C1 C2 C3 C4
ko04921	0.000837015	0.00489441	4	c171386_g2,c173100_g3,c163026_g2,c171445_g1	214	Oxytocin signaling pathway	0	4	0	0	0	1	0	0	C1 C2 C3 C4
ko01230	5.18423e-06	8.30177e-05	4	c33622_g1,c104055_g2,c162882_g5,c163026_g2	573	Biosynthesis of amino acids	2	2	0	0	0.5	0.5	0	0	C1 C2 C3 C4
ko04111	3.85913e-06	7.00736e-05	4	c163409_g1,c322416_g1,c167811_g4,c175573_g4	230	Cell cycle - yeast	2	2	0	0	0.5	0.5	0	0	C1 C2 C3 C4
ko04922	0.012824	0.037494	3	c171386_g2,c173100_g3,c174980_g2	164	Glucagon signaling pathway	0	2	1	0	0	0.666667	0.333333	0	C1 C2 C3 C4
ko04261	0.0175436	0.0465581	3	c169528_g1,c171386_g2,c173100_g3	114	Adrenergic signaling in cardiomyocytes	0	3	0	0	0	1	0	0	C1 C2 C3 C4
ko04071	0.00116455	0.00635285	3	c177682_g1,c169485_g3,c169485_g5	178	Sphingolipid signaling pathway	0	3	0	0	0	1	0	0	C1 C2 C3 C4
ko05132	0.000283585	0.00203185	2	c171386_g2,c173100_g3	179	Salmonella infection	0	2	0	0	0	1	0	0	C1 C2 C3 C4
ko04068	0.00955365	0.028923	13	c168668_g3,c169716_g1,c169878_g1,c169930_g2,c170153_g1,c172599_g5,c175851_g2,c148442_g1,c152801_g2,c162148_g2,c162435_g1,c162843_g2,c164146_g3	129	FoxO signaling pathway	2	11	0	0	0.153846	0.846154	0	0	C1 C2 C4
ko00240	1.2588e-05	0.000180952	12	c168417_g1,c176952_g4,c164549_g1,c110689_g1,c173272_g5,c167084_g1,c164970_g6,c175226_g1,c163101_g3,c156800_g1,c99795_g1,c154250_g1	365	Pyrimidine metabolism	2	9	0	1	0.166667	0.75	0	0.0833333	C1 C2 C4
ko04720	0.00759385	0.0242581	10	c162882_g5,c163031_g2,c171386_g2,c173100_g3,c163026_g2,c174980_g2,c171445_g1,c172373_g4,c167811_g4,c175573_g4	141	Long-term potentiation	2	7	1	0	0.2	0.7	0.1	0	C1 C2 C4
ko05146	0.00244715	0.0105533	8	c163026_g2,c167245_g7,c167351_g1,c170870_g2,c53158_g1,c81200_g1,c163283_g1,c175442_g8	98	Amoebiasis	0	8	0	0	0	1	0	0	C1 C2 C4
ko03010	0.00111456	0.00620197	8	c33622_g1,c104055_g2,c176782_g8,c162882_g5,c172373_g4,c173384_g4,c157822_g2,c174414_g6	386	Ribosome	2	6	0	0	0.25	0.75	0	0	C1 C2 C4
ko01200	1.09701e-08	5.1462e-07	7	c176373_g4,c160884_g1,c171386_g2,c173100_g3,c174980_g2,c169504_g1,c297071_g1	676	Carbon metabolism	0	6	1	0	0	0.857143	0.142857	0	C1 C2 C4
ko04014	0.000210624	0.00161479	6	c167401_g6,c171988_g3,c171386_g2,c173100_g3,c174980_g2,c322416_g1	213	Ras signaling pathway	1	4	1	0	0.166667	0.666667	0.166667	0	C1 C2 C4
ko04961	0.000288582	0.00203185	4	c171386_g2,c173100_g3,c174980_g2,c322416_g1	92	Endocrine and other factor-regulated calcium reabsorption	1	2	1	0	0.25	0.5	0.25	0	C1 C2 C4
ko05152	0.000441303	0.00290316	4	c167245_g7,c170744_g2,c163519_g1,c176301_g5	203	Tuberculosis	0	3	1	0	0	0.75	0.25	0	C1 C2 C4
ko05134	4.97177e-09	3.43052e-07	3	c171386_g2,c173100_g3,c322416_g1	134	Legionellosis	1	2	0	0	0.333333	0.666667	0	0	C1 C2 C4
ko00450	0.000942517	0.00533063	5	c159413_g1,c174605_g5,c160938_g1,c169128_g3,c148529_g1	78	Selenocompound metabolism	3	2	0	0	0.6	0.4	0	0	C2
ko03030	0.00337663	0.0118871	4	c157606_g3,c162280_g1,c172374_g1,c178086_g3	123	DNA replication	0	4	0	0	0	1	0	0	C2
ko04713	0.00160248	0.0082351	4	c162882_g5,c148166_g1,c176301_g5,c178548_g3	87	Circadian entrainment	1	3	0	0	0.25	0.75	0	0	C2
ko04911	0.00213954	0.00979049	4	c176491_g4,c177718_g1,c154997_g1,c154436_g1	53	Insulin secretion	0	3	1	0	0	0.75	0.25	0	C2
ko05032	0.00273471	0.0110395	4	c171386_g2,c173100_g3,c174980_g2,c322416_g1	53	Morphine addiction	1	2	1	0	0.25	0.5	0.25	0	C2
ko00440	0.00955716	0.028923	3	c148416_g1,c176556_g1,c161323_g1	20	Phosphonate and phosphinate metabolism	3	0	0	0	1	0	0	0	C2
ko00561	0.00215675	0.00979049	3	c177825_g3,c178312_g4,c169164_g3	108	Glycerolipid metabolism	1	2	0	0	0.333333	0.666667	0	0	C2
ko04724	0.000419616	0.00283858	19	c157836_g1,c166986_g3,c167488_g2,c168025_g3,c172700_g2,c177325_g1,c155069_g1,c155821_g1,c158413_g1,c158835_g2,c160137_g1,c167199_g2,c143928_g1,c144818_g1,c165475_g2,c155043_g1,c163031_g2,c125908_g2,c162483_g2	111	Glutamatergic synapse	2	17	0	0	0.105263	0.894737	0	0	C2 C3
ko04723	0.00294456	0.0112875	11	c170303_g2,c173668_g2,c174300_g1,c175468_g2,c147327_g1,c153871_g2,c156217_g2,c158306_g1,c157836_g1,c177563_g1,c148166_g1	79	Retrograde endocannabinoid signaling	0	11	0	0	0	1	0	0	C2 C3
ko04745	0.00201201	0.00938031	7	c163031_g2,c171386_g2,c173100_g3,c163026_g2,c167245_g7,c160885_g2,c171445_g1	70	Phototransduction - fly	0	7	0	0	0	1	0	0	C2 C3
ko04750	0.000133061	0.00114765	5	c178344_g1,c166911_g2,c177718_g1,c154997_g1,c143580_g1	104	Inflammatory mediator regulation of TRP channels	0	4	1	0	0	0.8	0.2	0	C2 C3
ko04113	2.27996e-05	0.000263552	5	c148063_g1,c159275_g4,c174029_g8,c174051_g1,c175758_g1	195	Meiosis - yeast	0	4	1	0	0	0.8	0.2	0	C2 C3
ko05168	0.00603565	0.0198314	4	c167245_g7,c171445_g1,c322416_g1,c294633_g1	90	Herpes simplex infection	1	3	0	0	0.25	0.75	0	0	C2 C3
ko03008	2.65348e-07	8.32228e-06	4	c33622_g1,c104055_g2,c162882_g5,c174980_g2	176	Ribosome biogenesis in eukaryotes	2	1	1	0	0.5	0.25	0.25	0	C2 C3
ko04530	4.06045e-05	0.000412016	13	c161858_g3,c163026_g2,c171445_g1,c173384_g4,c170409_g1,c170617_g1,c175318_g5,c177666_g2,c178284_g2,c151355_g2,c157822_g2,c169504_g1,c297071_g1	203	Tight junction	0	13	0	0	0	1	0	0	C2 C3 C4
ko05205	0.00229689	0.0100508	10	c174980_g2,c166710_g1,c176471_g3,c151575_g2,c116829_g1,c144780_g1,c144780_g2,c164533_g4,c170322_g1,c139095_g1	218	Proteoglycans in cancer	0	9	1	0	0	0.9	0.1	0	C2 C3 C4
ko04912	0.00167089	0.0082351	9	c154436_g1,c156664_g2,c163251_g1,c165544_g14,c166710_g1,c176471_g3,c151575_g2,c178548_g3,c169758_g1	124	GnRH signaling pathway	1	8	0	0	0.111111	0.888889	0	0	C2 C3 C4
ko04916	8.42673e-05	0.000785736	8	c159398_g2,c116829_g1,c144780_g1,c144780_g2,c164533_g4,c167811_g4,c175573_g4,c171980_g6	120	Melanogenesis	1	7	0	0	0.125	0.875	0	0	C2 C3 C4
ko05230	0.00358601	0.0124967	8	c166710_g1,c176471_g3,c151575_g2,c178548_g3,c169758_g1,c166145_g2,c178054_g3,c173139_g1	122	Central carbon metabolism in cancer	1	7	0	0	0.125	0.875	0	0	C2 C3 C4
ko04728	0.000445993	0.00290316	7	c167199_g2,c143928_g1,c144818_g1,c165475_g2,c167132_g5,c164939_g2,c177971_g1	163	Dopaminergic synapse	0	7	0	0	0	1	0	0	C2 C3 C4
ko04540	0.0135108	0.0388436	7	c161858_g3,c171386_g2,c173100_g3,c163026_g2,c177284_g1,c294633_g1,c175442_g8	113	Gap junction	0	6	1	0	0	0.857143	0.142857	0	C2 C3 C4
ko04370	0.0042808	0.0146225	5	c169528_g1,c161858_g3,c171386_g2,c173100_g3,c172757_g7	142	VEGF signaling pathway	1	4	0	0	0.2	0.8	0	0	C2 C3 C4
ko04510	0.0142515	0.0403013	5	c161858_g3,c171386_g2,c173100_g3,c167245_g7,c171445_g1	143	Focal adhesion	0	5	0	0	0	1	0	0	C2 C3 C4
ko04919	0.00629076	0.0202833	4	c171386_g2,c173100_g3,c165016_g2,c161743_g2	190	Thyroid hormone signaling pathway	0	4	0	0	0	1	0	0	C2 C3 C4
ko00564	7.40188e-07	1.96434e-05	4	c110689_g1,c164505_g4,c174980_g2,c322416_g1	138	Glycerophospholipid metabolism	2	1	1	0	0.5	0.25	0.25	0	C2 C3 C4
ko05200	1.81577e-05	0.000241462	4	c174980_g2,c322416_g1,c167811_g4,c175573_g4	226	Pathways in cancer	2	1	1	0	0.5	0.25	0.25	0	C2 C3 C4
ko04670	0.00266602	0.0110395	3	c162882_g5,c171386_g2,c173100_g3	125	Leukocyte transendothelial migration	1	2	0	0	0.333333	0.666667	0	0	C2 C3 C4
ko05161	0.00914615	0.0281734	3	c167245_g7,c174980_g2,c322416_g1	90	Hepatitis B	1	1	1	0	0.333333	0.333333	0.333333	0	C2 C3 C4
ko05214	0.0138937	0.0396143	2	c171445_g1,c178548_g3	107	Glioma	0	2	0	0	0	1	0	0	C2 C3 C4
ko04015	0.00150063	0.00784422	2	c169084_g4,c171866_g3	176	Rap1 signaling pathway	0	2	0	0	0	1	0	0	C2 C3 C4
ko04011	0.00272382	0.0110395	2	c167401_g6,c171988_g3	185	MAPK signaling pathway - yeast	0	2	0	0	0	1	0	0	C2 C3 C4
ko04010	0.000891957	0.00512875	2	c167401_g6,c171988_g3	209	MAPK signaling pathway	0	2	0	0	0	1	0	0	C2 C3 C4
ko04730	0.000559055	0.00357174	13	c155043_g1,c166742_g1,c169607_g1,c172987_g1,c173079_g1,c117315_g1,c137030_g1,c143933_g1,c155302_g1,c159905_g1,c161851_g2,c165206_g3,c171554_g4	72	Long-term depression	0	13	0	0	0	1	0	0	C2 C4
ko04914	0.000171287	0.00134305	8	c154436_g1,c174980_g2,c156664_g2,c163251_g1,c165544_g14,c166710_g1,c176471_g3,c151575_g2	117	Progesterone-mediated oocyte maturation	0	7	1	0	0	0.875	0.125	0	C2 C4
ko04726	0.00533468	0.0178686	7	c148166_g1,c177971_g1,c171386_g2,c173100_g3,c163026_g2,c171445_g1,c175911_g5	110	Serotonergic synapse	0	7	0	0	0	1	0	0	C2 C4
ko04915	0.0144327	0.040482	7	c171554_g4,c171386_g2,c173100_g3,c163026_g2,c167245_g7,c174980_g2,c171445_g1	128	Estrogen signaling pathway	0	6	1	0	0	0.857143	0.142857	0	C2 C4
ko04725	0.0031285	0.0115044	6	c148166_g1,c171386_g2,c173100_g3,c174980_g2,c171445_g1,c178548_g3	98	Cholinergic synapse	0	5	1	0	0	0.833333	0.166667	0	C2 C4
ko04270	0.000104291	0.000946848	6	c169528_g1,c171386_g2,c173100_g3,c167245_g7,c174980_g2,c322416_g1	109	Vascular smooth muscle contraction	1	4	1	0	0.166667	0.666667	0.166667	0	C2 C4
ko03018	1.34249e-08	5.1462e-07	5	c167449_g4,c168095_g2,c169848_g3,c176782_g8,c163844_g4	254	RNA degradation	0	5	0	0	0	1	0	0	C2 C4

## Sheet: D. C4
Supplementary Table 4D. Results of the over-representation test performed with the KEGG terms within the different categories of the clustering of discriminant microbial gene expression values. KEGG terms in red are the ones specific of category in the clustering of VIP > 1 genes. KEGG terms in blue are the ones which already appeared in Piazzon et al., (2020) as part of the over-represented proc…
KEGG term	P	FDR	numDEInCat	Transcripts	numInCat	Term	Bact_genes	Fungi_genes	Virus_genes	Archaea_genes	Bact_genes	Fungi_genes	Virus_genes	Archaea_genes	Clusters Venn	Clustered Category
ko00330	0.000492228	0.00276154	11	c174124_g3,c170760_g1,c152968_g1,c178303_g2,c149846_g1,c170992_g1,c60342_g1,c158767_g1,c176078_g1,c295931_g1,c176100_g4	244	Arginine and proline metabolism	8	3	0	0	0.727273	0.272727	0	0	C4	Amino acid metabolism
ko00260	0.000606224	0.0031689	8	c173871_g2,c153841_g1,c178303_g2,c149846_g1,c170992_g1,c60342_g1,c162977_g1,c50749_g1	195	Glycine, serine and threonine metabolism	6	2	0	0	0.75	0.25	0	0	C4	Amino acid metabolism
ko04062	4.29094e-10	1.48037e-07	20	c173047_g3,c173047_g5,c170125_g4,c166045_g5,c167735_g1,c332901_g1,c73188_g1,c91825_g1,c137851_g2,c175455_g1,c298394_g1,c164659_g1,c174497_g4,c143612_g1,c166683_g2,c148177_g1,c150855_g1,c169822_g3,c171008_g3,c158348_g1	142	Chemokine signaling pathway	0	18	2	0	0	0.9	0.1	0	C4	Organismal systems
ko04664	0.000148735	0.00128284	9	c162292_g9,c163990_g1,c166045_g5,c167735_g1,c332901_g1,c73188_g1,c91825_g1,c137851_g2,c298394_g1	73	Fc epsilon RI signaling pathway	0	8	1	0	0	0.888889	0.111111	0	C4	Organismal systems
ko04550	0.000183913	0.00147558	8	c162292_g9,c163990_g1,c166045_g5,c167735_g1,c332901_g1,c73188_g1,c91825_g1,c137851_g2	68	Signaling pathways regulating pluripotency of stem cells	0	7	1	0	0	0.875	0.125	0	C4	Organismal systems
ko04917	0.000233752	0.00161289	8	c162292_g9,c163990_g1,c166045_g5,c167735_g1,c332901_g1,c73188_g1,c91825_g1,c137851_g2	66	Prolactin signaling pathway	0	7	1	0	0	0.875	0.125	0	C4	Organismal systems
ko04960	0.000289553	0.00188482	8	c166045_g5,c167735_g1,c332901_g1,c73188_g1,c91825_g1,c137851_g2,c177424_g4,c320568_g1	77	Aldosterone-regulated sodium reabsorption	0	6	1	1	0	0.75	0.125	0.125	C4	Organismal systems
ko04976	0.000962259	0.0047059	6	c153886_g2,c153369_g1,c174497_g4,c143612_g1,c177424_g4,c320568_g1	45	Bile secretion	1	3	1	1	0.166667	0.5	0.166667	0.166667	C4	Organismal systems
ko04320	0.000104806	0.00097724	6	c166045_g5,c167735_g1,c332901_g1,c73188_g1,c91825_g1,c137851_g2	38	Dorso-ventral axis formation	0	5	1	0	0	0.833333	0.166667	0	C4	Organismal systems
ko00230	9.70214e-08	3.71915e-06	26	c145392_g1,c62578_g1,c176435_g6,c177968_g4,c169426_g1,c175962_g6,c176592_g1,c176592_g3,c136732_g1,c145873_g1,c171731_g4,c171731_g5,c115905_g1,c237953_g1,c151759_g2,c104336_g1,c248839_g1,c33652_g1,c164294_g1,c172840_g1,c138790_g2,c174124_g3,c170146_g1,c172311_g1,c213863_g1,c118348_g1	525	Purine metabolism	16	10	0	0	0.615385	0.384615	0	0	C1 C2 C3 C4
ko05203	5.96485e-09	4.11575e-07	25	c62578_g1,c170125_g4,c166045_g5,c167735_g1,c332901_g1,c73188_g1,c91825_g1,c137851_g2,c298394_g1,c174497_g4,c143612_g1,c166683_g2,c148177_g1,c150855_g1,c171008_g3,c158348_g1,c172277_g2,c141727_g3,c169635_g1,c175111_g1,c160082_g3,c160082_g4,c173881_g3,c176102_g2,c172081_g2	254	Viral carcinogenesis	1	22	2	0	0.04	0.88	0.08	0	C1 C2 C3 C4
ko04810	1.63473e-09	1.74087e-07	23	c175859_g3,c156731_g2,c173047_g3,c173047_g5,c170125_g4,c166045_g5,c167735_g1,c332901_g1,c73188_g1,c91825_g1,c137851_g2,c298394_g1,c166683_g2,c148177_g1,c150855_g1,c171008_g3,c158348_g1,c168560_g4,c173857_g2,c176675_g1,c166515_g2,c160082_g3,c160082_g4	203	Regulation of actin cytoskeleton	0	22	1	0	0	0.956522	0.0434783	0	C1 C2 C3 C4
ko04921	5.02292e-07	1.57537e-05	19	c166045_g5,c167735_g1,c332901_g1,c73188_g1,c91825_g1,c137851_g2,c174497_g4,c143612_g1,c166683_g2,c148177_g1,c150855_g1,c165686_g4,c170594_g1,c158783_g4,c166523_g1,c167527_g1,c267223_g1,c152156_g2,c164320_g1	214	Oxytocin signaling pathway	0	17	2	0	0	0.894737	0.105263	0	C1 C2 C3 C4
ko04144	0.000195026	0.00152918	18	c175859_g3,c156731_g2,c170310_g5,c170125_g4,c166683_g2,c148177_g1,c150855_g1,c177918_g1,c169366_g2,c171395_g12,c147715_g1,c275492_g1,c164799_g2,c175089_g3,c163124_g11,c168070_g3,c147827_g1,c177788_g1	307	Endocytosis	1	17	0	0	0.0555556	0.944444	0	0	C1 C2 C3 C4
ko04071	2.48486e-06	5.04281e-05	16	c164241_g6,c166385_g4,c162292_g9,c163990_g1,c166045_g5,c167735_g1,c332901_g1,c73188_g1,c91825_g1,c137851_g2,c298394_g1,c166683_g2,c148177_g1,c150855_g1,c174851_g8,c136847_g1	178	Sphingolipid signaling pathway	1	13	2	0	0.0625	0.8125	0.125	0	C1 C2 C3 C4
ko01230	0.000969858	0.0047059	15	c138458_g1,c62578_g1,c100936_g1,c101937_g1,c132664_g1,c176435_g6,c177968_g4,c152968_g1,c169064_g1,c153841_g1,c170510_g4,c176078_g1,c295931_g1,c176100_g4,c138912_g1	573	Biosynthesis of amino acids	8	7	0	0	0.533333	0.466667	0	0	C1 C2 C3 C4
ko05166	0.000167747	0.00137792	15	c172840_g1,c166045_g5,c167735_g1,c332901_g1,c73188_g1,c91825_g1,c137851_g2,c174497_g4,c143612_g1,c177086_g1,c164664_g2,c175565_g6,c160856_g3,c161596_g1,c169635_g1	216	HTLV-I infection	0	13	2	0	0	0.866667	0.133333	0	C1 C2 C3 C4
ko04666	2.07134e-05	0.000264671	15	c175859_g3,c156731_g2,c164241_g6,c173047_g3,c173047_g5,c170125_g4,c298394_g1,c174851_g8,c136847_g1,c168560_g4,c173857_g2,c176675_g1,c166515_g2,c160082_g3,c160082_g4	149	Fc gamma R-mediated phagocytosis	1	13	1	0	0.0666667	0.866667	0.0666667	0	C1 C2 C3 C4
ko04111	0.000562903	0.00298772	14	c175418_g6,c175565_g6,c160856_g3,c161596_g1,c170718_g4,c168008_g1,c170894_g5,c172104_g4,c174325_g1,c158455_g1,c162505_g2,c163426_g1,c163657_g1,c163343_g1	230	Cell cycle - yeast	1	13	0	0	0.0714286	0.928571	0	0	C1 C2 C3 C4
ko04972	1.01013e-05	0.000145206	14	c175455_g1,c298394_g1,c164659_g1,c166683_g2,c148177_g1,c150855_g1,c177424_g4,c320568_g1,c170014_g6,c178602_g5,c147864_g1,c147827_g1,c172026_g6,c175258_g2	150	Pancreatic secretion	2	11	0	1	0.142857	0.785714	0	0.0714286	C1 C2 C3 C4
ko04020	0.000213394	0.00156908	13	c171247_g4,c174033_g3,c177273_g3,c149170_g1,c154885_g2,c163553_g2,c164241_g6,c174497_g4,c143612_g1,c165686_g4,c177086_g1,c164664_g2,c171051_g3	152	Calcium signaling pathway	2	10	1	0	0.153846	0.769231	0.0769231	0	C1 C2 C3 C4
ko05132	0.000927629	0.00467129	12	c27552_g1,c99494_g1,c170125_g4,c162292_g9,c163990_g1,c298394_g1,c184654_g1,c152310_g1,c162061_g2,c164244_g1,c166515_g2,c127711_g1	179	Salmonella infection	3	9	0	0	0.25	0.75	0	0	C1 C2 C3 C4
ko04070	0.00360201	0.014794	12	c171247_g4,c174033_g3,c177273_g3,c149170_g1,c154885_g2,c163553_g2,c174029_g7,c174253_g2,c176718_g4,c175859_g3,c156731_g2,c165686_g4	143	Phosphatidylinositol signaling system	0	11	1	0	0	0.916667	0.0833333	0	C1 C2 C3 C4
ko00562	0.00194159	0.00858781	11	c171247_g4,c174033_g3,c177273_g3,c149170_g1,c154885_g2,c163553_g2,c174029_g7,c174253_g2,c176718_g4,c175859_g3,c156731_g2	114	Inositol phosphate metabolism	0	10	1	0	0	0.909091	0.0909091	0	C1 C2 C3 C4
ko00310	0.000934259	0.00467129	8	c175237_g3,c167689_g3,c168807_g4,c171517_g1,c172944_g4,c150161_g1,c159260_g1,c171872_g6	152	Lysine degradation	1	7	0	0	0.125	0.875	0	0	C1 C2 C3 C4
ko04261	0.00308389	0.0129749	8	c166385_g4,c162292_g9,c163990_g1,c174497_g4,c143612_g1,c165686_g4,c177424_g4,c320568_g1	114	Adrenergic signaling in cardiomyocytes	0	6	1	1	0	0.75	0.125	0.125	C1 C2 C3 C4
ko04962	0.0122248	0.0426016	8	c174497_g4,c143612_g1,c177918_g1,c147827_g1,c184654_g1,c152310_g1,c162061_g2,c164244_g1	142	Vasopressin-regulated water reabsorption	0	7	1	0	0	0.875	0.125	0	C1 C2 C3 C4
ko04922	0.0075562	0.0280311	7	c62578_g1,c237195_g1,c174497_g4,c143612_g1,c165686_g4,c171051_g3,c163324_g2	164	Glucagon signaling pathway	3	3	1	0	0.428571	0.428571	0.142857	0	C1 C2 C3 C4
ko04014	1.23852e-09	1.74087e-07	23	c173047_g3,c173047_g5,c170125_g4,c166045_g5,c167735_g1,c332901_g1,c73188_g1,c91825_g1,c137851_g2,c175455_g1,c298394_g1,c164659_g1,c174497_g4,c143612_g1,c166683_g2,c148177_g1,c150855_g1,c165861_g2,c165686_g4,c173985_g2,c156488_g1,c169822_g3,c177918_g1	213	Ras signaling pathway	0	19	4	0	0	0.826087	0.173913	0	C1 C2 C4
ko01200	0.0128549	0.0439699	16	c138458_g1,c157101_g1,c170810_g1,c62578_g1,c100936_g1,c101937_g1,c132664_g1,c176435_g6,c177968_g4,c188781_g1,c174231_g8,c169064_g1,c153841_g1,c170119_g2,c101532_g1,c175495_g4	676	Carbon metabolism	11	5	0	0	0.6875	0.3125	0	0	C1 C2 C4
ko00240	7.56312e-05	0.00079069	15	c171731_g4,c171731_g5,c115905_g1,c237953_g1,c151759_g2,c104336_g1,c248839_g1,c33652_g1,c164294_g1,c172840_g1,c138790_g2,c171404_g1,c147989_g2,c144340_g1,c164795_g6	365	Pyrimidine metabolism	11	4	0	0	0.733333	0.266667	0	0	C1 C2 C4
ko05152	0.000496276	0.00276154	13	c168140_g5,c174253_g2,c176718_g4,c164241_g6,c281754_g1,c332483_g1,c162292_g9,c163990_g1,c166683_g2,c148177_g1,c150855_g1,c165686_g4,c177918_g1	203	Tuberculosis	3	9	1	0	0.230769	0.692308	0.0769231	0	C1 C2 C4
ko04068	9.10267e-05	0.000923653	11	c162292_g9,c163990_g1,c166045_g5,c167735_g1,c332901_g1,c73188_g1,c91825_g1,c137851_g2,c53723_g1,c177281_g1,c34659_g1	129	FoxO signaling pathway	1	9	1	0	0.0909091	0.818182	0.0909091	0	C1 C2 C4
ko03010	1.59737e-06	3.44433e-05	11	c173846_g3,c207478_g1,c256349_g1,c279139_g1,c11921_g1,c119433_g1,c47392_g1,c74367_g1,c95226_g3,c123531_g1,c131787_g1	386	Ribosome	11	0	0	0	1	0	0	0	C1 C2 C4
ko04720	0.000213759	0.00156908	11	c166045_g5,c167735_g1,c332901_g1,c73188_g1,c91825_g1,c137851_g2,c175455_g1,c164659_g1,c174497_g4,c143612_g1,c165686_g4	141	Long-term potentiation	0	9	2	0	0	0.818182	0.181818	0	C1 C2 C4
ko05134	6.98887e-05	0.000777794	9	c27552_g1,c99494_g1,c332483_g1,c170310_g5,c96186_g1,c136317_g1,c177788_g1,c118021_g2,c162864_g4	134	Legionellosis	4	5	0	0	0.444444	0.555556	0	0	C1 C2 C4
ko04961	0.00700352	0.0262632	7	c174497_g4,c143612_g1,c177424_g4,c320568_g1,c275492_g1,c168070_g3,c147827_g1	92	Endocrine and other factor-regulated calcium reabsorption	0	5	1	1	0	0.714286	0.142857	0.142857	C1 C2 C4
ko05146	0.0020417	0.0089163	6	c176100_g4,c174497_g4,c143612_g1,c177918_g1,c168815_g3,c177123_g1	98	Amoebiasis	2	3	1	0	0.333333	0.5	0.166667	0	C1 C2 C4
ko04910	0.000432248	0.00248543	12	c157101_g1,c237195_g1,c166045_g5,c167735_g1,c332901_g1,c73188_g1,c91825_g1,c137851_g2,c174497_g4,c143612_g1,c165686_g4,c171051_g3	198	Insulin signaling pathway	2	8	2	0	0.166667	0.666667	0.166667	0	C1 C3 C4
ko04650	0.000274837	0.00185919	9	c173047_g3,c173047_g5,c166045_g5,c167735_g1,c332901_g1,c73188_g1,c91825_g1,c137851_g2,c298394_g1	107	Natural killer cell mediated cytotoxicity	0	8	1	0	0	0.888889	0.111111	0	C1 C3 C4
ko05130	0.0106216	0.037778	6	c170125_g4,c166683_g2,c148177_g1,c150855_g1,c166515_g2,c166859_g9	98	Pathogenic Escherichia coli infection	0	6	0	0	0	1	0	0	C1 C3 C4
ko04360	2.01839e-09	1.74087e-07	18	c173047_g3,c173047_g5,c170125_g4,c166045_g5,c167735_g1,c332901_g1,c73188_g1,c91825_g1,c137851_g2,c298394_g1,c166683_g2,c148177_g1,c150855_g1,c173985_g2,c156488_g1,c168560_g4,c173857_g2,c176675_g1	137	Axon guidance	0	15	3	0	0	0.833333	0.166667	0	C1 C4
ko04151	6.99802e-06	0.000109742	16	c166385_g4,c166045_g5,c167735_g1,c332901_g1,c73188_g1,c91825_g1,c137851_g2,c298394_g1,c173985_g2,c156488_g1,c169822_g3,c177281_g1,c34659_g1,c172277_g2,c141727_g3,c168815_g3	196	PI3K-Akt signaling pathway	1	12	3	0	0.0625	0.75	0.1875	0	C1 C4
ko04024	4.43808e-06	7.64667e-05	13	c173047_g3,c173047_g5,c175455_g1,c298394_g1,c164659_g1,c174497_g4,c143612_g1,c166683_g2,c148177_g1,c150855_g1,c165686_g4,c177424_g4,c320568_g1	130	cAMP signaling pathway	0	11	1	1	0	0.846154	0.0769231	0.0769231	C1 C4
ko04022	1.38206e-05	0.000190725	11	c166683_g2,c148177_g1,c150855_g1,c165686_g4,c177086_g1,c164664_g2,c177424_g4,c320568_g1,c174851_g8,c136847_g1,c172184_g3	123	cGMP-PKG signaling pathway	0	9	1	1	0	0.818182	0.0909091	0.0909091	C1 C4
ko05120	0.00392583	0.0159343	8	c168140_g5,c174124_g3,c173047_g3,c173047_g5,c170125_g4,c162292_g9,c163990_g1,c298394_g1	130	Epithelial cell signaling in Helicobacter pylori infection	1	7	0	0	0.125	0.875	0	0	C1 C4
ko05160	0.00278679	0.0118697	8	c162292_g9,c163990_g1,c166045_g5,c167735_g1,c332901_g1,c73188_g1,c91825_g1,c137851_g2	107	Hepatitis C	0	7	1	0	0	0.875	0.125	0	C1 C4
ko04974	7.50648e-05	0.00079069	7	c177424_g4,c320568_g1,c170014_g6,c178602_g5,c147864_g1,c168815_g3,c130245_g1	43	Protein digestion and absorption	3	3	0	1	0.428571	0.428571	0	0.142857	C1 C4
ko04662	0.000286151	0.00188482	7	c166045_g5,c167735_g1,c332901_g1,c73188_g1,c91825_g1,c137851_g2,c298394_g1	76	B cell receptor signaling pathway	0	6	1	0	0	0.857143	0.142857	0	C1 C4
ko00983	0.000982101	0.0047059	5	c170146_g1,c172311_g1,c213863_g1,c144340_g1,c164795_g6	77	Drug metabolism - other enzymes	3	2	0	0	0.6	0.4	0	0	C1 C4
ko04964	0.00155977	0.00708053	3	c170760_g1,c177424_g4,c320568_g1	34	Proximal tubule bicarbonate reclamation	1	1	0	1	0.333333	0.333333	0	0.333333	C1 C4
ko04011	3.66439e-08	1.84377e-06	22	c168603_g5,c173047_g3,c173047_g5,c170125_g4,c162292_g9,c163990_g1,c168944_g2,c170278_g2,c171635_g4,c176741_g3,c178301_g3,c3016_g1,c95667_g1,c137234_g1,c137472_g1,c146928_g1,c150034_g3,c162729_g6,c165583_g3,c166683_g2,c148177_g1,c150855_g1	185	MAPK signaling pathway - yeast	0	20	2	0	0	0.909091	0.0909091	0	C2 C3 C4
ko05205	1.48742e-06	3.42107e-05	20	c178246_g2,c173047_g3,c173047_g5,c170125_g4,c162292_g9,c163990_g1,c166045_g5,c167735_g1,c332901_g1,c73188_g1,c91825_g1,c137851_g2,c298394_g1,c174497_g4,c143612_g1,c166683_g2,c148177_g1,c150855_g1,c171008_g3,c158348_g1	218	Proteoglycans in cancer	0	18	2	0	0	0.9	0.1	0	C2 C3 C4
ko04010	5.7744e-07	1.66014e-05	19	c170310_g5,c103996_g1,c148058_g1,c173047_g3,c173047_g5,c170125_g4,c162292_g9,c163990_g1,c166045_g5,c167735_g1,c332901_g1,c73188_g1,c91825_g1,c137851_g2,c175455_g1,c298394_g1,c164659_g1,c174497_g4,c143612_g1	209	MAPK signaling pathway	1	16	2	0	0.0526316	0.842105	0.105263	0	C2 C3 C4
ko04919	2.71212e-06	5.19822e-05	19	c175231_g1,c171247_g4,c174033_g3,c177273_g3,c149170_g1,c154885_g2,c163553_g2,c166045_g5,c167735_g1,c332901_g1,c73188_g1,c91825_g1,c137851_g2,c174497_g4,c143612_g1,c177424_g4,c320568_g1,c172184_g3,c169635_g1	190	Thyroid hormone signaling pathway	0	16	2	1	0	0.842105	0.105263	0.0526316	C2 C3 C4
ko04015	2.08918e-07	7.20768e-06	18	c170125_g4,c162292_g9,c163990_g1,c166045_g5,c167735_g1,c332901_g1,c73188_g1,c91825_g1,c137851_g2,c175455_g1,c298394_g1,c164659_g1,c166683_g2,c148177_g1,c150855_g1,c165686_g4,c173985_g2,c156488_g1	176	Rap1 signaling pathway	0	15	3	0	0	0.833333	0.166667	0	C2 C3 C4
ko04530	2.93676e-06	5.33254e-05	16	c171872_g6,c176004_g3,c170125_g4,c166045_g5,c167735_g1,c332901_g1,c73188_g1,c91825_g1,c137851_g2,c166683_g2,c148177_g1,c150855_g1,c174851_g8,c136847_g1,c142692_g1,c155132_g2	203	Tight junction	1	13	2	0	0.0625	0.8125	0.125	0	C2 C3 C4
ko05200	0.00150797	0.00693667	14	c170125_g4,c166045_g5,c167735_g1,c332901_g1,c73188_g1,c91825_g1,c137851_g2,c298394_g1,c174497_g4,c143612_g1,c166683_g2,c148177_g1,c150855_g1,c169822_g3	226	Pathways in cancer	0	12	2	0	0	0.857143	0.142857	0	C2 C3 C4
ko04370	0.00011016	0.000982218	13	c164241_g6,c170125_g4,c162292_g9,c163990_g1,c166045_g5,c167735_g1,c332901_g1,c73188_g1,c91825_g1,c137851_g2,c298394_g1,c171008_g3,c158348_g1	142	VEGF signaling pathway	1	11	1	0	0.0769231	0.846154	0.0769231	0	C2 C3 C4
ko04510	0.000229917	0.00161289	12	c173047_g3,c173047_g5,c170125_g4,c175455_g1,c298394_g1,c164659_g1,c166683_g2,c148177_g1,c150855_g1,c171008_g3,c158348_g1,c168815_g3	143	Focal adhesion	1	11	0	0	0.0833333	0.916667	0	0	C2 C3 C4
ko04912	6.96119e-05	0.000777794	12	c170125_g4,c162292_g9,c163990_g1,c166045_g5,c167735_g1,c332901_g1,c73188_g1,c91825_g1,c137851_g2,c174497_g4,c143612_g1,c165686_g4	124	GnRH signaling pathway	0	10	2	0	0	0.833333	0.166667	0	C2 C3 C4
ko00564	0.000359877	0.0022171	11	c170857_g4,c175064_g2,c22710_g1,c131327_g1,c156555_g1,c172246_g3,c173735_g1,c173894_g4,c174919_g1,c146052_g1,c149839_g1	138	Glycerophospholipid metabolism	2	9	0	0	0.181818	0.818182	0	0	C2 C3 C4
ko04670	0.000672814	0.00346449	11	c170125_g4,c162292_g9,c163990_g1,c175455_g1,c298394_g1,c164659_g1,c166683_g2,c148177_g1,c150855_g1,c171008_g3,c158348_g1	125	Leukocyte transendothelial migration	0	11	0	0	0	1	0	0	C2 C3 C4
ko05230	0.000229985	0.00161289	9	c157101_g1,c62578_g1,c170760_g1,c166045_g5,c167735_g1,c332901_g1,c73188_g1,c91825_g1,c137851_g2	122	Central carbon metabolism in cancer	2	6	1	0	0.222222	0.666667	0.111111	0	C2 C3 C4
ko04916	0.0010307	0.00487111	9	c166045_g5,c167735_g1,c332901_g1,c73188_g1,c91825_g1,c137851_g2,c174497_g4,c143612_g1,c165686_g4	120	Melanogenesis	0	7	2	0	0	0.777778	0.222222	0	C2 C3 C4
ko04728	0.00629028	0.0238924	9	c170992_g1,c60342_g1,c166385_g4,c162292_g9,c163990_g1,c174497_g4,c143612_g1,c165686_g4,c169822_g3	163	Dopaminergic synapse	2	6	1	0	0.222222	0.666667	0.111111	0	C2 C3 C4
ko04540	0.00191095	0.00856206	8	c166045_g5,c167735_g1,c332901_g1,c73188_g1,c91825_g1,c137851_g2,c174497_g4,c143612_g1	113	Gap junction	0	6	2	0	0	0.75	0.25	0	C2 C3 C4
ko05214	0.00792038	0.0287635	7	c166045_g5,c167735_g1,c332901_g1,c73188_g1,c91825_g1,c137851_g2,c165686_g4	107	Glioma	0	6	1	0	0	0.857143	0.142857	0	C2 C3 C4
ko05161	0.00421616	0.0169136	7	c166045_g5,c167735_g1,c332901_g1,c73188_g1,c91825_g1,c137851_g2,c175111_g1	90	Hepatitis B	0	6	1	0	0	0.857143	0.142857	0	C2 C3 C4
ko03018	3.49951e-05	0.000416321	13	c100936_g1,c101937_g1,c237953_g1,c151759_g2,c173994_g2,c165761_g1,c166717_g6,c171485_g3,c25919_g1,c28907_g1,c152084_g1,c159618_g3,c332483_g1	254	RNA degradation	9	4	0	0	0.692308	0.307692	0	0	C2 C4
ko04914	0.000152535	0.00128353	11	c162292_g9,c163990_g1,c166045_g5,c167735_g1,c332901_g1,c73188_g1,c91825_g1,c137851_g2,c174497_g4,c143612_g1,c170718_g4	117	Progesterone-mediated oocyte maturation	0	9	2	0	0	0.818182	0.181818	0	C2 C4
ko04725	3.42124e-05	0.000416321	11	c166045_g5,c167735_g1,c332901_g1,c73188_g1,c91825_g1,c137851_g2,c174497_g4,c143612_g1,c169822_g3,c170246_g1,c162636_g1	98	Cholinergic synapse	2	7	2	0	0.181818	0.636364	0.181818	0	C2 C4
ko04726	0.000111033	0.000982218	11	c170992_g1,c60342_g1,c166045_g5,c167735_g1,c332901_g1,c73188_g1,c91825_g1,c137851_g2,c174497_g4,c143612_g1,c169822_g3	110	Serotonergic synapse	2	7	2	0	0.181818	0.636364	0.181818	0	C2 C4
ko04915	0.000100309	0.00097724	10	c170310_g5,c166045_g5,c167735_g1,c332901_g1,c73188_g1,c91825_g1,c137851_g2,c174497_g4,c143612_g1,c165686_g4	128	Estrogen signaling pathway	1	7	2	0	0.1	0.7	0.2	0	C2 C4
ko04270	0.00520214	0.0206292	8	c174497_g4,c143612_g1,c166683_g2,c148177_g1,c150855_g1,c165686_g4,c174851_g8,c136847_g1	109	Vascular smooth muscle contraction	0	6	2	0	0	0.75	0.25	0	C2 C4
ko04730	0.00630205	0.0238924	6	c166045_g5,c167735_g1,c332901_g1,c73188_g1,c91825_g1,c137851_g2	72	Long-term depression	0	5	1	0	0	0.833333	0.166667	0	C2 C4
ko04722	6.16836e-08	2.66011e-06	18	c170125_g4,c162292_g9,c163990_g1,c166045_g5,c167735_g1,c332901_g1,c73188_g1,c91825_g1,c137851_g2,c175455_g1,c298394_g1,c164659_g1,c166683_g2,c148177_g1,c150855_g1,c165686_g4,c172277_g2,c141727_g3	174	Neurotrophin signaling pathway	0	17	1	0	0	0.944444	0.0555556	0	C3 C4
ko05100	3.74099e-08	1.84377e-06	16	c170125_g4,c298394_g1,c166683_g2,c148177_g1,c150855_g1,c171008_g3,c158348_g1,c275492_g1,c166515_g2,c169049_g2,c100385_g1,c121707_g1,c138571_g1,c149072_g2,c154650_g3,c164846_g1	120	Bacterial invasion of epithelial cells	6	10	0	0	0.375	0.625	0	0	C3 C4
ko05206	2.06793e-05	0.000264671	14	c170760_g1,c153369_g1,c166045_g5,c167735_g1,c332901_g1,c73188_g1,c91825_g1,c137851_g2,c166683_g2,c148177_g1,c150855_g1,c174851_g8,c136847_g1,c177683_g3	150	MicroRNAs in cancer	1	11	2	0	0.0714286	0.785714	0.142857	0	C3 C4
ko04660	7.88437e-07	2.04784e-05	14	c173047_g3,c173047_g5,c170125_g4,c162292_g9,c163990_g1,c166045_g5,c167735_g1,c332901_g1,c73188_g1,c91825_g1,c137851_g2,c166683_g2,c148177_g1,c150855_g1	125	T cell receptor signaling pathway	0	13	1	0	0	0.928571	0.0714286	0	C3 C4
ko04611	0.00055257	0.0029787	10	c162292_g9,c163990_g1,c175455_g1,c164659_g1,c174497_g4,c143612_g1,c166683_g2,c148177_g1,c150855_g1,c168815_g3	98	Platelet activation	1	8	1	0	0.1	0.8	0.1	0	C3 C4
ko04012	0.000199899	0.00153256	9	c173047_g3,c173047_g5,c166045_g5,c167735_g1,c332901_g1,c73188_g1,c91825_g1,c137851_g2,c165861_g2	94	ErbB signaling pathway	0	8	1	0	0	0.888889	0.111111	0	C3 C4
ko04520	0.0062798	0.0238924	6	c176004_g3,c170125_g4,c298394_g1,c166683_g2,c148177_g1,c150855_g1	73	Adherens junction	0	6	0	0	0	1	0	0	C3 C4
ko05223	0.00787485	0.0287635	6	c166045_g5,c167735_g1,c332901_g1,c73188_g1,c91825_g1,c137851_g2	76	Non-small cell lung cancer	0	5	1	0	0	0.833333	0.166667	0	C3 C4
ko05216	0.00116785	0.00544473	6	c166045_g5,c167735_g1,c332901_g1,c73188_g1,c91825_g1,c137851_g2	47	Thyroid cancer	0	5	1	0	0	0.833333	0.166667	0	C3 C4
ko05034	4.6545e-06	7.64667e-05	14	c170992_g1,c60342_g1,c166045_g5,c167735_g1,c332901_g1,c73188_g1,c91825_g1,c137851_g2,c165686_g4,c169822_g3,c170594_g1,c173881_g3,c176102_g2,c172081_g2	154	Alcoholism	2	11	1	0	0.142857	0.785714	0.0714286	0	C4
ko05211	8.31007e-07	2.04784e-05	12	c173047_g3,c173047_g5,c170125_g4,c166045_g5,c167735_g1,c332901_g1,c73188_g1,c91825_g1,c137851_g2,c175455_g1,c298394_g1,c164659_g1	92	Renal cell carcinoma	0	11	1	0	0	0.916667	0.0833333	0	C4
ko05231	0.00030298	0.00193571	11	c175859_g3,c156731_g2,c166045_g5,c167735_g1,c332901_g1,c73188_g1,c91825_g1,c137851_g2,c298394_g1,c170246_g1,c162636_g1	117	Choline metabolism in cancer	2	8	1	0	0.181818	0.727273	0.0909091	0	C4
ko05210	8.23765e-06	0.000123565	10	c166045_g5,c167735_g1,c332901_g1,c73188_g1,c91825_g1,c137851_g2,c298394_g1,c166683_g2,c148177_g1,c150855_g1	90	Colorectal cancer	0	9	1	0	0	0.9	0.1	0	C4
ko05212	0.000325265	0.0020403	8	c170125_g4,c166045_g5,c167735_g1,c332901_g1,c73188_g1,c91825_g1,c137851_g2,c298394_g1	74	Pancreatic cancer	0	7	1	0	0	0.875	0.125	0	C4
ko05219	0.000389003	0.00231389	6	c166045_g5,c167735_g1,c332901_g1,c73188_g1,c91825_g1,c137851_g2	48	Bladder cancer	0	5	1	0	0	0.833333	0.166667	0	C4
ko04013	0.000104806	0.00097724	6	c166045_g5,c167735_g1,c332901_g1,c73188_g1,c91825_g1,c137851_g2	38	MAPK signaling pathway - fly	0	5	1	0	0	0.833333	0.166667	0	C4
ko05221	0.000543855	0.00297825	6	c166045_g5,c167735_g1,c332901_g1,c73188_g1,c91825_g1,c137851_g2	45	Acute myeloid leukemia	0	5	1	0	0	0.833333	0.166667	0	C4
ko05220	0.00245348	0.0105806	6	c166045_g5,c167735_g1,c332901_g1,c73188_g1,c91825_g1,c137851_g2	58	Chronic myeloid leukemia	0	5	1	0	0	0.833333	0.166667	0	C4
ko05213	0.000398646	0.00233107	6	c166045_g5,c167735_g1,c332901_g1,c73188_g1,c91825_g1,c137851_g2	51	Endometrial cancer	0	5	1	0	0	0.833333	0.166667	0	C4
ko05218	0.000384589	0.00231389	6	c166045_g5,c167735_g1,c332901_g1,c73188_g1,c91825_g1,c137851_g2	47	Melanoma	0	5	1	0	0	0.833333	0.166667	0	C4
ko05215	0.00857594	0.0308198	6	c166045_g5,c167735_g1,c332901_g1,c73188_g1,c91825_g1,c137851_g2	83	Prostate cancer	0	5	1	0	0	0.833333	0.166667	0	C4
ko03450	0.00343496	0.0142779	4	c165789_g2,c171365_g4,c173978_g1,c173978_g2	27	Non-homologous end-joining	0	4	0	0	0	1	0	0	C4
ko05030	0.00549228	0.0215322	4	c170992_g1,c60342_g1,c174497_g4,c143612_g1	27	Cocaine addiction	2	1	1	0	0.5	0.25	0.25	0	C4
ko04080	0.0120676	0.0424828	3	c170014_g6,c178602_g5,c147864_g1	24	Neuroactive ligand-receptor interaction	2	1	0	0	0.666667	0.333333	0	0	C4
ko00430	0.0128723	0.0439699	3	c173380_g2,c172963_g2,c101532_g1	42	Taurine and hypotaurine metabolism	1	2	0	0	0.333333	0.666667	0	0	C4
